# Supplementary material for: Metagenomic Analysis of Biocide-Treated Neotropical Oil Reservoir Water Unveils Microdiversity of Thermophile Tepidiphilus
Source: Front Microbiol. 2021 Nov 1;12:741555. doi: 10.3389/fmicb.2021.741555 (PMC8591294; doi:10.3389/fmicb.2021.741555)
Supplement: Supplementary file 1 [file Data_Sheet_1.ZIP]

Archive with 8 entries (8 files):
- Annotation_Tepidiphilus_UDEAICP_D1_Frontiers copy.gff
- __MACOSX/._Annotation_Tepidiphilus_UDEAICP_D1_Frontiers copy.gff
- Supplementary_Material.docx
- __MACOSX/._Supplementary_Material.docx
- Supplementary_Table3.xlsx
- __MACOSX/._Supplementary_Table3.xlsx
- Supplementary_Table4.xlsx
- __MACOSX/._Supplementary_Table4.xlsx
