# Supplementary material for: Metagenomic Analysis of Biocide-Treated Neotropical Oil Reservoir Water Unveils Microdiversity of Thermophile Tepidiphilus
Source: Front Microbiol. 2021 Nov 1;12:741555. doi: 10.3389/fmicb.2021.741555 (PMC8591294; doi:10.3389/fmicb.2021.741555)
Supplement: Supplementary file 1 [file Data_Sheet_1.ZIP › Supplementary_Table3.xlsx]

## Sheet: Tepidiphilus_OrthologousProtein
group_id	TepidiphilusJ18.faa	TepidiphilusUDEAICP.faa	Tepidiphilusmargari.faa	Tepidiphilusthermophi.faa	Tepidiphilussuccinati.faa	TepidiphilusJ10.faa	TepidiphilusB18.faa
1	LOCUSTedipJ18_18020	TepidiUDEAICP_18840	LOCUSTmargari_12620,LOCUSTmargari_12640,LOCUSTmargari_15620,LOCUSTmargari_18510	LOCUSTthermophi_14670,LOCUSTthermophi_19130,LOCUSTthermophi_21460	LOCUSTedsuccinati_05340,LOCUSTedsuccinati_06410,LOCUSTedsuccinati_06810	LOCUSTedJ10_10800,LOCUSTedJ10_11670	LOCUSTedB18_07510
2	LOCUSTedipJ18_08600	TepidiUDEAICP_05030,TepidiUDEAICP_17450	LOCUSTmargari_05990,LOCUSTmargari_06010	LOCUSTthermophi_14040,LOCUSTthermophi_15650	LOCUSTedsuccinati_08320,LOCUSTedsuccinati_18520	LOCUSTedJ10_04510	LOCUSTedB18_11550
3	LOCUSTedipJ18_00320,LOCUSTedipJ18_00330	TepidiUDEAICP_10610	LOCUSTmargari_15270	LOCUSTthermophi_12560	LOCUSTedsuccinati_19430	LOCUSTedJ10_09320,LOCUSTedJ10_09330	LOCUSTedB18_07100,LOCUSTedB18_07110
4	LOCUSTedipJ18_05160,LOCUSTedipJ18_10290	TepidiUDEAICP_08630	LOCUSTmargari_06370	LOCUSTthermophi_04150	LOCUSTedsuccinati_22030	LOCUSTedJ10_03640,LOCUSTedJ10_14050	LOCUSTedB18_00600,LOCUSTedB18_09330
5	LOCUSTedipJ18_08170,LOCUSTedipJ18_14270	TepidiUDEAICP_17440	*	LOCUSTthermophi_14050,LOCUSTthermophi_21630	LOCUSTedsuccinati_14420,LOCUSTedsuccinati_18530	LOCUSTedJ10_02690,LOCUSTedJ10_10210	LOCUSTedB18_11290
6	LOCUSTedipJ18_08180	TepidiUDEAICP_20700,TepidiUDEAICP_20710	LOCUSTmargari_00550,LOCUSTmargari_00560	LOCUSTthermophi_08120	LOCUSTedsuccinati_17300,LOCUSTedsuccinati_17310	LOCUSTedJ10_08530	LOCUSTedB18_04490
7	LOCUSTedipJ18_09200	TepidiUDEAICP_06420,TepidiUDEAICP_13610	LOCUSTmargari_00410,LOCUSTmargari_03790	LOCUSTthermophi_08210	LOCUSTedsuccinati_20910,LOCUSTedsuccinati_20990	LOCUSTedJ10_05880	LOCUSTedB18_13520
8	LOCUSTedipJ18_12950,LOCUSTedipJ18_16850	TepidiUDEAICP_00210	LOCUSTmargari_00230,LOCUSTmargari_09720	*	LOCUSTedsuccinati_06570,LOCUSTedsuccinati_14330,LOCUSTedsuccinati_14550	LOCUSTedJ10_16530	LOCUSTedB18_18050
9	LOCUSTedipJ18_14360	TepidiUDEAICP_06440,TepidiUDEAICP_10980	LOCUSTmargari_00510	LOCUSTthermophi_07770,LOCUSTthermophi_08160	LOCUSTedsuccinati_09270,LOCUSTedsuccinati_17350	LOCUSTedJ10_10080	LOCUSTedB18_04540
10	LOCUSTedipJ18_00270	TepidiUDEAICP_11230	LOCUSTmargari_01170	LOCUSTthermophi_07510	LOCUSTedsuccinati_16370	LOCUSTedJ10_07960,LOCUSTedJ10_09270	LOCUSTedB18_07050,LOCUSTedB18_16200
11	LOCUSTedipJ18_04150	TepidiUDEAICP_21080	*	LOCUSTthermophi_21280	LOCUSTedsuccinati_14440	LOCUSTedJ10_02650,LOCUSTedJ10_11640,LOCUSTedJ10_18130	LOCUSTedB18_18260,LOCUSTedB18_20910
12	LOCUSTedipJ18_07330,LOCUSTedipJ18_09810	TepidiUDEAICP_00620,TepidiUDEAICP_21070	*	LOCUSTthermophi_15090	LOCUSTedsuccinati_16000	LOCUSTedJ10_04470	LOCUSTedB18_17150,LOCUSTedB18_17160
13	LOCUSTedipJ18_08660	TepidiUDEAICP_06010,TepidiUDEAICP_19940	LOCUSTmargari_04570,LOCUSTmargari_14050,LOCUSTmargari_18370,LOCUSTmargari_20980	LOCUSTthermophi_21660	LOCUSTedsuccinati_16010	*	*
14	LOCUSTedipJ18_11850	TepidiUDEAICP_12080	LOCUSTmargari_02110,LOCUSTmargari_03830	LOCUSTthermophi_06620	LOCUSTedsuccinati_07710	LOCUSTedJ10_07660	LOCUSTedB18_13660,LOCUSTedB18_16500
15	LOCUSTedipJ18_12170	TepidiUDEAICP_03300,TepidiUDEAICP_05790	LOCUSTmargari_04790,LOCUSTmargari_06940	LOCUSTthermophi_16570	LOCUSTedsuccinati_21510	LOCUSTedJ10_09740	LOCUSTedB18_19190
16	LOCUSTedipJ18_14350	TepidiUDEAICP_07040	LOCUSTmargari_02400,LOCUSTmargari_10940	LOCUSTthermophi_05770	LOCUSTedsuccinati_15620	LOCUSTedJ10_04890	LOCUSTedB18_07860,LOCUSTedB18_11160
17	LOCUSTedipJ18_15980,LOCUSTedipJ18_15990	TepidiUDEAICP_18250	LOCUSTmargari_12310	LOCUSTthermophi_15280	LOCUSTedsuccinati_17700	LOCUSTedJ10_19850,LOCUSTedJ10_19860	LOCUSTedB18_07920
18	*	TepidiUDEAICP_01780,TepidiUDEAICP_06600,TepidiUDEAICP_11680,TepidiUDEAICP_14010,TepidiUDEAICP_19430	LOCUSTmargari_12980,LOCUSTmargari_14470	LOCUSTthermophi_10120	LOCUSTedsuccinati_04710	*	*
19	LOCUSTedipJ18_00750	TepidiUDEAICP_06640	LOCUSTmargari_05600,LOCUSTmargari_13140	LOCUSTthermophi_06160	LOCUSTedsuccinati_15200	LOCUSTedJ10_02240	LOCUSTedB18_05950
20	LOCUSTedipJ18_02690	*	LOCUSTmargari_15610,LOCUSTmargari_20270	LOCUSTthermophi_17460	LOCUSTedsuccinati_03020,LOCUSTedsuccinati_10460,LOCUSTedsuccinati_19720	*	LOCUSTedB18_14120
21	LOCUSTedipJ18_03580	TepidiUDEAICP_07780	LOCUSTmargari_10380	LOCUSTthermophi_05010	LOCUSTedsuccinati_13310,LOCUSTedsuccinati_22880	LOCUSTedJ10_14950	LOCUSTedB18_05310
22	LOCUSTedipJ18_05610	TepidiUDEAICP_20740	LOCUSTmargari_00590	LOCUSTthermophi_08070	LOCUSTedsuccinati_17270	LOCUSTedJ10_13750	LOCUSTedB18_04460,LOCUSTedB18_09630
23	LOCUSTedipJ18_06850	TepidiUDEAICP_12470	LOCUSTmargari_14690	LOCUSTthermophi_06230	LOCUSTedsuccinati_13750	LOCUSTedJ10_12890	LOCUSTedB18_10530,LOCUSTedB18_13200
24	LOCUSTedipJ18_06860	TepidiUDEAICP_12460	LOCUSTmargari_14700	LOCUSTthermophi_06240	LOCUSTedsuccinati_13740	LOCUSTedJ10_12900	LOCUSTedB18_10520,LOCUSTedB18_13190
25	LOCUSTedipJ18_06870	TepidiUDEAICP_12450	LOCUSTmargari_14710	LOCUSTthermophi_06250	LOCUSTedsuccinati_13730	LOCUSTedJ10_12910	LOCUSTedB18_10510,LOCUSTedB18_13180
26	LOCUSTedipJ18_10930	TepidiUDEAICP_12560	LOCUSTmargari_02650,LOCUSTmargari_03960	LOCUSTthermophi_10690	LOCUSTedsuccinati_04140	LOCUSTedJ10_06880	LOCUSTedB18_12190
27	LOCUSTedipJ18_10940	TepidiUDEAICP_12550	LOCUSTmargari_02640,LOCUSTmargari_03950	LOCUSTthermophi_10700	LOCUSTedsuccinati_04130	LOCUSTedJ10_06890	LOCUSTedB18_12180
28	LOCUSTedipJ18_14030,LOCUSTedipJ18_16610	TepidiUDEAICP_05800	LOCUSTmargari_04780	LOCUSTthermophi_16620	LOCUSTedsuccinati_21500	LOCUSTedJ10_09790	LOCUSTedB18_11730
29	LOCUSTedipJ18_14110	TepidiUDEAICP_05840	LOCUSTmargari_03820,LOCUSTmargari_04740	LOCUSTthermophi_16660	LOCUSTedsuccinati_21450	LOCUSTedJ10_10120	LOCUSTedB18_11370
30	LOCUSTedipJ18_14200	TepidiUDEAICP_05850	LOCUSTmargari_04730	LOCUSTthermophi_16670	LOCUSTedsuccinati_21440	LOCUSTedJ10_10110,LOCUSTedJ10_18780	LOCUSTedB18_11360
31	LOCUSTedipJ18_15110,LOCUSTedipJ18_19390	TepidiUDEAICP_05220	LOCUSTmargari_05350	LOCUSTthermophi_15460	LOCUSTedsuccinati_08510	LOCUSTedJ10_18800	LOCUSTedB18_16080
32	LOCUSTedipJ18_16960	TepidiUDEAICP_00150,TepidiUDEAICP_15610	LOCUSTmargari_00010	LOCUSTthermophi_08600	*	*	LOCUSTedB18_04850,LOCUSTedB18_11720,LOCUSTedB18_13650
33	LOCUSTedipJ18_19190	TepidiUDEAICP_05930	*	LOCUSTthermophi_18260	LOCUSTedsuccinati_10250	LOCUSTedJ10_18990	LOCUSTedB18_11100,LOCUSTedB18_11380,LOCUSTedB18_19530
34	LOCUSTedipJ18_19320	TepidiUDEAICP_05150	LOCUSTmargari_05420	LOCUSTthermophi_15530	LOCUSTedsuccinati_08440	LOCUSTedJ10_18870	LOCUSTedB18_19400,LOCUSTedB18_19410
35	*	TepidiUDEAICP_16880,TepidiUDEAICP_17000	LOCUSTmargari_13790	LOCUSTthermophi_10980	*	LOCUSTedJ10_04080,LOCUSTedJ10_04200	LOCUSTedB18_00010,LOCUSTedB18_00130
36	LOCUSTedipJ18_00010	TepidiUDEAICP_20660	LOCUSTmargari_13780	LOCUSTthermophi_20510	LOCUSTedsuccinati_14590	LOCUSTedJ10_09020	LOCUSTedB18_06790
37	LOCUSTedipJ18_00020	TepidiUDEAICP_20650	LOCUSTmargari_13770	LOCUSTthermophi_20500	LOCUSTedsuccinati_14600	LOCUSTedJ10_09030	LOCUSTedB18_06800
38	LOCUSTedipJ18_00030	TepidiUDEAICP_20640	LOCUSTmargari_13760	LOCUSTthermophi_20490	LOCUSTedsuccinati_14610	LOCUSTedJ10_09040	LOCUSTedB18_06810
39	LOCUSTedipJ18_00040	TepidiUDEAICP_20630	LOCUSTmargari_13750	LOCUSTthermophi_20480	LOCUSTedsuccinati_14620	LOCUSTedJ10_09050	LOCUSTedB18_06820
40	LOCUSTedipJ18_00050	TepidiUDEAICP_20620	LOCUSTmargari_13740	LOCUSTthermophi_20470	LOCUSTedsuccinati_14630	LOCUSTedJ10_09060	LOCUSTedB18_06830
41	LOCUSTedipJ18_00060	TepidiUDEAICP_20610	LOCUSTmargari_13730	LOCUSTthermophi_20460	LOCUSTedsuccinati_14640	LOCUSTedJ10_09070	LOCUSTedB18_06840
42	LOCUSTedipJ18_00070	TepidiUDEAICP_20600	LOCUSTmargari_13720	LOCUSTthermophi_20450	LOCUSTedsuccinati_14650	LOCUSTedJ10_09080	LOCUSTedB18_06850
43	LOCUSTedipJ18_00080	TepidiUDEAICP_20590	LOCUSTmargari_13710	LOCUSTthermophi_20440	LOCUSTedsuccinati_14660	LOCUSTedJ10_09090	LOCUSTedB18_06860
44	LOCUSTedipJ18_00090	TepidiUDEAICP_20580	LOCUSTmargari_13700	LOCUSTthermophi_20430	LOCUSTedsuccinati_14670	LOCUSTedJ10_09100	LOCUSTedB18_06870
45	LOCUSTedipJ18_00100	TepidiUDEAICP_20570	LOCUSTmargari_13690	LOCUSTthermophi_20420	LOCUSTedsuccinati_14680	LOCUSTedJ10_09110	LOCUSTedB18_06880
46	LOCUSTedipJ18_00110	TepidiUDEAICP_20560	LOCUSTmargari_13680	LOCUSTthermophi_20410	LOCUSTedsuccinati_14690	LOCUSTedJ10_09120	LOCUSTedB18_06890
47	LOCUSTedipJ18_00120	TepidiUDEAICP_20550	LOCUSTmargari_13670	LOCUSTthermophi_20400	LOCUSTedsuccinati_14700	LOCUSTedJ10_09130	LOCUSTedB18_06900
48	LOCUSTedipJ18_00130	TepidiUDEAICP_20540	LOCUSTmargari_13660	LOCUSTthermophi_20390	LOCUSTedsuccinati_14710	LOCUSTedJ10_09140	LOCUSTedB18_06910
49	LOCUSTedipJ18_00140	TepidiUDEAICP_20530	LOCUSTmargari_13650	LOCUSTthermophi_20380	LOCUSTedsuccinati_14720	LOCUSTedJ10_09150	LOCUSTedB18_06920
50	LOCUSTedipJ18_00150	TepidiUDEAICP_20520	LOCUSTmargari_13640	LOCUSTthermophi_20370	LOCUSTedsuccinati_14730	LOCUSTedJ10_09160	LOCUSTedB18_06930
51	LOCUSTedipJ18_00160	TepidiUDEAICP_20510	LOCUSTmargari_13630	LOCUSTthermophi_20360	LOCUSTedsuccinati_14740	LOCUSTedJ10_09170	LOCUSTedB18_06940
52	LOCUSTedipJ18_00170	TepidiUDEAICP_20500	LOCUSTmargari_13620	LOCUSTthermophi_20350	LOCUSTedsuccinati_14750	LOCUSTedJ10_09180	LOCUSTedB18_06950
53	LOCUSTedipJ18_00180	TepidiUDEAICP_20490	LOCUSTmargari_13610	LOCUSTthermophi_20340	LOCUSTedsuccinati_14760	LOCUSTedJ10_09190	LOCUSTedB18_06960
54	LOCUSTedipJ18_00190	TepidiUDEAICP_20480	LOCUSTmargari_13600	LOCUSTthermophi_20330	LOCUSTedsuccinati_14770	LOCUSTedJ10_09200	LOCUSTedB18_06970
55	LOCUSTedipJ18_00200	TepidiUDEAICP_20470	LOCUSTmargari_13590	LOCUSTthermophi_20320	LOCUSTedsuccinati_14780	LOCUSTedJ10_09210	LOCUSTedB18_06980
56	LOCUSTedipJ18_00340	TepidiUDEAICP_10620	LOCUSTmargari_15280	LOCUSTthermophi_12550	LOCUSTedsuccinati_19440	LOCUSTedJ10_09340	LOCUSTedB18_07120
57	LOCUSTedipJ18_00350	TepidiUDEAICP_20450	LOCUSTmargari_13570	LOCUSTthermophi_20110	LOCUSTedsuccinati_14810	LOCUSTedJ10_09350	LOCUSTedB18_07130
58	LOCUSTedipJ18_00360	TepidiUDEAICP_20440	LOCUSTmargari_13560	LOCUSTthermophi_20120	LOCUSTedsuccinati_14820	LOCUSTedJ10_09360	LOCUSTedB18_07140
59	LOCUSTedipJ18_00370	TepidiUDEAICP_20430	LOCUSTmargari_13550	LOCUSTthermophi_20130	LOCUSTedsuccinati_14830	LOCUSTedJ10_09370	LOCUSTedB18_07150
60	LOCUSTedipJ18_00380	TepidiUDEAICP_20420	LOCUSTmargari_13540	LOCUSTthermophi_20140	LOCUSTedsuccinati_14840	LOCUSTedJ10_02640	LOCUSTedB18_07160
61	LOCUSTedipJ18_00390	TepidiUDEAICP_20410	LOCUSTmargari_13530	LOCUSTthermophi_20150	LOCUSTedsuccinati_14850	LOCUSTedJ10_02630	LOCUSTedB18_07170
62	LOCUSTedipJ18_00400	TepidiUDEAICP_20400	LOCUSTmargari_13520	LOCUSTthermophi_20160	LOCUSTedsuccinati_14860	LOCUSTedJ10_02620	LOCUSTedB18_07180
63	LOCUSTedipJ18_00410	TepidiUDEAICP_20390	LOCUSTmargari_13510	LOCUSTthermophi_20170	LOCUSTedsuccinati_14870	LOCUSTedJ10_02610	LOCUSTedB18_07190
64	LOCUSTedipJ18_00420	TepidiUDEAICP_20380	LOCUSTmargari_13500	LOCUSTthermophi_20180	LOCUSTedsuccinati_14880	LOCUSTedJ10_02600	LOCUSTedB18_05620
65	LOCUSTedipJ18_00430	TepidiUDEAICP_20370	LOCUSTmargari_13490	LOCUSTthermophi_20190	LOCUSTedsuccinati_14890	LOCUSTedJ10_02590	LOCUSTedB18_05630
66	LOCUSTedipJ18_00440	TepidiUDEAICP_20360	LOCUSTmargari_13480	LOCUSTthermophi_20200	LOCUSTedsuccinati_14900	LOCUSTedJ10_02580	LOCUSTedB18_05640
67	LOCUSTedipJ18_00450	TepidiUDEAICP_20350	LOCUSTmargari_13470	LOCUSTthermophi_20210	LOCUSTedsuccinati_14910	LOCUSTedJ10_02570	LOCUSTedB18_05650
68	LOCUSTedipJ18_00460	TepidiUDEAICP_20340	LOCUSTmargari_13460	LOCUSTthermophi_20220	LOCUSTedsuccinati_14920	LOCUSTedJ10_02560	LOCUSTedB18_05660
69	LOCUSTedipJ18_00470	TepidiUDEAICP_20330	LOCUSTmargari_13450	LOCUSTthermophi_20230	LOCUSTedsuccinati_14930	LOCUSTedJ10_02550	LOCUSTedB18_05670
70	LOCUSTedipJ18_00480	TepidiUDEAICP_20320	LOCUSTmargari_13440	LOCUSTthermophi_20240	LOCUSTedsuccinati_14940	LOCUSTedJ10_02540	LOCUSTedB18_05680
71	LOCUSTedipJ18_00490	TepidiUDEAICP_20310	LOCUSTmargari_13430	LOCUSTthermophi_20250	LOCUSTedsuccinati_14950	LOCUSTedJ10_02530	LOCUSTedB18_05690
72	LOCUSTedipJ18_00500	TepidiUDEAICP_20300	LOCUSTmargari_13420	LOCUSTthermophi_20260	LOCUSTedsuccinati_14960	LOCUSTedJ10_02520	LOCUSTedB18_05700
73	LOCUSTedipJ18_00510	TepidiUDEAICP_20290	LOCUSTmargari_13410	LOCUSTthermophi_20270	LOCUSTedsuccinati_14970	LOCUSTedJ10_02510	LOCUSTedB18_05710
74	LOCUSTedipJ18_00520	TepidiUDEAICP_20280	LOCUSTmargari_13400	LOCUSTthermophi_20280	LOCUSTedsuccinati_14980	LOCUSTedJ10_02500	LOCUSTedB18_05720
75	LOCUSTedipJ18_00530	TepidiUDEAICP_20270	LOCUSTmargari_13390	LOCUSTthermophi_20290	LOCUSTedsuccinati_14990	LOCUSTedJ10_02490	LOCUSTedB18_05730
76	LOCUSTedipJ18_00540	TepidiUDEAICP_20260	LOCUSTmargari_13380	LOCUSTthermophi_20300	LOCUSTedsuccinati_15000	LOCUSTedJ10_02480	LOCUSTedB18_05740
77	LOCUSTedipJ18_00550	TepidiUDEAICP_20230	LOCUSTmargari_13370	LOCUSTthermophi_20890	LOCUSTedsuccinati_15010	LOCUSTedJ10_02470	LOCUSTedB18_05750
78	LOCUSTedipJ18_00560	TepidiUDEAICP_06450	LOCUSTmargari_13360	LOCUSTthermophi_20880	LOCUSTedsuccinati_15020	LOCUSTedJ10_02460	LOCUSTedB18_05760
79	LOCUSTedipJ18_00570	TepidiUDEAICP_06460	LOCUSTmargari_13350	LOCUSTthermophi_20870	LOCUSTedsuccinati_15030	LOCUSTedJ10_02450	LOCUSTedB18_05770
80	LOCUSTedipJ18_00580	TepidiUDEAICP_06470	LOCUSTmargari_13340	LOCUSTthermophi_20860	LOCUSTedsuccinati_15040	LOCUSTedJ10_02440	LOCUSTedB18_05780
81	LOCUSTedipJ18_00590	TepidiUDEAICP_06480	LOCUSTmargari_13330	LOCUSTthermophi_20850	LOCUSTedsuccinati_15050	LOCUSTedJ10_02430	LOCUSTedB18_05790
82	LOCUSTedipJ18_00600	TepidiUDEAICP_06490	LOCUSTmargari_13320	LOCUSTthermophi_20840	LOCUSTedsuccinati_15060	LOCUSTedJ10_02420	LOCUSTedB18_05800
83	LOCUSTedipJ18_00610	TepidiUDEAICP_06500	LOCUSTmargari_13310	LOCUSTthermophi_20830	LOCUSTedsuccinati_15070	LOCUSTedJ10_02410	LOCUSTedB18_05810
84	LOCUSTedipJ18_00630	TepidiUDEAICP_06510	LOCUSTmargari_13300	LOCUSTthermophi_20820	LOCUSTedsuccinati_15080	LOCUSTedJ10_02390	LOCUSTedB18_05830
85	LOCUSTedipJ18_00640	TepidiUDEAICP_06520	LOCUSTmargari_13290	LOCUSTthermophi_20810	LOCUSTedsuccinati_15090	LOCUSTedJ10_02380	LOCUSTedB18_05840
86	LOCUSTedipJ18_00650	TepidiUDEAICP_06530	LOCUSTmargari_13280	LOCUSTthermophi_20800	LOCUSTedsuccinati_15100	LOCUSTedJ10_02370	LOCUSTedB18_05850
87	LOCUSTedipJ18_00660	TepidiUDEAICP_06540	LOCUSTmargari_13270	LOCUSTthermophi_20790	LOCUSTedsuccinati_15110	LOCUSTedJ10_02360	LOCUSTedB18_05860
88	LOCUSTedipJ18_00670	TepidiUDEAICP_06550	LOCUSTmargari_13260	LOCUSTthermophi_20780	LOCUSTedsuccinati_15120	LOCUSTedJ10_02350	LOCUSTedB18_05870
89	LOCUSTedipJ18_00680	TepidiUDEAICP_06560	LOCUSTmargari_13250	LOCUSTthermophi_20770	LOCUSTedsuccinati_15130	LOCUSTedJ10_02340	LOCUSTedB18_05880
90	LOCUSTedipJ18_00690	TepidiUDEAICP_06570	LOCUSTmargari_13240	LOCUSTthermophi_20760	LOCUSTedsuccinati_15140	LOCUSTedJ10_02330	LOCUSTedB18_05890
91	LOCUSTedipJ18_00700	TepidiUDEAICP_06580	LOCUSTmargari_13230	LOCUSTthermophi_20750	LOCUSTedsuccinati_15150	LOCUSTedJ10_02320	LOCUSTedB18_05900
92	LOCUSTedipJ18_00710	TepidiUDEAICP_06590	LOCUSTmargari_13220	LOCUSTthermophi_20740	LOCUSTedsuccinati_15160	LOCUSTedJ10_02300	LOCUSTedB18_05910
93	LOCUSTedipJ18_00720	TepidiUDEAICP_06610	LOCUSTmargari_13210	LOCUSTthermophi_06190	LOCUSTedsuccinati_15170	LOCUSTedJ10_02290	LOCUSTedB18_05920
94	LOCUSTedipJ18_00730	TepidiUDEAICP_06620	LOCUSTmargari_13200	LOCUSTthermophi_06180	LOCUSTedsuccinati_15180	LOCUSTedJ10_02280	LOCUSTedB18_05930
95	LOCUSTedipJ18_00740	TepidiUDEAICP_06630	LOCUSTmargari_13190	LOCUSTthermophi_06170	LOCUSTedsuccinati_15190	LOCUSTedJ10_02270	LOCUSTedB18_05940
96	LOCUSTedipJ18_00760	TepidiUDEAICP_06680	LOCUSTmargari_13110	LOCUSTthermophi_06130	LOCUSTedsuccinati_15240	LOCUSTedJ10_02230	LOCUSTedB18_05970
97	LOCUSTedipJ18_00770	TepidiUDEAICP_06690	LOCUSTmargari_13100	LOCUSTthermophi_06120	LOCUSTedsuccinati_15250	LOCUSTedJ10_02220	LOCUSTedB18_05980
98	LOCUSTedipJ18_00780	TepidiUDEAICP_06700	LOCUSTmargari_13090	LOCUSTthermophi_06110	LOCUSTedsuccinati_15260	LOCUSTedJ10_02210	LOCUSTedB18_05990
99	LOCUSTedipJ18_00790	TepidiUDEAICP_06710	LOCUSTmargari_13080	LOCUSTthermophi_06100	LOCUSTedsuccinati_15270	LOCUSTedJ10_02200	LOCUSTedB18_06000
100	LOCUSTedipJ18_00800	TepidiUDEAICP_06720	LOCUSTmargari_13070	LOCUSTthermophi_06090	LOCUSTedsuccinati_15280	LOCUSTedJ10_02190	LOCUSTedB18_06010
101	LOCUSTedipJ18_00810	TepidiUDEAICP_06730	LOCUSTmargari_13060	LOCUSTthermophi_06080	LOCUSTedsuccinati_15290	LOCUSTedJ10_02180	LOCUSTedB18_06020
102	LOCUSTedipJ18_00820	TepidiUDEAICP_06740	LOCUSTmargari_13050	LOCUSTthermophi_06070	LOCUSTedsuccinati_15300	LOCUSTedJ10_02170	LOCUSTedB18_06030
103	LOCUSTedipJ18_00830	TepidiUDEAICP_06750	LOCUSTmargari_13040	LOCUSTthermophi_06060	LOCUSTedsuccinati_15310	LOCUSTedJ10_02160	LOCUSTedB18_06040
104	LOCUSTedipJ18_00840	TepidiUDEAICP_06760	LOCUSTmargari_13030	LOCUSTthermophi_06050	LOCUSTedsuccinati_15320	LOCUSTedJ10_02150	LOCUSTedB18_06050
105	LOCUSTedipJ18_00850	TepidiUDEAICP_06770	LOCUSTmargari_13020	LOCUSTthermophi_06040	LOCUSTedsuccinati_15330	LOCUSTedJ10_02140	LOCUSTedB18_06060
106	LOCUSTedipJ18_00860	TepidiUDEAICP_06780	LOCUSTmargari_13010	LOCUSTthermophi_06030	LOCUSTedsuccinati_15340	LOCUSTedJ10_02130	LOCUSTedB18_06070
107	LOCUSTedipJ18_00870	TepidiUDEAICP_06790	LOCUSTmargari_13000	LOCUSTthermophi_06020	LOCUSTedsuccinati_15350	LOCUSTedJ10_02120	LOCUSTedB18_06080
108	LOCUSTedipJ18_00880	TepidiUDEAICP_06800	LOCUSTmargari_12990	LOCUSTthermophi_06010	LOCUSTedsuccinati_15360	LOCUSTedJ10_02110	LOCUSTedB18_06090
109	LOCUSTedipJ18_00890	TepidiUDEAICP_06810	LOCUSTmargari_12970	LOCUSTthermophi_06000	LOCUSTedsuccinati_15370	LOCUSTedJ10_02100	LOCUSTedB18_06100
110	LOCUSTedipJ18_00900	TepidiUDEAICP_06820	LOCUSTmargari_12960	LOCUSTthermophi_05990	LOCUSTedsuccinati_15380	LOCUSTedJ10_02090	LOCUSTedB18_06110
111	LOCUSTedipJ18_00910	TepidiUDEAICP_06830	LOCUSTmargari_12950	LOCUSTthermophi_05980	LOCUSTedsuccinati_15390	LOCUSTedJ10_02080	LOCUSTedB18_06120
112	LOCUSTedipJ18_00920	TepidiUDEAICP_06840	LOCUSTmargari_12940	LOCUSTthermophi_05970	LOCUSTedsuccinati_15400	LOCUSTedJ10_02070	LOCUSTedB18_06130
113	LOCUSTedipJ18_00930	TepidiUDEAICP_06850	LOCUSTmargari_12930	LOCUSTthermophi_05960	LOCUSTedsuccinati_15410	LOCUSTedJ10_02060	LOCUSTedB18_06140
114	LOCUSTedipJ18_00940	TepidiUDEAICP_06860	LOCUSTmargari_12920	LOCUSTthermophi_05950	LOCUSTedsuccinati_15420	LOCUSTedJ10_02050	LOCUSTedB18_06150
115	LOCUSTedipJ18_00950	TepidiUDEAICP_06870	LOCUSTmargari_12910	LOCUSTthermophi_05940	LOCUSTedsuccinati_15430	LOCUSTedJ10_02040	LOCUSTedB18_06160
116	LOCUSTedipJ18_00960	TepidiUDEAICP_06880	LOCUSTmargari_12900	LOCUSTthermophi_05930	LOCUSTedsuccinati_15440	LOCUSTedJ10_02030	LOCUSTedB18_06170
117	LOCUSTedipJ18_00970	TepidiUDEAICP_06890	LOCUSTmargari_12890	LOCUSTthermophi_05920	LOCUSTedsuccinati_15450	LOCUSTedJ10_02020	LOCUSTedB18_06180
118	LOCUSTedipJ18_00980	TepidiUDEAICP_06900	LOCUSTmargari_12880	LOCUSTthermophi_05910	LOCUSTedsuccinati_15460	LOCUSTedJ10_02010	LOCUSTedB18_06190
119	LOCUSTedipJ18_00990	TepidiUDEAICP_06910	LOCUSTmargari_12870	LOCUSTthermophi_05900	LOCUSTedsuccinati_15470	LOCUSTedJ10_02000	LOCUSTedB18_06200
120	LOCUSTedipJ18_01000	TepidiUDEAICP_06920	LOCUSTmargari_12860	LOCUSTthermophi_05890	LOCUSTedsuccinati_15480	LOCUSTedJ10_01990	LOCUSTedB18_06210
121	LOCUSTedipJ18_01010	TepidiUDEAICP_06930	LOCUSTmargari_12850	LOCUSTthermophi_05880	LOCUSTedsuccinati_15490	LOCUSTedJ10_01980	LOCUSTedB18_06220
122	LOCUSTedipJ18_01020	TepidiUDEAICP_06940	LOCUSTmargari_12840	LOCUSTthermophi_05870	LOCUSTedsuccinati_15500	LOCUSTedJ10_01970	LOCUSTedB18_06230
123	LOCUSTedipJ18_01030	TepidiUDEAICP_06950	LOCUSTmargari_12830	LOCUSTthermophi_05860	LOCUSTedsuccinati_15510	LOCUSTedJ10_01960	LOCUSTedB18_06240
124	LOCUSTedipJ18_01040	TepidiUDEAICP_06960	LOCUSTmargari_12820	LOCUSTthermophi_05850	LOCUSTedsuccinati_15520	LOCUSTedJ10_01950	LOCUSTedB18_06250
125	LOCUSTedipJ18_01050	TepidiUDEAICP_06970	LOCUSTmargari_12810	LOCUSTthermophi_05840	LOCUSTedsuccinati_15530	LOCUSTedJ10_01940	LOCUSTedB18_06260
126	LOCUSTedipJ18_01060	TepidiUDEAICP_06980	LOCUSTmargari_12800	LOCUSTthermophi_05830	LOCUSTedsuccinati_15540	LOCUSTedJ10_01930	LOCUSTedB18_06270
127	LOCUSTedipJ18_01070	TepidiUDEAICP_00490	LOCUSTmargari_12660	LOCUSTthermophi_19100	LOCUSTedsuccinati_06850	LOCUSTedJ10_01920	LOCUSTedB18_06280
128	LOCUSTedipJ18_01080	TepidiUDEAICP_00480	LOCUSTmargari_12650	LOCUSTthermophi_19110	LOCUSTedsuccinati_06840	LOCUSTedJ10_01910	LOCUSTedB18_06290
129	LOCUSTedipJ18_01100	TepidiUDEAICP_00360	LOCUSTmargari_12560	LOCUSTthermophi_19220	LOCUSTedsuccinati_06720	LOCUSTedJ10_01780	LOCUSTedB18_15660
130	LOCUSTedipJ18_01110	TepidiUDEAICP_01510	LOCUSTmargari_16260	LOCUSTthermophi_02720	LOCUSTedsuccinati_00810	LOCUSTedJ10_01770	LOCUSTedB18_15650
131	LOCUSTedipJ18_01120	TepidiUDEAICP_02140	LOCUSTmargari_08080	LOCUSTthermophi_02100	LOCUSTedsuccinati_01430	LOCUSTedJ10_01760	LOCUSTedB18_15640
132	LOCUSTedipJ18_01130	TepidiUDEAICP_02130	LOCUSTmargari_08090	LOCUSTthermophi_02110	LOCUSTedsuccinati_01420	LOCUSTedJ10_01750	LOCUSTedB18_15630
133	LOCUSTedipJ18_01150	TepidiUDEAICP_02110	LOCUSTmargari_08100	LOCUSTthermophi_02130	LOCUSTedsuccinati_01400	LOCUSTedJ10_01730	LOCUSTedB18_15610
134	LOCUSTedipJ18_01160	TepidiUDEAICP_02100	LOCUSTmargari_15700	LOCUSTthermophi_02140	LOCUSTedsuccinati_01390	LOCUSTedJ10_01720	LOCUSTedB18_15600
135	LOCUSTedipJ18_01170	TepidiUDEAICP_02090	LOCUSTmargari_15710	LOCUSTthermophi_02150	LOCUSTedsuccinati_01380	LOCUSTedJ10_01710	LOCUSTedB18_15590
136	LOCUSTedipJ18_01180	TepidiUDEAICP_02080	LOCUSTmargari_15720	LOCUSTthermophi_02160	LOCUSTedsuccinati_01370	LOCUSTedJ10_01700	LOCUSTedB18_15580
137	LOCUSTedipJ18_01190	TepidiUDEAICP_02070	LOCUSTmargari_15730	LOCUSTthermophi_02170	LOCUSTedsuccinati_01360	LOCUSTedJ10_01690	LOCUSTedB18_15560
138	LOCUSTedipJ18_01200	TepidiUDEAICP_02060	LOCUSTmargari_15740	LOCUSTthermophi_02180	LOCUSTedsuccinati_01350	LOCUSTedJ10_01680	LOCUSTedB18_15550
139	LOCUSTedipJ18_01210	TepidiUDEAICP_02050	LOCUSTmargari_15750	LOCUSTthermophi_02190	LOCUSTedsuccinati_01340	LOCUSTedJ10_01670	LOCUSTedB18_15540
140	LOCUSTedipJ18_01220	TepidiUDEAICP_02040	LOCUSTmargari_15760	LOCUSTthermophi_02200	LOCUSTedsuccinati_01330	LOCUSTedJ10_01660	LOCUSTedB18_15530
141	LOCUSTedipJ18_01230	TepidiUDEAICP_02030	LOCUSTmargari_15770	LOCUSTthermophi_02210	LOCUSTedsuccinati_01320	LOCUSTedJ10_01650	LOCUSTedB18_15520
142	LOCUSTedipJ18_01240	TepidiUDEAICP_02020	LOCUSTmargari_15780	LOCUSTthermophi_02220	LOCUSTedsuccinati_01310	LOCUSTedJ10_01640	LOCUSTedB18_15510
143	LOCUSTedipJ18_01270	TepidiUDEAICP_01970	LOCUSTmargari_15790	LOCUSTthermophi_02270	LOCUSTedsuccinati_01260	LOCUSTedJ10_01610	LOCUSTedB18_15480
144	LOCUSTedipJ18_01280	TepidiUDEAICP_01960	LOCUSTmargari_15800	LOCUSTthermophi_02280	LOCUSTedsuccinati_01250	LOCUSTedJ10_01600	LOCUSTedB18_15470
145	LOCUSTedipJ18_01290	TepidiUDEAICP_01950	LOCUSTmargari_15810	LOCUSTthermophi_02290	LOCUSTedsuccinati_01240	LOCUSTedJ10_01590	LOCUSTedB18_15460
146	LOCUSTedipJ18_01300	TepidiUDEAICP_01940	LOCUSTmargari_15820	LOCUSTthermophi_02300	LOCUSTedsuccinati_01230	LOCUSTedJ10_01580	LOCUSTedB18_15450
147	LOCUSTedipJ18_01310	TepidiUDEAICP_01930	LOCUSTmargari_15830	LOCUSTthermophi_02310	LOCUSTedsuccinati_01220	LOCUSTedJ10_01570	LOCUSTedB18_15440
148	LOCUSTedipJ18_01320	TepidiUDEAICP_01920	LOCUSTmargari_15840	LOCUSTthermophi_02320	LOCUSTedsuccinati_01210	LOCUSTedJ10_01560	LOCUSTedB18_15430
149	LOCUSTedipJ18_01330	TepidiUDEAICP_01910	LOCUSTmargari_15850	LOCUSTthermophi_02330	LOCUSTedsuccinati_01200	LOCUSTedJ10_01550	LOCUSTedB18_15420
150	LOCUSTedipJ18_01340	TepidiUDEAICP_01900	LOCUSTmargari_15860	LOCUSTthermophi_02340	LOCUSTedsuccinati_01190	LOCUSTedJ10_01540	LOCUSTedB18_15410
151	LOCUSTedipJ18_01350	TepidiUDEAICP_01890	LOCUSTmargari_15870	LOCUSTthermophi_02350	LOCUSTedsuccinati_01180	LOCUSTedJ10_01530	LOCUSTedB18_15400
152	LOCUSTedipJ18_01360	TepidiUDEAICP_01880	LOCUSTmargari_15880	LOCUSTthermophi_02360	LOCUSTedsuccinati_01170	LOCUSTedJ10_01520	LOCUSTedB18_15390
153	LOCUSTedipJ18_01370	TepidiUDEAICP_01870	LOCUSTmargari_15890	LOCUSTthermophi_02370	LOCUSTedsuccinati_01160	LOCUSTedJ10_01510	LOCUSTedB18_15380
154	LOCUSTedipJ18_01380	TepidiUDEAICP_01860	LOCUSTmargari_15900	LOCUSTthermophi_02380	LOCUSTedsuccinati_01150	LOCUSTedJ10_01500	LOCUSTedB18_15370
155	LOCUSTedipJ18_01390	TepidiUDEAICP_01840	LOCUSTmargari_15910	LOCUSTthermophi_02390	LOCUSTedsuccinati_01140	LOCUSTedJ10_01490	LOCUSTedB18_15360
156	LOCUSTedipJ18_01400	TepidiUDEAICP_01830	LOCUSTmargari_04500	LOCUSTthermophi_02400	LOCUSTedsuccinati_01130	LOCUSTedJ10_01480	LOCUSTedB18_15350
157	LOCUSTedipJ18_01410	TepidiUDEAICP_01820	LOCUSTmargari_15950	LOCUSTthermophi_02410	LOCUSTedsuccinati_01120	LOCUSTedJ10_01470	LOCUSTedB18_15340
158	LOCUSTedipJ18_01420	TepidiUDEAICP_01810	LOCUSTmargari_15960	LOCUSTthermophi_02420	LOCUSTedsuccinati_01110	LOCUSTedJ10_01460	LOCUSTedB18_15330
159	LOCUSTedipJ18_01430	TepidiUDEAICP_01800	LOCUSTmargari_15970	LOCUSTthermophi_02430	LOCUSTedsuccinati_01100	LOCUSTedJ10_01450	LOCUSTedB18_15320
160	LOCUSTedipJ18_01440	TepidiUDEAICP_01790	LOCUSTmargari_15980	LOCUSTthermophi_02440	LOCUSTedsuccinati_01090	LOCUSTedJ10_01440	LOCUSTedB18_15310
161	LOCUSTedipJ18_01450	TepidiUDEAICP_01770	LOCUSTmargari_15990	LOCUSTthermophi_02450	LOCUSTedsuccinati_01080	LOCUSTedJ10_01430	LOCUSTedB18_15300
162	LOCUSTedipJ18_01460	TepidiUDEAICP_01760	LOCUSTmargari_16000	LOCUSTthermophi_02460	LOCUSTedsuccinati_01070	LOCUSTedJ10_01420	LOCUSTedB18_15290
163	LOCUSTedipJ18_01470	TepidiUDEAICP_01750	LOCUSTmargari_16010	LOCUSTthermophi_02470	LOCUSTedsuccinati_01060	LOCUSTedJ10_01410	LOCUSTedB18_15280
164	LOCUSTedipJ18_01480	TepidiUDEAICP_01740	LOCUSTmargari_16020	LOCUSTthermophi_02480	LOCUSTedsuccinati_01050	LOCUSTedJ10_01400	LOCUSTedB18_15270
165	LOCUSTedipJ18_01490	TepidiUDEAICP_01730	LOCUSTmargari_16030	LOCUSTthermophi_02490	LOCUSTedsuccinati_01040	LOCUSTedJ10_01390	LOCUSTedB18_15260
166	LOCUSTedipJ18_01500	TepidiUDEAICP_01720	LOCUSTmargari_16040	LOCUSTthermophi_02500	LOCUSTedsuccinati_01030	LOCUSTedJ10_01380	LOCUSTedB18_15250
167	LOCUSTedipJ18_01510	TepidiUDEAICP_01710	LOCUSTmargari_16050	LOCUSTthermophi_02510	LOCUSTedsuccinati_01020	LOCUSTedJ10_01370	LOCUSTedB18_15240
168	LOCUSTedipJ18_01520	TepidiUDEAICP_01700	LOCUSTmargari_16060	LOCUSTthermophi_02520	LOCUSTedsuccinati_01010	LOCUSTedJ10_01360	LOCUSTedB18_15220
169	LOCUSTedipJ18_01530	TepidiUDEAICP_01690	LOCUSTmargari_16070	LOCUSTthermophi_02530	LOCUSTedsuccinati_01000	LOCUSTedJ10_01350	LOCUSTedB18_15210
170	LOCUSTedipJ18_01540	TepidiUDEAICP_01680	LOCUSTmargari_16080	LOCUSTthermophi_02540	LOCUSTedsuccinati_00990	LOCUSTedJ10_01340	LOCUSTedB18_15200
171	LOCUSTedipJ18_01550	TepidiUDEAICP_01670	LOCUSTmargari_16090	LOCUSTthermophi_02550	LOCUSTedsuccinati_00980	LOCUSTedJ10_01330	LOCUSTedB18_15190
172	LOCUSTedipJ18_01560	TepidiUDEAICP_01660	LOCUSTmargari_16100	LOCUSTthermophi_02560	LOCUSTedsuccinati_00970	LOCUSTedJ10_01320	LOCUSTedB18_15180
173	LOCUSTedipJ18_01570	TepidiUDEAICP_01650	LOCUSTmargari_16110	LOCUSTthermophi_02570	LOCUSTedsuccinati_00960	LOCUSTedJ10_01310	LOCUSTedB18_15170
174	LOCUSTedipJ18_01580	TepidiUDEAICP_01640	LOCUSTmargari_16120	LOCUSTthermophi_02580	LOCUSTedsuccinati_00950	LOCUSTedJ10_01300	LOCUSTedB18_15160
175	LOCUSTedipJ18_01590	TepidiUDEAICP_01630	LOCUSTmargari_16130	LOCUSTthermophi_02590	LOCUSTedsuccinati_00940	LOCUSTedJ10_01290	LOCUSTedB18_15150
176	LOCUSTedipJ18_01600	TepidiUDEAICP_01620	LOCUSTmargari_16140	LOCUSTthermophi_02600	LOCUSTedsuccinati_00930	LOCUSTedJ10_01280	LOCUSTedB18_15140
177	LOCUSTedipJ18_01610	TepidiUDEAICP_01610	LOCUSTmargari_16150	LOCUSTthermophi_02610	LOCUSTedsuccinati_00920	LOCUSTedJ10_01270	LOCUSTedB18_15130
178	LOCUSTedipJ18_01620	TepidiUDEAICP_01600	LOCUSTmargari_16160	LOCUSTthermophi_02620	LOCUSTedsuccinati_00910	LOCUSTedJ10_01260	LOCUSTedB18_15120
179	LOCUSTedipJ18_01640	TepidiUDEAICP_01590	LOCUSTmargari_16180	LOCUSTthermophi_02640	LOCUSTedsuccinati_00890	LOCUSTedJ10_01250	LOCUSTedB18_15110
180	LOCUSTedipJ18_01650	TepidiUDEAICP_01580	LOCUSTmargari_16190	LOCUSTthermophi_02650	LOCUSTedsuccinati_00880	LOCUSTedJ10_01240	LOCUSTedB18_15100
181	LOCUSTedipJ18_01660	TepidiUDEAICP_01570	LOCUSTmargari_16200	LOCUSTthermophi_02660	LOCUSTedsuccinati_00870	LOCUSTedJ10_01230	LOCUSTedB18_15090
182	LOCUSTedipJ18_01670	TepidiUDEAICP_01560	LOCUSTmargari_16210	LOCUSTthermophi_02670	LOCUSTedsuccinati_00860	LOCUSTedJ10_01220	LOCUSTedB18_15080
183	LOCUSTedipJ18_01680	TepidiUDEAICP_01550	LOCUSTmargari_16220	LOCUSTthermophi_02680	LOCUSTedsuccinati_00850	LOCUSTedJ10_01210	LOCUSTedB18_15070
184	LOCUSTedipJ18_01690	TepidiUDEAICP_01540	LOCUSTmargari_16230	LOCUSTthermophi_02690	LOCUSTedsuccinati_00840	LOCUSTedJ10_01200	LOCUSTedB18_15060
185	LOCUSTedipJ18_01700	TepidiUDEAICP_01530	LOCUSTmargari_16240	LOCUSTthermophi_02700	LOCUSTedsuccinati_00830	LOCUSTedJ10_01190	LOCUSTedB18_15050
186	LOCUSTedipJ18_01710	TepidiUDEAICP_01520	LOCUSTmargari_16250	LOCUSTthermophi_02710	LOCUSTedsuccinati_00820	LOCUSTedJ10_01180	LOCUSTedB18_15040
187	LOCUSTedipJ18_01720	TepidiUDEAICP_17850	LOCUSTmargari_11890	LOCUSTthermophi_13640	LOCUSTedsuccinati_18100	LOCUSTedJ10_01170	LOCUSTedB18_15030
188	LOCUSTedipJ18_01750	TepidiUDEAICP_17840	LOCUSTmargari_11880	LOCUSTthermophi_13650	LOCUSTedsuccinati_18110	LOCUSTedJ10_01140	LOCUSTedB18_15000
189	LOCUSTedipJ18_01760	TepidiUDEAICP_17830	LOCUSTmargari_11870	LOCUSTthermophi_13660	LOCUSTedsuccinati_18120	LOCUSTedJ10_01130	LOCUSTedB18_14990
190	LOCUSTedipJ18_01770	TepidiUDEAICP_17820	LOCUSTmargari_11860	LOCUSTthermophi_13670	LOCUSTedsuccinati_18130	LOCUSTedJ10_01120	LOCUSTedB18_14980
191	LOCUSTedipJ18_01780	TepidiUDEAICP_17810	LOCUSTmargari_11850	LOCUSTthermophi_13680	LOCUSTedsuccinati_18140	LOCUSTedJ10_01110	LOCUSTedB18_14960
192	LOCUSTedipJ18_01810	TepidiUDEAICP_17780	LOCUSTmargari_11840	LOCUSTthermophi_13710	LOCUSTedsuccinati_18170	LOCUSTedJ10_01090	LOCUSTedB18_14950
193	LOCUSTedipJ18_01820	TepidiUDEAICP_17770	LOCUSTmargari_11830	LOCUSTthermophi_13720	LOCUSTedsuccinati_18180	LOCUSTedJ10_01080	LOCUSTedB18_14940
194	LOCUSTedipJ18_01830	TepidiUDEAICP_17760	LOCUSTmargari_11820	LOCUSTthermophi_13730	LOCUSTedsuccinati_18190	LOCUSTedJ10_01070	LOCUSTedB18_14930
195	LOCUSTedipJ18_01930	TepidiUDEAICP_17750	LOCUSTmargari_11810	LOCUSTthermophi_13740	LOCUSTedsuccinati_18200	LOCUSTedJ10_01060	LOCUSTedB18_14920
196	LOCUSTedipJ18_01940	TepidiUDEAICP_17740	LOCUSTmargari_11800	LOCUSTthermophi_13750	LOCUSTedsuccinati_18210	LOCUSTedJ10_01050	LOCUSTedB18_14910
197	LOCUSTedipJ18_01950	TepidiUDEAICP_17730	LOCUSTmargari_11790	LOCUSTthermophi_13760	LOCUSTedsuccinati_18220	LOCUSTedJ10_01040	LOCUSTedB18_14900
198	LOCUSTedipJ18_01960	TepidiUDEAICP_17720	LOCUSTmargari_11780	LOCUSTthermophi_13770	LOCUSTedsuccinati_18230	LOCUSTedJ10_01030	LOCUSTedB18_14890
199	LOCUSTedipJ18_01970	TepidiUDEAICP_17710	LOCUSTmargari_11770	LOCUSTthermophi_13780	LOCUSTedsuccinati_18240	LOCUSTedJ10_01020	LOCUSTedB18_14880
200	LOCUSTedipJ18_01980	TepidiUDEAICP_17700	LOCUSTmargari_11760	LOCUSTthermophi_13790	LOCUSTedsuccinati_18250	LOCUSTedJ10_01010	LOCUSTedB18_14870
201	LOCUSTedipJ18_01990	TepidiUDEAICP_17690	LOCUSTmargari_11750	LOCUSTthermophi_13800	LOCUSTedsuccinati_18260	LOCUSTedJ10_01000	LOCUSTedB18_14860
202	LOCUSTedipJ18_02000	TepidiUDEAICP_17680	LOCUSTmargari_11740	LOCUSTthermophi_13810	LOCUSTedsuccinati_18270	LOCUSTedJ10_00990	LOCUSTedB18_14850
203	LOCUSTedipJ18_02010	TepidiUDEAICP_17670	LOCUSTmargari_11730	LOCUSTthermophi_13820	LOCUSTedsuccinati_18280	LOCUSTedJ10_00980	LOCUSTedB18_14840
204	LOCUSTedipJ18_02020	TepidiUDEAICP_17660	LOCUSTmargari_11720	LOCUSTthermophi_13830	LOCUSTedsuccinati_18290	LOCUSTedJ10_00970	LOCUSTedB18_14830
205	LOCUSTedipJ18_02030	TepidiUDEAICP_17650	LOCUSTmargari_11710	LOCUSTthermophi_13840	LOCUSTedsuccinati_18300	LOCUSTedJ10_00960	LOCUSTedB18_14820
206	LOCUSTedipJ18_02040	TepidiUDEAICP_17640	LOCUSTmargari_11700	LOCUSTthermophi_13850	LOCUSTedsuccinati_18310	LOCUSTedJ10_00950	LOCUSTedB18_14810
207	LOCUSTedipJ18_02050	TepidiUDEAICP_17630	LOCUSTmargari_11690	LOCUSTthermophi_13860	LOCUSTedsuccinati_18320	LOCUSTedJ10_00940	LOCUSTedB18_14800
208	LOCUSTedipJ18_02060	TepidiUDEAICP_17620	LOCUSTmargari_11680	LOCUSTthermophi_13870	LOCUSTedsuccinati_18330	LOCUSTedJ10_00930	LOCUSTedB18_14790
209	LOCUSTedipJ18_02070	TepidiUDEAICP_17610	LOCUSTmargari_11670	LOCUSTthermophi_13880	LOCUSTedsuccinati_18340	LOCUSTedJ10_00920	LOCUSTedB18_14780
210	LOCUSTedipJ18_02080	TepidiUDEAICP_17600	LOCUSTmargari_11660	LOCUSTthermophi_13890	LOCUSTedsuccinati_18350	LOCUSTedJ10_00910	LOCUSTedB18_14770
211	LOCUSTedipJ18_02090	TepidiUDEAICP_17590	LOCUSTmargari_11650	LOCUSTthermophi_13900	LOCUSTedsuccinati_18360	LOCUSTedJ10_00900	LOCUSTedB18_14760
212	LOCUSTedipJ18_02100	TepidiUDEAICP_17580	LOCUSTmargari_11640	LOCUSTthermophi_13910	LOCUSTedsuccinati_18370	LOCUSTedJ10_00890	LOCUSTedB18_14750
213	LOCUSTedipJ18_02110	TepidiUDEAICP_17570	LOCUSTmargari_11630	LOCUSTthermophi_13920	LOCUSTedsuccinati_18380	LOCUSTedJ10_00880	LOCUSTedB18_14740
214	LOCUSTedipJ18_02120	TepidiUDEAICP_17560	LOCUSTmargari_11620	LOCUSTthermophi_13930	LOCUSTedsuccinati_18390	LOCUSTedJ10_00870	LOCUSTedB18_14730
215	LOCUSTedipJ18_02130	TepidiUDEAICP_17550	LOCUSTmargari_11610	LOCUSTthermophi_13940	LOCUSTedsuccinati_18400	LOCUSTedJ10_00860	LOCUSTedB18_14720
216	LOCUSTedipJ18_02140	TepidiUDEAICP_17540	LOCUSTmargari_11600	LOCUSTthermophi_13950	LOCUSTedsuccinati_18410	LOCUSTedJ10_00850	LOCUSTedB18_14710
217	LOCUSTedipJ18_02150	TepidiUDEAICP_17530	LOCUSTmargari_11590	LOCUSTthermophi_13960	LOCUSTedsuccinati_18420	LOCUSTedJ10_00840	LOCUSTedB18_14700
218	LOCUSTedipJ18_02160	TepidiUDEAICP_17520	LOCUSTmargari_11580	LOCUSTthermophi_13970	LOCUSTedsuccinati_18430	LOCUSTedJ10_00830	LOCUSTedB18_14690
219	LOCUSTedipJ18_02170	TepidiUDEAICP_17510	LOCUSTmargari_11570	LOCUSTthermophi_13980	LOCUSTedsuccinati_18440	LOCUSTedJ10_00820	LOCUSTedB18_14680
220	LOCUSTedipJ18_02180	TepidiUDEAICP_17500	LOCUSTmargari_11560	LOCUSTthermophi_13990	LOCUSTedsuccinati_18450	LOCUSTedJ10_00810	LOCUSTedB18_14670
221	LOCUSTedipJ18_02200	TepidiUDEAICP_17480	LOCUSTmargari_11540	LOCUSTthermophi_14010	LOCUSTedsuccinati_18470	LOCUSTedJ10_00790	LOCUSTedB18_14650
222	LOCUSTedipJ18_02230	TepidiUDEAICP_17470	LOCUSTmargari_11530	LOCUSTthermophi_14020	LOCUSTedsuccinati_18500	LOCUSTedJ10_00770	LOCUSTedB18_14620
223	LOCUSTedipJ18_02240	TepidiUDEAICP_17430	LOCUSTmargari_11520	LOCUSTthermophi_14060	LOCUSTedsuccinati_18540	LOCUSTedJ10_00760	LOCUSTedB18_14610
224	LOCUSTedipJ18_02250	TepidiUDEAICP_17420	LOCUSTmargari_11510	LOCUSTthermophi_14070	LOCUSTedsuccinati_18550	LOCUSTedJ10_00750	LOCUSTedB18_14600
225	LOCUSTedipJ18_02260	TepidiUDEAICP_17410	LOCUSTmargari_11500	LOCUSTthermophi_14080	LOCUSTedsuccinati_18560	LOCUSTedJ10_00740	LOCUSTedB18_14590
226	LOCUSTedipJ18_02270	TepidiUDEAICP_17400	LOCUSTmargari_11490	LOCUSTthermophi_14090	LOCUSTedsuccinati_18570	LOCUSTedJ10_00730	LOCUSTedB18_14580
227	LOCUSTedipJ18_02280	TepidiUDEAICP_17390	LOCUSTmargari_11480	LOCUSTthermophi_14100	LOCUSTedsuccinati_18580	LOCUSTedJ10_00720	LOCUSTedB18_14570
228	LOCUSTedipJ18_02290	TepidiUDEAICP_17380	LOCUSTmargari_11470	LOCUSTthermophi_14110	LOCUSTedsuccinati_18590	LOCUSTedJ10_00710	LOCUSTedB18_14560
229	LOCUSTedipJ18_02300	TepidiUDEAICP_17370	LOCUSTmargari_11460	LOCUSTthermophi_14120	LOCUSTedsuccinati_18600	LOCUSTedJ10_00700	LOCUSTedB18_14550
230	LOCUSTedipJ18_02310	TepidiUDEAICP_17360	LOCUSTmargari_11450	LOCUSTthermophi_14130	LOCUSTedsuccinati_18610	LOCUSTedJ10_00690	LOCUSTedB18_14540
231	LOCUSTedipJ18_02320	TepidiUDEAICP_17350	LOCUSTmargari_11440	LOCUSTthermophi_14140	LOCUSTedsuccinati_18620	LOCUSTedJ10_00680	LOCUSTedB18_14530
232	LOCUSTedipJ18_02330	TepidiUDEAICP_17340	LOCUSTmargari_11430	LOCUSTthermophi_14150	LOCUSTedsuccinati_18630	LOCUSTedJ10_00670	LOCUSTedB18_14520
233	LOCUSTedipJ18_02340	TepidiUDEAICP_17330	LOCUSTmargari_11420	LOCUSTthermophi_14160	LOCUSTedsuccinati_18640	LOCUSTedJ10_00660	LOCUSTedB18_14510
234	LOCUSTedipJ18_02360	TepidiUDEAICP_17320	LOCUSTmargari_11400	LOCUSTthermophi_14170	LOCUSTedsuccinati_18650	LOCUSTedJ10_00640	LOCUSTedB18_14490
235	LOCUSTedipJ18_02370	TepidiUDEAICP_17310	LOCUSTmargari_11390	LOCUSTthermophi_14180	LOCUSTedsuccinati_18660	LOCUSTedJ10_00630	LOCUSTedB18_14480
236	LOCUSTedipJ18_02380	TepidiUDEAICP_17300	LOCUSTmargari_11380	LOCUSTthermophi_14190	LOCUSTedsuccinati_18670	LOCUSTedJ10_00620	LOCUSTedB18_14470
237	LOCUSTedipJ18_02390	TepidiUDEAICP_17290	LOCUSTmargari_11370	LOCUSTthermophi_14200	LOCUSTedsuccinati_18680	LOCUSTedJ10_00610	LOCUSTedB18_14460
238	LOCUSTedipJ18_02400	TepidiUDEAICP_17280	LOCUSTmargari_11360	LOCUSTthermophi_14210	LOCUSTedsuccinati_14010	LOCUSTedJ10_00600	LOCUSTedB18_14450
239	LOCUSTedipJ18_02410	TepidiUDEAICP_17270	LOCUSTmargari_11350	LOCUSTthermophi_14220	LOCUSTedsuccinati_14000	LOCUSTedJ10_00590	LOCUSTedB18_14440
240	LOCUSTedipJ18_02420	TepidiUDEAICP_17260	LOCUSTmargari_11340	LOCUSTthermophi_14230	LOCUSTedsuccinati_13990	LOCUSTedJ10_00580	LOCUSTedB18_14430
241	LOCUSTedipJ18_02430	TepidiUDEAICP_17250	LOCUSTmargari_11330	LOCUSTthermophi_14240	LOCUSTedsuccinati_13980	LOCUSTedJ10_00570	LOCUSTedB18_14420
242	LOCUSTedipJ18_02440	TepidiUDEAICP_17240	LOCUSTmargari_11320	LOCUSTthermophi_14250	LOCUSTedsuccinati_13970	LOCUSTedJ10_00560	LOCUSTedB18_14410
243	LOCUSTedipJ18_02450	TepidiUDEAICP_20200	LOCUSTmargari_11310	LOCUSTthermophi_14260	LOCUSTedsuccinati_13960	LOCUSTedJ10_00550	LOCUSTedB18_14400
244	LOCUSTedipJ18_02460	TepidiUDEAICP_20190	LOCUSTmargari_11300	LOCUSTthermophi_14270	LOCUSTedsuccinati_13950	LOCUSTedJ10_00540	LOCUSTedB18_14390
245	LOCUSTedipJ18_02470	TepidiUDEAICP_20180	LOCUSTmargari_11290	LOCUSTthermophi_14280	LOCUSTedsuccinati_13940	LOCUSTedJ10_00530	LOCUSTedB18_14380
246	LOCUSTedipJ18_02480	TepidiUDEAICP_20170	LOCUSTmargari_11280	LOCUSTthermophi_14290	LOCUSTedsuccinati_13930	LOCUSTedJ10_00520	LOCUSTedB18_14370
247	LOCUSTedipJ18_02490	TepidiUDEAICP_20160	LOCUSTmargari_11270	LOCUSTthermophi_14300	LOCUSTedsuccinati_13920	LOCUSTedJ10_00510	LOCUSTedB18_14360
248	LOCUSTedipJ18_02500	TepidiUDEAICP_20150	LOCUSTmargari_11260	LOCUSTthermophi_14310	LOCUSTedsuccinati_13910	LOCUSTedJ10_00500	LOCUSTedB18_14350
249	LOCUSTedipJ18_02510	TepidiUDEAICP_20140	LOCUSTmargari_11250	LOCUSTthermophi_14320	LOCUSTedsuccinati_13900	LOCUSTedJ10_00490	LOCUSTedB18_14340
250	LOCUSTedipJ18_02520	TepidiUDEAICP_20130	LOCUSTmargari_11240	LOCUSTthermophi_14330	LOCUSTedsuccinati_13890	LOCUSTedJ10_00480	LOCUSTedB18_14320
251	LOCUSTedipJ18_02530	TepidiUDEAICP_20120	LOCUSTmargari_11230	LOCUSTthermophi_14340	LOCUSTedsuccinati_13880	LOCUSTedJ10_00470	LOCUSTedB18_14310
252	LOCUSTedipJ18_02540	TepidiUDEAICP_20110	LOCUSTmargari_11220	LOCUSTthermophi_14350	LOCUSTedsuccinati_13870	LOCUSTedJ10_00460	LOCUSTedB18_14300
253	LOCUSTedipJ18_02550	TepidiUDEAICP_20100	LOCUSTmargari_11200	LOCUSTthermophi_14360	LOCUSTedsuccinati_13860	LOCUSTedJ10_00440	LOCUSTedB18_14280
254	LOCUSTedipJ18_02560	TepidiUDEAICP_20090	LOCUSTmargari_11190	LOCUSTthermophi_14370	LOCUSTedsuccinati_13850	LOCUSTedJ10_00430	LOCUSTedB18_14270
255	LOCUSTedipJ18_02570	TepidiUDEAICP_20080	LOCUSTmargari_11180	LOCUSTthermophi_14380	LOCUSTedsuccinati_13840	LOCUSTedJ10_00420	LOCUSTedB18_14260
256	LOCUSTedipJ18_02580	TepidiUDEAICP_20070	LOCUSTmargari_11170	LOCUSTthermophi_14390	LOCUSTedsuccinati_13830	LOCUSTedJ10_00410	LOCUSTedB18_14250
257	LOCUSTedipJ18_02590	TepidiUDEAICP_20060	LOCUSTmargari_11160	LOCUSTthermophi_14400	LOCUSTedsuccinati_13820	LOCUSTedJ10_00400	LOCUSTedB18_14240
258	LOCUSTedipJ18_02610	TepidiUDEAICP_20040	LOCUSTmargari_11140	LOCUSTthermophi_14410	LOCUSTedsuccinati_13800	LOCUSTedJ10_00380	LOCUSTedB18_14220
259	LOCUSTedipJ18_02620	TepidiUDEAICP_20030	LOCUSTmargari_11130	LOCUSTthermophi_14420	LOCUSTedsuccinati_13790	LOCUSTedJ10_00370	LOCUSTedB18_14210
260	LOCUSTedipJ18_02710	TepidiUDEAICP_19820	LOCUSTmargari_20280	LOCUSTthermophi_17480	LOCUSTedsuccinati_10480	LOCUSTedJ10_00360	LOCUSTedB18_14050
261	LOCUSTedipJ18_02720	TepidiUDEAICP_19810	LOCUSTmargari_20290	LOCUSTthermophi_17490	LOCUSTedsuccinati_10490	LOCUSTedJ10_00350	LOCUSTedB18_14040
262	LOCUSTedipJ18_02730	TepidiUDEAICP_19800	LOCUSTmargari_20300	LOCUSTthermophi_17500	LOCUSTedsuccinati_10500	LOCUSTedJ10_00340	LOCUSTedB18_14030
263	LOCUSTedipJ18_02770	TepidiUDEAICP_07050	LOCUSTmargari_10930	LOCUSTthermophi_05760	LOCUSTedsuccinati_15630	LOCUSTedJ10_15760	LOCUSTedB18_07850
264	LOCUSTedipJ18_02780	TepidiUDEAICP_07060	LOCUSTmargari_10920	LOCUSTthermophi_05750	LOCUSTedsuccinati_15640	LOCUSTedJ10_15750	LOCUSTedB18_07840
265	LOCUSTedipJ18_02790	TepidiUDEAICP_05280	LOCUSTmargari_10910	LOCUSTthermophi_15400	LOCUSTedsuccinati_08570	LOCUSTedJ10_15740	LOCUSTedB18_07830
266	LOCUSTedipJ18_02800	TepidiUDEAICP_07070	LOCUSTmargari_10900	LOCUSTthermophi_05740	LOCUSTedsuccinati_15650	LOCUSTedJ10_15730	LOCUSTedB18_07820
267	LOCUSTedipJ18_02810	TepidiUDEAICP_07080	LOCUSTmargari_10890	LOCUSTthermophi_05730	LOCUSTedsuccinati_15660	LOCUSTedJ10_15720	LOCUSTedB18_07810
268	LOCUSTedipJ18_02820	TepidiUDEAICP_07090	LOCUSTmargari_10880	LOCUSTthermophi_05720	LOCUSTedsuccinati_15670	LOCUSTedJ10_15710	LOCUSTedB18_07800
269	LOCUSTedipJ18_02830	TepidiUDEAICP_07100	LOCUSTmargari_10870	LOCUSTthermophi_05710	LOCUSTedsuccinati_15680	LOCUSTedJ10_15700	LOCUSTedB18_07790
270	LOCUSTedipJ18_02840	TepidiUDEAICP_07110	LOCUSTmargari_10860	LOCUSTthermophi_05700	LOCUSTedsuccinati_15690	LOCUSTedJ10_15690	LOCUSTedB18_07780
271	LOCUSTedipJ18_02850	TepidiUDEAICP_07120	LOCUSTmargari_10850	LOCUSTthermophi_05690	LOCUSTedsuccinati_15700	LOCUSTedJ10_15680	LOCUSTedB18_07770
272	LOCUSTedipJ18_02860	TepidiUDEAICP_07130	LOCUSTmargari_10840	LOCUSTthermophi_05680	LOCUSTedsuccinati_15710	LOCUSTedJ10_15670	LOCUSTedB18_07760
273	LOCUSTedipJ18_02870	TepidiUDEAICP_07140	LOCUSTmargari_10830	LOCUSTthermophi_05670	LOCUSTedsuccinati_15720	LOCUSTedJ10_15660	LOCUSTedB18_07750
274	LOCUSTedipJ18_02880	TepidiUDEAICP_07150	LOCUSTmargari_10820	LOCUSTthermophi_05660	LOCUSTedsuccinati_15730	LOCUSTedJ10_15650	LOCUSTedB18_07740
275	LOCUSTedipJ18_02890	TepidiUDEAICP_07160	LOCUSTmargari_10810	LOCUSTthermophi_05650	LOCUSTedsuccinati_15740	LOCUSTedJ10_15640	LOCUSTedB18_07730
276	LOCUSTedipJ18_02900	TepidiUDEAICP_07170	LOCUSTmargari_10800	LOCUSTthermophi_05640	LOCUSTedsuccinati_15750	LOCUSTedJ10_15630	LOCUSTedB18_07720
277	LOCUSTedipJ18_02910	TepidiUDEAICP_07180	LOCUSTmargari_10790	LOCUSTthermophi_05630	LOCUSTedsuccinati_15760	LOCUSTedJ10_15620	LOCUSTedB18_07710
278	LOCUSTedipJ18_02920	TepidiUDEAICP_07190	LOCUSTmargari_10780	LOCUSTthermophi_05620	LOCUSTedsuccinati_15770	LOCUSTedJ10_15610	LOCUSTedB18_07700
279	LOCUSTedipJ18_02930	TepidiUDEAICP_07200	LOCUSTmargari_10770	LOCUSTthermophi_05610	LOCUSTedsuccinati_15780	LOCUSTedJ10_15600	LOCUSTedB18_07690
280	LOCUSTedipJ18_02940	TepidiUDEAICP_07210	LOCUSTmargari_10760	LOCUSTthermophi_05600	LOCUSTedsuccinati_15790	LOCUSTedJ10_15590	LOCUSTedB18_07680
281	LOCUSTedipJ18_02950	TepidiUDEAICP_07220	LOCUSTmargari_10750	LOCUSTthermophi_05590	LOCUSTedsuccinati_15800	LOCUSTedJ10_15580	LOCUSTedB18_07670
282	LOCUSTedipJ18_02960	TepidiUDEAICP_07230	LOCUSTmargari_10740	LOCUSTthermophi_05580	LOCUSTedsuccinati_15810	LOCUSTedJ10_15570	LOCUSTedB18_07660
283	LOCUSTedipJ18_02970	TepidiUDEAICP_07240	LOCUSTmargari_10730	LOCUSTthermophi_05570	LOCUSTedsuccinati_15820	LOCUSTedJ10_15560	LOCUSTedB18_07650
284	LOCUSTedipJ18_02980	TepidiUDEAICP_07250	LOCUSTmargari_10720	LOCUSTthermophi_05560	LOCUSTedsuccinati_15830	LOCUSTedJ10_15550	LOCUSTedB18_07640
285	LOCUSTedipJ18_02990	TepidiUDEAICP_07260	LOCUSTmargari_10710	LOCUSTthermophi_05550	LOCUSTedsuccinati_15840	LOCUSTedJ10_15540	LOCUSTedB18_07630
286	LOCUSTedipJ18_03000	TepidiUDEAICP_07270	LOCUSTmargari_10700	LOCUSTthermophi_05540	LOCUSTedsuccinati_15850	LOCUSTedJ10_15530	LOCUSTedB18_05610
287	LOCUSTedipJ18_03010	TepidiUDEAICP_07280	LOCUSTmargari_10690	LOCUSTthermophi_05530	LOCUSTedsuccinati_15860	LOCUSTedJ10_15520	LOCUSTedB18_05600
288	LOCUSTedipJ18_03020	TepidiUDEAICP_07290	LOCUSTmargari_10680	LOCUSTthermophi_05520	LOCUSTedsuccinati_15870	LOCUSTedJ10_15510	LOCUSTedB18_05590
289	LOCUSTedipJ18_03030	TepidiUDEAICP_07300	LOCUSTmargari_10670	LOCUSTthermophi_05510	LOCUSTedsuccinati_15880	LOCUSTedJ10_15500	LOCUSTedB18_05580
290	LOCUSTedipJ18_03320	TepidiUDEAICP_07520	LOCUSTmargari_10640	LOCUSTthermophi_05270	LOCUSTedsuccinati_13050	LOCUSTedJ10_15210	LOCUSTedB18_05560
291	LOCUSTedipJ18_03330	TepidiUDEAICP_07530	LOCUSTmargari_10630	LOCUSTthermophi_05260	LOCUSTedsuccinati_13060	LOCUSTedJ10_15200	LOCUSTedB18_05550
292	LOCUSTedipJ18_03340	TepidiUDEAICP_07540	LOCUSTmargari_10620	LOCUSTthermophi_05250	LOCUSTedsuccinati_13070	LOCUSTedJ10_15190	LOCUSTedB18_05540
293	LOCUSTedipJ18_03350	TepidiUDEAICP_07550	LOCUSTmargari_10610	LOCUSTthermophi_05240	LOCUSTedsuccinati_13080	LOCUSTedJ10_15180	LOCUSTedB18_05530
294	LOCUSTedipJ18_03360	TepidiUDEAICP_07560	LOCUSTmargari_10600	LOCUSTthermophi_05230	LOCUSTedsuccinati_13090	LOCUSTedJ10_15170	LOCUSTedB18_05520
295	LOCUSTedipJ18_03370	TepidiUDEAICP_07570	LOCUSTmargari_10590	LOCUSTthermophi_05220	LOCUSTedsuccinati_13100	LOCUSTedJ10_15160	LOCUSTedB18_05510
296	LOCUSTedipJ18_03380	TepidiUDEAICP_07580	LOCUSTmargari_10580	LOCUSTthermophi_05210	LOCUSTedsuccinati_13110	LOCUSTedJ10_15150	LOCUSTedB18_05500
297	LOCUSTedipJ18_03390	TepidiUDEAICP_07590	LOCUSTmargari_10570	LOCUSTthermophi_05200	LOCUSTedsuccinati_13120	LOCUSTedJ10_15140	LOCUSTedB18_05490
298	LOCUSTedipJ18_03400	TepidiUDEAICP_07600	LOCUSTmargari_10560	LOCUSTthermophi_05190	LOCUSTedsuccinati_13130	LOCUSTedJ10_15130	LOCUSTedB18_05480
299	LOCUSTedipJ18_03410	TepidiUDEAICP_07610	LOCUSTmargari_10550	LOCUSTthermophi_05180	LOCUSTedsuccinati_13140	LOCUSTedJ10_15120	LOCUSTedB18_05470
300	LOCUSTedipJ18_03420	TepidiUDEAICP_07620	LOCUSTmargari_10540	LOCUSTthermophi_05170	LOCUSTedsuccinati_13150	LOCUSTedJ10_15110	LOCUSTedB18_05460
301	LOCUSTedipJ18_03430	TepidiUDEAICP_07630	LOCUSTmargari_10530	LOCUSTthermophi_05160	LOCUSTedsuccinati_13160	LOCUSTedJ10_15100	LOCUSTedB18_05450
302	LOCUSTedipJ18_03440	TepidiUDEAICP_07640	LOCUSTmargari_10520	LOCUSTthermophi_05150	LOCUSTedsuccinati_13170	LOCUSTedJ10_15090	LOCUSTedB18_05440
303	LOCUSTedipJ18_03450	TepidiUDEAICP_07650	LOCUSTmargari_10510	LOCUSTthermophi_05140	LOCUSTedsuccinati_13180	LOCUSTedJ10_15080	LOCUSTedB18_05430
304	LOCUSTedipJ18_03460	TepidiUDEAICP_07660	LOCUSTmargari_10500	LOCUSTthermophi_05130	LOCUSTedsuccinati_13190	LOCUSTedJ10_15070	LOCUSTedB18_05420
305	LOCUSTedipJ18_03470	TepidiUDEAICP_07670	LOCUSTmargari_10490	LOCUSTthermophi_05120	LOCUSTedsuccinati_13200	LOCUSTedJ10_15060	LOCUSTedB18_05410
306	LOCUSTedipJ18_03480	TepidiUDEAICP_07680	LOCUSTmargari_10480	LOCUSTthermophi_05110	LOCUSTedsuccinati_13210	LOCUSTedJ10_15050	LOCUSTedB18_05400
307	LOCUSTedipJ18_03490	TepidiUDEAICP_07690	LOCUSTmargari_10470	LOCUSTthermophi_05100	LOCUSTedsuccinati_13220	LOCUSTedJ10_15040	LOCUSTedB18_05390
308	LOCUSTedipJ18_03500	TepidiUDEAICP_07700	LOCUSTmargari_10460	LOCUSTthermophi_05090	LOCUSTedsuccinati_13230	LOCUSTedJ10_15030	LOCUSTedB18_05380
309	LOCUSTedipJ18_03510	TepidiUDEAICP_07710	LOCUSTmargari_10450	LOCUSTthermophi_05080	LOCUSTedsuccinati_13240	LOCUSTedJ10_15020	LOCUSTedB18_05370
310	LOCUSTedipJ18_03530	TepidiUDEAICP_07730	LOCUSTmargari_10430	LOCUSTthermophi_05060	LOCUSTedsuccinati_13260	LOCUSTedJ10_15000	LOCUSTedB18_05360
311	LOCUSTedipJ18_03540	TepidiUDEAICP_07740	LOCUSTmargari_10420	LOCUSTthermophi_05050	LOCUSTedsuccinati_13270	LOCUSTedJ10_14990	LOCUSTedB18_05350
312	LOCUSTedipJ18_03550	TepidiUDEAICP_07750	LOCUSTmargari_10410	LOCUSTthermophi_05040	LOCUSTedsuccinati_13280	LOCUSTedJ10_14980	LOCUSTedB18_05340
313	LOCUSTedipJ18_03560	TepidiUDEAICP_07760	LOCUSTmargari_10400	LOCUSTthermophi_05030	LOCUSTedsuccinati_13290	LOCUSTedJ10_14970	LOCUSTedB18_05330
314	LOCUSTedipJ18_03570	TepidiUDEAICP_07770	LOCUSTmargari_10390	LOCUSTthermophi_05020	LOCUSTedsuccinati_13300	LOCUSTedJ10_14960	LOCUSTedB18_05320
315	LOCUSTedipJ18_03590	TepidiUDEAICP_07790	LOCUSTmargari_10370	LOCUSTthermophi_05000	LOCUSTedsuccinati_22870	LOCUSTedJ10_14940	LOCUSTedB18_05300
316	LOCUSTedipJ18_03600	TepidiUDEAICP_07800	LOCUSTmargari_10360	LOCUSTthermophi_04990	LOCUSTedsuccinati_22860	LOCUSTedJ10_14930	LOCUSTedB18_05290
317	LOCUSTedipJ18_03610	TepidiUDEAICP_07810	LOCUSTmargari_10350	LOCUSTthermophi_04980	LOCUSTedsuccinati_22850	LOCUSTedJ10_14920	LOCUSTedB18_05280
318	LOCUSTedipJ18_03620	TepidiUDEAICP_07820	LOCUSTmargari_10340	LOCUSTthermophi_04970	LOCUSTedsuccinati_22840	LOCUSTedJ10_14910	LOCUSTedB18_05270
319	LOCUSTedipJ18_03630	TepidiUDEAICP_07830	LOCUSTmargari_10330	LOCUSTthermophi_04960	LOCUSTedsuccinati_22830	LOCUSTedJ10_14900	LOCUSTedB18_05260
320	LOCUSTedipJ18_03640	TepidiUDEAICP_07840	LOCUSTmargari_10320	LOCUSTthermophi_04950	LOCUSTedsuccinati_22820	LOCUSTedJ10_14890	LOCUSTedB18_05250
321	LOCUSTedipJ18_03650	TepidiUDEAICP_07850	LOCUSTmargari_10310	LOCUSTthermophi_04940	LOCUSTedsuccinati_22810	LOCUSTedJ10_14880	LOCUSTedB18_05240
322	LOCUSTedipJ18_03660	TepidiUDEAICP_07860	LOCUSTmargari_10300	LOCUSTthermophi_04930	LOCUSTedsuccinati_22800	LOCUSTedJ10_14870	LOCUSTedB18_05230
323	LOCUSTedipJ18_03670	TepidiUDEAICP_07870	LOCUSTmargari_10290	LOCUSTthermophi_04920	LOCUSTedsuccinati_22790	LOCUSTedJ10_14860	LOCUSTedB18_05220
324	LOCUSTedipJ18_03680	TepidiUDEAICP_07880	LOCUSTmargari_10280	LOCUSTthermophi_04910	LOCUSTedsuccinati_22780	LOCUSTedJ10_14850	LOCUSTedB18_05210
325	LOCUSTedipJ18_03690	TepidiUDEAICP_07890	LOCUSTmargari_10270	LOCUSTthermophi_04900	LOCUSTedsuccinati_22770	LOCUSTedJ10_14840	LOCUSTedB18_05200
326	LOCUSTedipJ18_03700	TepidiUDEAICP_07900	LOCUSTmargari_10260	LOCUSTthermophi_04890	LOCUSTedsuccinati_22760	LOCUSTedJ10_14830	LOCUSTedB18_05190
327	LOCUSTedipJ18_03710	TepidiUDEAICP_07910	LOCUSTmargari_10250	LOCUSTthermophi_04880	LOCUSTedsuccinati_22750	LOCUSTedJ10_14820	LOCUSTedB18_05180
328	LOCUSTedipJ18_03720	TepidiUDEAICP_07920	LOCUSTmargari_10240	LOCUSTthermophi_04870	LOCUSTedsuccinati_22740	LOCUSTedJ10_14810	LOCUSTedB18_05170
329	LOCUSTedipJ18_03730	TepidiUDEAICP_07930	LOCUSTmargari_10230	LOCUSTthermophi_04860	LOCUSTedsuccinati_22730	LOCUSTedJ10_14800	LOCUSTedB18_05160
330	LOCUSTedipJ18_03740	TepidiUDEAICP_07940	LOCUSTmargari_10220	LOCUSTthermophi_04850	LOCUSTedsuccinati_22720	LOCUSTedJ10_14790	LOCUSTedB18_05150
331	LOCUSTedipJ18_03750	TepidiUDEAICP_07950	LOCUSTmargari_10210	LOCUSTthermophi_04840	LOCUSTedsuccinati_22710	LOCUSTedJ10_14780	LOCUSTedB18_05140
332	LOCUSTedipJ18_03760	TepidiUDEAICP_07960	LOCUSTmargari_10200	LOCUSTthermophi_04830	LOCUSTedsuccinati_22700	LOCUSTedJ10_14770	LOCUSTedB18_05130
333	LOCUSTedipJ18_03770	TepidiUDEAICP_07970	LOCUSTmargari_10190	LOCUSTthermophi_04820	LOCUSTedsuccinati_22690	LOCUSTedJ10_14760	LOCUSTedB18_05120
334	LOCUSTedipJ18_03780	TepidiUDEAICP_07980	LOCUSTmargari_10180	LOCUSTthermophi_04810	LOCUSTedsuccinati_22680	LOCUSTedJ10_14750	LOCUSTedB18_05110
335	LOCUSTedipJ18_03790	TepidiUDEAICP_07990	LOCUSTmargari_10170	LOCUSTthermophi_04800	LOCUSTedsuccinati_22670	LOCUSTedJ10_14740	LOCUSTedB18_05100
336	LOCUSTedipJ18_03800	TepidiUDEAICP_08000	LOCUSTmargari_10160	LOCUSTthermophi_04790	LOCUSTedsuccinati_22660	LOCUSTedJ10_14730	LOCUSTedB18_05090
337	LOCUSTedipJ18_03810	TepidiUDEAICP_08010	LOCUSTmargari_10150	LOCUSTthermophi_04780	LOCUSTedsuccinati_22650	LOCUSTedJ10_14720	LOCUSTedB18_05080
338	LOCUSTedipJ18_03820	TepidiUDEAICP_08020	LOCUSTmargari_10140	LOCUSTthermophi_04770	LOCUSTedsuccinati_22640	LOCUSTedJ10_14710	LOCUSTedB18_05070
339	LOCUSTedipJ18_03830	TepidiUDEAICP_08030	LOCUSTmargari_10130	LOCUSTthermophi_04760	LOCUSTedsuccinati_22630	LOCUSTedJ10_14700	LOCUSTedB18_05060
340	LOCUSTedipJ18_03840	TepidiUDEAICP_08040	LOCUSTmargari_10120	LOCUSTthermophi_04750	LOCUSTedsuccinati_22620	LOCUSTedJ10_14690	LOCUSTedB18_05050
341	LOCUSTedipJ18_03850	TepidiUDEAICP_08050	LOCUSTmargari_10110	LOCUSTthermophi_04740	LOCUSTedsuccinati_22610	LOCUSTedJ10_14680	LOCUSTedB18_05040
342	LOCUSTedipJ18_03860	TepidiUDEAICP_08060	LOCUSTmargari_10100	LOCUSTthermophi_04730	LOCUSTedsuccinati_22600	LOCUSTedJ10_14670	LOCUSTedB18_05030
343	LOCUSTedipJ18_03870	TepidiUDEAICP_08070	LOCUSTmargari_10090	LOCUSTthermophi_04720	LOCUSTedsuccinati_22590	LOCUSTedJ10_14660	LOCUSTedB18_05020
344	LOCUSTedipJ18_03880	TepidiUDEAICP_08080	LOCUSTmargari_10080	LOCUSTthermophi_04710	LOCUSTedsuccinati_22580	LOCUSTedJ10_14650	LOCUSTedB18_05010
345	LOCUSTedipJ18_03890	TepidiUDEAICP_08090	LOCUSTmargari_10070	LOCUSTthermophi_04700	LOCUSTedsuccinati_22570	LOCUSTedJ10_14640	LOCUSTedB18_16920
346	LOCUSTedipJ18_03900	TepidiUDEAICP_08100	LOCUSTmargari_10060	LOCUSTthermophi_04690	LOCUSTedsuccinati_22560	LOCUSTedJ10_14630	LOCUSTedB18_16930
347	LOCUSTedipJ18_03910	TepidiUDEAICP_08110	LOCUSTmargari_10050	LOCUSTthermophi_04680	LOCUSTedsuccinati_22550	LOCUSTedJ10_14620	LOCUSTedB18_16940
348	LOCUSTedipJ18_03920	TepidiUDEAICP_08120	LOCUSTmargari_10040	LOCUSTthermophi_04670	LOCUSTedsuccinati_22540	LOCUSTedJ10_14610	LOCUSTedB18_16950
349	LOCUSTedipJ18_03930	TepidiUDEAICP_08130	LOCUSTmargari_10030	LOCUSTthermophi_04660	LOCUSTedsuccinati_22530	LOCUSTedJ10_14600	LOCUSTedB18_16960
350	LOCUSTedipJ18_03940	TepidiUDEAICP_08140	LOCUSTmargari_10020	LOCUSTthermophi_04650	LOCUSTedsuccinati_22520	LOCUSTedJ10_14590	LOCUSTedB18_16970
351	LOCUSTedipJ18_03950	TepidiUDEAICP_08150	LOCUSTmargari_10010	LOCUSTthermophi_04640	LOCUSTedsuccinati_22510	LOCUSTedJ10_14580	LOCUSTedB18_16980
352	LOCUSTedipJ18_03970	TepidiUDEAICP_08170	LOCUSTmargari_10000	LOCUSTthermophi_04620	LOCUSTedsuccinati_22490	LOCUSTedJ10_14560	LOCUSTedB18_17000
353	LOCUSTedipJ18_03980	TepidiUDEAICP_08180	LOCUSTmargari_09990	LOCUSTthermophi_04610	LOCUSTedsuccinati_22480	LOCUSTedJ10_14550	LOCUSTedB18_17010
354	LOCUSTedipJ18_03990	TepidiUDEAICP_08190	LOCUSTmargari_09980	LOCUSTthermophi_04600	LOCUSTedsuccinati_22470	LOCUSTedJ10_14540	LOCUSTedB18_17020
355	LOCUSTedipJ18_04000	TepidiUDEAICP_08200	LOCUSTmargari_09970	LOCUSTthermophi_04590	LOCUSTedsuccinati_22460	LOCUSTedJ10_14530	LOCUSTedB18_17030
356	LOCUSTedipJ18_04010	TepidiUDEAICP_08210	LOCUSTmargari_09960	LOCUSTthermophi_04580	LOCUSTedsuccinati_22450	LOCUSTedJ10_14520	LOCUSTedB18_17040
357	LOCUSTedipJ18_04020	TepidiUDEAICP_08220	LOCUSTmargari_09950	LOCUSTthermophi_04570	LOCUSTedsuccinati_22440	LOCUSTedJ10_14510	LOCUSTedB18_17050
358	LOCUSTedipJ18_04030	TepidiUDEAICP_08230	LOCUSTmargari_09940	LOCUSTthermophi_04560	LOCUSTedsuccinati_22430	LOCUSTedJ10_14500	LOCUSTedB18_17060
359	LOCUSTedipJ18_04050	TepidiUDEAICP_08250	LOCUSTmargari_09920	LOCUSTthermophi_04540	LOCUSTedsuccinati_22410	LOCUSTedJ10_14480	LOCUSTedB18_17080
360	LOCUSTedipJ18_04060	TepidiUDEAICP_08260	LOCUSTmargari_09910	LOCUSTthermophi_04530	LOCUSTedsuccinati_22400	LOCUSTedJ10_14470	LOCUSTedB18_17090
361	LOCUSTedipJ18_04070	TepidiUDEAICP_08270	LOCUSTmargari_09900	LOCUSTthermophi_04520	LOCUSTedsuccinati_22390	LOCUSTedJ10_14460	LOCUSTedB18_17100
362	LOCUSTedipJ18_04080	TepidiUDEAICP_08280	LOCUSTmargari_09890	LOCUSTthermophi_04510	LOCUSTedsuccinati_22380	LOCUSTedJ10_14450	LOCUSTedB18_17110
363	LOCUSTedipJ18_04090	TepidiUDEAICP_08290	LOCUSTmargari_09880	LOCUSTthermophi_04500	LOCUSTedsuccinati_22370	LOCUSTedJ10_14440	LOCUSTedB18_17120
364	LOCUSTedipJ18_04120	TepidiUDEAICP_09230	LOCUSTmargari_08300	LOCUSTthermophi_03550	LOCUSTedsuccinati_09320	LOCUSTedJ10_11440	LOCUSTedB18_17950
365	LOCUSTedipJ18_04170	TepidiUDEAICP_10900	LOCUSTmargari_15590	LOCUSTthermophi_12280	LOCUSTedsuccinati_19710	LOCUSTedJ10_11680	LOCUSTedB18_07500
366	LOCUSTedipJ18_04180	TepidiUDEAICP_10890	LOCUSTmargari_15580	LOCUSTthermophi_12290	LOCUSTedsuccinati_19700	LOCUSTedJ10_11690	LOCUSTedB18_07490
367	LOCUSTedipJ18_04190	TepidiUDEAICP_10880	LOCUSTmargari_15570	LOCUSTthermophi_12300	LOCUSTedsuccinati_19690	LOCUSTedJ10_11700	LOCUSTedB18_07470
368	LOCUSTedipJ18_04200	TepidiUDEAICP_10870	LOCUSTmargari_15560	LOCUSTthermophi_12310	LOCUSTedsuccinati_19680	LOCUSTedJ10_11710	LOCUSTedB18_07460
369	LOCUSTedipJ18_04210	TepidiUDEAICP_10860	LOCUSTmargari_15550	LOCUSTthermophi_12320	LOCUSTedsuccinati_19670	LOCUSTedJ10_11720	LOCUSTedB18_07450
370	LOCUSTedipJ18_04220	TepidiUDEAICP_10850	LOCUSTmargari_15540	LOCUSTthermophi_12330	LOCUSTedsuccinati_19660	LOCUSTedJ10_11730	LOCUSTedB18_07440
371	LOCUSTedipJ18_04230	TepidiUDEAICP_10840	LOCUSTmargari_15530	LOCUSTthermophi_12340	LOCUSTedsuccinati_19650	LOCUSTedJ10_11740	LOCUSTedB18_07430
372	LOCUSTedipJ18_04240	TepidiUDEAICP_10830	LOCUSTmargari_15520	LOCUSTthermophi_12350	LOCUSTedsuccinati_19640	LOCUSTedJ10_11750	LOCUSTedB18_07420
373	LOCUSTedipJ18_04250	TepidiUDEAICP_10820	LOCUSTmargari_15510	LOCUSTthermophi_12360	LOCUSTedsuccinati_19630	LOCUSTedJ10_11760	LOCUSTedB18_07410
374	LOCUSTedipJ18_04260	TepidiUDEAICP_10810	LOCUSTmargari_15500	LOCUSTthermophi_12370	LOCUSTedsuccinati_19620	LOCUSTedJ10_11770	LOCUSTedB18_07400
375	LOCUSTedipJ18_04270	TepidiUDEAICP_10790	LOCUSTmargari_15480	LOCUSTthermophi_12390	LOCUSTedsuccinati_19600	LOCUSTedJ10_11790	LOCUSTedB18_07390
376	LOCUSTedipJ18_04300	TepidiUDEAICP_10780	LOCUSTmargari_15450	LOCUSTthermophi_12400	LOCUSTedsuccinati_19590	LOCUSTedJ10_11820	LOCUSTedB18_07360
377	LOCUSTedipJ18_04310	TepidiUDEAICP_10770	LOCUSTmargari_15440	LOCUSTthermophi_12410	LOCUSTedsuccinati_19580	LOCUSTedJ10_11830	LOCUSTedB18_07350
378	LOCUSTedipJ18_04320	TepidiUDEAICP_10760	LOCUSTmargari_15430	LOCUSTthermophi_12420	LOCUSTedsuccinati_19570	LOCUSTedJ10_11840	LOCUSTedB18_07340
379	LOCUSTedipJ18_04330	TepidiUDEAICP_10750	LOCUSTmargari_15420	LOCUSTthermophi_12430	LOCUSTedsuccinati_19560	LOCUSTedJ10_11850	LOCUSTedB18_07330
380	LOCUSTedipJ18_04340	TepidiUDEAICP_10740	LOCUSTmargari_15410	LOCUSTthermophi_12440	LOCUSTedsuccinati_19550	LOCUSTedJ10_11860	LOCUSTedB18_07320
381	LOCUSTedipJ18_04350	TepidiUDEAICP_10730	LOCUSTmargari_15400	LOCUSTthermophi_12450	LOCUSTedsuccinati_19540	LOCUSTedJ10_11870	LOCUSTedB18_07310
382	LOCUSTedipJ18_04360	TepidiUDEAICP_10720	LOCUSTmargari_15390	LOCUSTthermophi_12460	LOCUSTedsuccinati_19530	LOCUSTedJ10_11880	LOCUSTedB18_07300
383	LOCUSTedipJ18_04370	TepidiUDEAICP_10710	LOCUSTmargari_15380	LOCUSTthermophi_12470	LOCUSTedsuccinati_19520	LOCUSTedJ10_11890	LOCUSTedB18_07290
384	LOCUSTedipJ18_04380	TepidiUDEAICP_10700	LOCUSTmargari_15370	LOCUSTthermophi_12480	LOCUSTedsuccinati_19510	LOCUSTedJ10_11900	LOCUSTedB18_07280
385	LOCUSTedipJ18_04390	TepidiUDEAICP_10690	LOCUSTmargari_15360	LOCUSTthermophi_12490	LOCUSTedsuccinati_19500	LOCUSTedJ10_11910	LOCUSTedB18_07270
386	LOCUSTedipJ18_04400	TepidiUDEAICP_10680	LOCUSTmargari_15350	LOCUSTthermophi_12500	LOCUSTedsuccinati_19490	LOCUSTedJ10_11920	LOCUSTedB18_07260
387	LOCUSTedipJ18_04410	TepidiUDEAICP_10670	LOCUSTmargari_15320	LOCUSTthermophi_12510	LOCUSTedsuccinati_19480	LOCUSTedJ10_11950	LOCUSTedB18_07230
388	LOCUSTedipJ18_04420	TepidiUDEAICP_10660	LOCUSTmargari_15310	LOCUSTthermophi_12520	LOCUSTedsuccinati_19470	LOCUSTedJ10_11960	LOCUSTedB18_07220
389	LOCUSTedipJ18_04430	TepidiUDEAICP_10650	LOCUSTmargari_15300	LOCUSTthermophi_12530	LOCUSTedsuccinati_19460	LOCUSTedJ10_11970	LOCUSTedB18_07210
390	LOCUSTedipJ18_04440	TepidiUDEAICP_10630	LOCUSTmargari_15290	LOCUSTthermophi_12540	LOCUSTedsuccinati_19450	LOCUSTedJ10_11980	LOCUSTedB18_07200
391	LOCUSTedipJ18_04470	TepidiUDEAICP_10560	LOCUSTmargari_15220	LOCUSTthermophi_12610	LOCUSTedsuccinati_19380	LOCUSTedJ10_12010	LOCUSTedB18_08550
392	LOCUSTedipJ18_04480	TepidiUDEAICP_10550	LOCUSTmargari_15210	LOCUSTthermophi_12620	LOCUSTedsuccinati_19370	LOCUSTedJ10_12020	LOCUSTedB18_08560
393	LOCUSTedipJ18_04490	TepidiUDEAICP_10540	LOCUSTmargari_15200	LOCUSTthermophi_12630	LOCUSTedsuccinati_19360	LOCUSTedJ10_12030	LOCUSTedB18_08570
394	LOCUSTedipJ18_04500	TepidiUDEAICP_10530	LOCUSTmargari_15190	LOCUSTthermophi_12640	LOCUSTedsuccinati_19350	LOCUSTedJ10_12040	LOCUSTedB18_08580
395	LOCUSTedipJ18_04510	TepidiUDEAICP_10520	LOCUSTmargari_15180	LOCUSTthermophi_12650	LOCUSTedsuccinati_19340	LOCUSTedJ10_12050	LOCUSTedB18_08590
396	LOCUSTedipJ18_04520	TepidiUDEAICP_10510	LOCUSTmargari_15170	LOCUSTthermophi_12660	LOCUSTedsuccinati_19330	LOCUSTedJ10_12060	LOCUSTedB18_08600
397	LOCUSTedipJ18_04530	TepidiUDEAICP_10500	LOCUSTmargari_15160	LOCUSTthermophi_12670	LOCUSTedsuccinati_19320	LOCUSTedJ10_12070	LOCUSTedB18_08610
398	LOCUSTedipJ18_04540	TepidiUDEAICP_10490	LOCUSTmargari_15150	LOCUSTthermophi_12680	LOCUSTedsuccinati_19310	LOCUSTedJ10_12080	LOCUSTedB18_08620
399	LOCUSTedipJ18_04550	TepidiUDEAICP_10480	LOCUSTmargari_15140	LOCUSTthermophi_12690	LOCUSTedsuccinati_19300	LOCUSTedJ10_12090	LOCUSTedB18_08630
400	LOCUSTedipJ18_04560	TepidiUDEAICP_10470	LOCUSTmargari_15130	LOCUSTthermophi_12700	LOCUSTedsuccinati_19290	LOCUSTedJ10_12100	LOCUSTedB18_08640
401	LOCUSTedipJ18_04570	TepidiUDEAICP_10460	LOCUSTmargari_15120	LOCUSTthermophi_12710	LOCUSTedsuccinati_19280	LOCUSTedJ10_12110	LOCUSTedB18_08650
402	LOCUSTedipJ18_04580	TepidiUDEAICP_10450	LOCUSTmargari_15110	LOCUSTthermophi_12720	LOCUSTedsuccinati_19270	LOCUSTedJ10_12120	LOCUSTedB18_08710
403	LOCUSTedipJ18_04600	TepidiUDEAICP_09170	LOCUSTmargari_08360	LOCUSTthermophi_03610	LOCUSTedsuccinati_09380	LOCUSTedJ10_12140	LOCUSTedB18_08720
404	LOCUSTedipJ18_04610	TepidiUDEAICP_09160	LOCUSTmargari_08370	LOCUSTthermophi_03620	LOCUSTedsuccinati_09390	LOCUSTedJ10_12150	LOCUSTedB18_08730
405	LOCUSTedipJ18_04620	TepidiUDEAICP_09150	LOCUSTmargari_08380	LOCUSTthermophi_03630	LOCUSTedsuccinati_09400	LOCUSTedJ10_12160	LOCUSTedB18_08740
406	LOCUSTedipJ18_04630	TepidiUDEAICP_09140	LOCUSTmargari_08390	LOCUSTthermophi_03640	LOCUSTedsuccinati_09410	LOCUSTedJ10_12170	LOCUSTedB18_08750
407	LOCUSTedipJ18_04640	TepidiUDEAICP_09130	LOCUSTmargari_08400	LOCUSTthermophi_03650	LOCUSTedsuccinati_09420	LOCUSTedJ10_12180	LOCUSTedB18_08760
408	LOCUSTedipJ18_04650	TepidiUDEAICP_09120	LOCUSTmargari_08410	LOCUSTthermophi_03660	LOCUSTedsuccinati_09430	LOCUSTedJ10_12190	LOCUSTedB18_08770
409	LOCUSTedipJ18_04660	TepidiUDEAICP_09110	LOCUSTmargari_08420	LOCUSTthermophi_03670	LOCUSTedsuccinati_09440	LOCUSTedJ10_12200	LOCUSTedB18_08790
410	LOCUSTedipJ18_04670	TepidiUDEAICP_09100	LOCUSTmargari_08430	LOCUSTthermophi_03680	LOCUSTedsuccinati_09450	LOCUSTedJ10_12210	LOCUSTedB18_08800
411	LOCUSTedipJ18_04680	TepidiUDEAICP_09090	LOCUSTmargari_08440	LOCUSTthermophi_03690	LOCUSTedsuccinati_09460	LOCUSTedJ10_12220	LOCUSTedB18_08810
412	LOCUSTedipJ18_04690	TepidiUDEAICP_09080	LOCUSTmargari_08450	LOCUSTthermophi_03700	LOCUSTedsuccinati_09470	LOCUSTedJ10_12230	LOCUSTedB18_08820
413	LOCUSTedipJ18_04700	TepidiUDEAICP_09070	LOCUSTmargari_08460	LOCUSTthermophi_03710	LOCUSTedsuccinati_09480	LOCUSTedJ10_12240	LOCUSTedB18_08830
414	LOCUSTedipJ18_04710	TepidiUDEAICP_09060	LOCUSTmargari_08470	LOCUSTthermophi_03720	LOCUSTedsuccinati_09490	LOCUSTedJ10_12250	LOCUSTedB18_08840
415	LOCUSTedipJ18_04720	TepidiUDEAICP_09050	LOCUSTmargari_08480	LOCUSTthermophi_03730	LOCUSTedsuccinati_09500	LOCUSTedJ10_12260	LOCUSTedB18_08850
416	LOCUSTedipJ18_04730	TepidiUDEAICP_09040	LOCUSTmargari_08490	LOCUSTthermophi_03740	LOCUSTedsuccinati_09510	LOCUSTedJ10_12270	LOCUSTedB18_08860
417	LOCUSTedipJ18_04740	TepidiUDEAICP_09030	LOCUSTmargari_08500	LOCUSTthermophi_03750	LOCUSTedsuccinati_09520	LOCUSTedJ10_12280	LOCUSTedB18_08890
418	LOCUSTedipJ18_04750	TepidiUDEAICP_09020	LOCUSTmargari_08510	LOCUSTthermophi_03760	LOCUSTedsuccinati_09530	LOCUSTedJ10_12290	LOCUSTedB18_08900
419	LOCUSTedipJ18_04780	TepidiUDEAICP_08990	LOCUSTmargari_08540	LOCUSTthermophi_03790	LOCUSTedsuccinati_09570	LOCUSTedJ10_12320	LOCUSTedB18_08950
420	LOCUSTedipJ18_04790	TepidiUDEAICP_08980	LOCUSTmargari_08560	LOCUSTthermophi_03800	LOCUSTedsuccinati_09580	LOCUSTedJ10_12330	LOCUSTedB18_08960
421	LOCUSTedipJ18_04830	TepidiUDEAICP_08970	LOCUSTmargari_08590	LOCUSTthermophi_03810	LOCUSTedsuccinati_09590	LOCUSTedJ10_12370	LOCUSTedB18_09000
422	LOCUSTedipJ18_04840	TepidiUDEAICP_08960	LOCUSTmargari_08600	LOCUSTthermophi_03820	LOCUSTedsuccinati_09600	LOCUSTedJ10_12380	LOCUSTedB18_09010
423	LOCUSTedipJ18_04850	TepidiUDEAICP_08950	LOCUSTmargari_08610	LOCUSTthermophi_03830	LOCUSTedsuccinati_09610	LOCUSTedJ10_12390	LOCUSTedB18_09020
424	LOCUSTedipJ18_04860	TepidiUDEAICP_08940	LOCUSTmargari_08620	LOCUSTthermophi_03840	LOCUSTedsuccinati_09620	LOCUSTedJ10_12400	LOCUSTedB18_09030
425	LOCUSTedipJ18_04870	TepidiUDEAICP_08930	LOCUSTmargari_08630	LOCUSTthermophi_03850	LOCUSTedsuccinati_09630	LOCUSTedJ10_12410	LOCUSTedB18_09040
426	LOCUSTedipJ18_04880	TepidiUDEAICP_08920	LOCUSTmargari_08640	LOCUSTthermophi_03860	LOCUSTedsuccinati_09640	LOCUSTedJ10_12420	LOCUSTedB18_09050
427	LOCUSTedipJ18_04890	TepidiUDEAICP_08900	LOCUSTmargari_08650	LOCUSTthermophi_03870	LOCUSTedsuccinati_09650	LOCUSTedJ10_12430	LOCUSTedB18_09060
428	LOCUSTedipJ18_04900	TepidiUDEAICP_08890	LOCUSTmargari_08660	LOCUSTthermophi_03880	LOCUSTedsuccinati_09660	LOCUSTedJ10_12440	LOCUSTedB18_09070
429	LOCUSTedipJ18_04910	TepidiUDEAICP_08880	LOCUSTmargari_08670	LOCUSTthermophi_03890	LOCUSTedsuccinati_09670	LOCUSTedJ10_12450	LOCUSTedB18_09080
430	LOCUSTedipJ18_04920	TepidiUDEAICP_08870	LOCUSTmargari_08680	LOCUSTthermophi_03900	LOCUSTedsuccinati_09680	LOCUSTedJ10_12460	LOCUSTedB18_09090
431	LOCUSTedipJ18_04930	TepidiUDEAICP_08860	LOCUSTmargari_08690	LOCUSTthermophi_03910	LOCUSTedsuccinati_09690	LOCUSTedJ10_12470	LOCUSTedB18_09100
432	LOCUSTedipJ18_04940	TepidiUDEAICP_08850	LOCUSTmargari_08700	LOCUSTthermophi_03920	LOCUSTedsuccinati_09700	LOCUSTedJ10_12480	LOCUSTedB18_09110
433	LOCUSTedipJ18_04950	TepidiUDEAICP_08840	LOCUSTmargari_08710	LOCUSTthermophi_03930	LOCUSTedsuccinati_09710	LOCUSTedJ10_12490	LOCUSTedB18_09120
434	LOCUSTedipJ18_04960	TepidiUDEAICP_08830	LOCUSTmargari_08720	LOCUSTthermophi_03940	LOCUSTedsuccinati_09720	LOCUSTedJ10_12500	LOCUSTedB18_09130
435	LOCUSTedipJ18_04970	TepidiUDEAICP_08820	LOCUSTmargari_08730	LOCUSTthermophi_03950	LOCUSTedsuccinati_09730	LOCUSTedJ10_12510	LOCUSTedB18_09140
436	LOCUSTedipJ18_05000	TepidiUDEAICP_08790	LOCUSTmargari_08760	LOCUSTthermophi_03980	LOCUSTedsuccinati_09760	LOCUSTedJ10_14210	LOCUSTedB18_09170
437	LOCUSTedipJ18_05010	TepidiUDEAICP_08780	LOCUSTmargari_08770	LOCUSTthermophi_03990	LOCUSTedsuccinati_09770	LOCUSTedJ10_14200	LOCUSTedB18_09180
438	LOCUSTedipJ18_05020	TepidiUDEAICP_08770	LOCUSTmargari_08780	LOCUSTthermophi_04000	LOCUSTedsuccinati_09780	LOCUSTedJ10_14190	LOCUSTedB18_09190
439	LOCUSTedipJ18_05030	TepidiUDEAICP_08760	LOCUSTmargari_08790	LOCUSTthermophi_04010	LOCUSTedsuccinati_09790	LOCUSTedJ10_14180	LOCUSTedB18_09200
440	LOCUSTedipJ18_05040	TepidiUDEAICP_08750	LOCUSTmargari_08800	LOCUSTthermophi_04020	LOCUSTedsuccinati_09800	LOCUSTedJ10_14170	LOCUSTedB18_09210
441	LOCUSTedipJ18_05050	TepidiUDEAICP_08740	LOCUSTmargari_08810	LOCUSTthermophi_04030	LOCUSTedsuccinati_09810	LOCUSTedJ10_14160	LOCUSTedB18_09220
442	LOCUSTedipJ18_05060	TepidiUDEAICP_08730	LOCUSTmargari_08820	LOCUSTthermophi_04040	LOCUSTedsuccinati_09820	LOCUSTedJ10_14150	LOCUSTedB18_09230
443	LOCUSTedipJ18_05070	TepidiUDEAICP_08720	LOCUSTmargari_08840	LOCUSTthermophi_04060	LOCUSTedsuccinati_09840	LOCUSTedJ10_14140	LOCUSTedB18_09240
444	LOCUSTedipJ18_05080	TepidiUDEAICP_08710	LOCUSTmargari_08850	LOCUSTthermophi_04070	LOCUSTedsuccinati_09850	LOCUSTedJ10_14130	LOCUSTedB18_09250
445	LOCUSTedipJ18_05090	TepidiUDEAICP_08700	LOCUSTmargari_08870	LOCUSTthermophi_04080	LOCUSTedsuccinati_09860	LOCUSTedJ10_14120	LOCUSTedB18_09260
446	LOCUSTedipJ18_05100	TepidiUDEAICP_08690	LOCUSTmargari_08880	LOCUSTthermophi_04090	LOCUSTedsuccinati_09870	LOCUSTedJ10_14110	LOCUSTedB18_09270
447	LOCUSTedipJ18_05110	TepidiUDEAICP_08680	LOCUSTmargari_08890	LOCUSTthermophi_04100	LOCUSTedsuccinati_09880	LOCUSTedJ10_14100	LOCUSTedB18_09280
448	LOCUSTedipJ18_05120	TepidiUDEAICP_08670	LOCUSTmargari_08920	LOCUSTthermophi_04110	LOCUSTedsuccinati_21990	LOCUSTedJ10_14090	LOCUSTedB18_09290
449	LOCUSTedipJ18_05130	TepidiUDEAICP_08660	LOCUSTmargari_08930	LOCUSTthermophi_04120	LOCUSTedsuccinati_22000	LOCUSTedJ10_14080	LOCUSTedB18_09300
450	LOCUSTedipJ18_05140	TepidiUDEAICP_08650	LOCUSTmargari_08940	LOCUSTthermophi_04130	LOCUSTedsuccinati_22010	LOCUSTedJ10_14070	LOCUSTedB18_09310
451	LOCUSTedipJ18_05150	TepidiUDEAICP_08640	LOCUSTmargari_08950	LOCUSTthermophi_04140	LOCUSTedsuccinati_22020	LOCUSTedJ10_14060	LOCUSTedB18_09320
452	LOCUSTedipJ18_05180	TepidiUDEAICP_08610	LOCUSTmargari_08960	LOCUSTthermophi_04170	LOCUSTedsuccinati_22050	LOCUSTedJ10_14030	LOCUSTedB18_09350
453	LOCUSTedipJ18_05190	TepidiUDEAICP_08600	LOCUSTmargari_08970	LOCUSTthermophi_04180	LOCUSTedsuccinati_22060	LOCUSTedJ10_14020	LOCUSTedB18_09360
454	LOCUSTedipJ18_05200	TepidiUDEAICP_08590	LOCUSTmargari_08980	LOCUSTthermophi_04190	LOCUSTedsuccinati_22070	LOCUSTedJ10_14010	LOCUSTedB18_09370
455	LOCUSTedipJ18_05210	TepidiUDEAICP_08580	LOCUSTmargari_08990	LOCUSTthermophi_04200	LOCUSTedsuccinati_22080	LOCUSTedJ10_14000	LOCUSTedB18_09380
456	LOCUSTedipJ18_05220	TepidiUDEAICP_08570	LOCUSTmargari_09000	LOCUSTthermophi_04210	LOCUSTedsuccinati_22090	LOCUSTedJ10_13990	LOCUSTedB18_09390
457	LOCUSTedipJ18_05230	TepidiUDEAICP_08560	LOCUSTmargari_09010	LOCUSTthermophi_04220	LOCUSTedsuccinati_22100	LOCUSTedJ10_13980	LOCUSTedB18_09400
458	LOCUSTedipJ18_05240	TepidiUDEAICP_08550	LOCUSTmargari_09020	LOCUSTthermophi_04230	LOCUSTedsuccinati_22110	LOCUSTedJ10_13970	LOCUSTedB18_09410
459	LOCUSTedipJ18_05250	TepidiUDEAICP_08540	LOCUSTmargari_09030	LOCUSTthermophi_04240	LOCUSTedsuccinati_22120	LOCUSTedJ10_13960	LOCUSTedB18_09420
460	LOCUSTedipJ18_05260	TepidiUDEAICP_08530	LOCUSTmargari_09040	LOCUSTthermophi_04250	LOCUSTedsuccinati_22130	LOCUSTedJ10_13950	LOCUSTedB18_09430
461	LOCUSTedipJ18_05270	TepidiUDEAICP_08520	LOCUSTmargari_09050	LOCUSTthermophi_04260	LOCUSTedsuccinati_22140	LOCUSTedJ10_13940	LOCUSTedB18_09440
462	LOCUSTedipJ18_05290	TepidiUDEAICP_08510	LOCUSTmargari_09060	LOCUSTthermophi_04270	LOCUSTedsuccinati_22150	LOCUSTedJ10_13930	LOCUSTedB18_09450
463	LOCUSTedipJ18_05460	TepidiUDEAICP_08480	LOCUSTmargari_09090	LOCUSTthermophi_04300	LOCUSTedsuccinati_22180	LOCUSTedJ10_13900	LOCUSTedB18_09480
464	LOCUSTedipJ18_05470	TepidiUDEAICP_08470	LOCUSTmargari_09100	LOCUSTthermophi_04310	LOCUSTedsuccinati_22190	LOCUSTedJ10_13890	LOCUSTedB18_09490
465	LOCUSTedipJ18_05480	TepidiUDEAICP_08460	LOCUSTmargari_09110	LOCUSTthermophi_04320	LOCUSTedsuccinati_22200	LOCUSTedJ10_13880	LOCUSTedB18_09500
466	LOCUSTedipJ18_05490	TepidiUDEAICP_08450	LOCUSTmargari_09120	LOCUSTthermophi_04330	LOCUSTedsuccinati_22210	LOCUSTedJ10_13870	LOCUSTedB18_09510
467	LOCUSTedipJ18_05500	TepidiUDEAICP_08440	LOCUSTmargari_09130	LOCUSTthermophi_04340	LOCUSTedsuccinati_22220	LOCUSTedJ10_13860	LOCUSTedB18_09520
468	LOCUSTedipJ18_05510	TepidiUDEAICP_08430	LOCUSTmargari_09140	LOCUSTthermophi_04350	LOCUSTedsuccinati_22230	LOCUSTedJ10_13850	LOCUSTedB18_09530
469	LOCUSTedipJ18_05520	TepidiUDEAICP_08410	LOCUSTmargari_09160	LOCUSTthermophi_04370	LOCUSTedsuccinati_22250	LOCUSTedJ10_13830	LOCUSTedB18_09550
470	LOCUSTedipJ18_05530	TepidiUDEAICP_08400	LOCUSTmargari_09170	LOCUSTthermophi_04380	LOCUSTedsuccinati_22260	LOCUSTedJ10_13820	LOCUSTedB18_09560
471	LOCUSTedipJ18_05540	TepidiUDEAICP_08390	LOCUSTmargari_09180	LOCUSTthermophi_04390	LOCUSTedsuccinati_22270	LOCUSTedJ10_13810	LOCUSTedB18_09570
472	LOCUSTedipJ18_05550	TepidiUDEAICP_08380	LOCUSTmargari_09190	LOCUSTthermophi_04400	LOCUSTedsuccinati_22280	LOCUSTedJ10_13800	LOCUSTedB18_09580
473	LOCUSTedipJ18_05620	TepidiUDEAICP_08370	LOCUSTmargari_09200	LOCUSTthermophi_04410	LOCUSTedsuccinati_22290	LOCUSTedJ10_13740	LOCUSTedB18_09640
474	LOCUSTedipJ18_05630	TepidiUDEAICP_08360	LOCUSTmargari_09210	LOCUSTthermophi_04420	LOCUSTedsuccinati_22300	LOCUSTedJ10_13730	LOCUSTedB18_09650
475	LOCUSTedipJ18_05640	TepidiUDEAICP_08350	LOCUSTmargari_09220	LOCUSTthermophi_04430	LOCUSTedsuccinati_22310	LOCUSTedJ10_13720	LOCUSTedB18_09660
476	LOCUSTedipJ18_05650	TepidiUDEAICP_08340	LOCUSTmargari_09230	LOCUSTthermophi_04440	LOCUSTedsuccinati_22320	LOCUSTedJ10_13710	LOCUSTedB18_09670
477	LOCUSTedipJ18_05660	TepidiUDEAICP_18490	LOCUSTmargari_09240	LOCUSTthermophi_15020	LOCUSTedsuccinati_17450	LOCUSTedJ10_13700	LOCUSTedB18_09690
478	LOCUSTedipJ18_05670	TepidiUDEAICP_18500	LOCUSTmargari_09250	LOCUSTthermophi_15010	LOCUSTedsuccinati_17430	LOCUSTedJ10_13690	LOCUSTedB18_09700
479	LOCUSTedipJ18_05680	TepidiUDEAICP_18510	LOCUSTmargari_09260	LOCUSTthermophi_15000	LOCUSTedsuccinati_17420	LOCUSTedJ10_13680	LOCUSTedB18_09710
480	LOCUSTedipJ18_05690	TepidiUDEAICP_18520	LOCUSTmargari_09270	LOCUSTthermophi_14990	LOCUSTedsuccinati_17410	LOCUSTedJ10_13670	LOCUSTedB18_09720
481	LOCUSTedipJ18_05700	TepidiUDEAICP_18530	LOCUSTmargari_09280	LOCUSTthermophi_14980	LOCUSTedsuccinati_06100	LOCUSTedJ10_13660	LOCUSTedB18_09730
482	LOCUSTedipJ18_05710	TepidiUDEAICP_18540	LOCUSTmargari_09290	LOCUSTthermophi_14970	LOCUSTedsuccinati_06110	LOCUSTedJ10_13650	LOCUSTedB18_09740
483	LOCUSTedipJ18_05720	TepidiUDEAICP_18550	LOCUSTmargari_09300	LOCUSTthermophi_14960	LOCUSTedsuccinati_06120	LOCUSTedJ10_13640	LOCUSTedB18_09750
484	LOCUSTedipJ18_05730	TepidiUDEAICP_18560	LOCUSTmargari_09310	LOCUSTthermophi_14950	LOCUSTedsuccinati_06130	LOCUSTedJ10_13630	LOCUSTedB18_09760
485	LOCUSTedipJ18_05740	TepidiUDEAICP_18570	LOCUSTmargari_09320	LOCUSTthermophi_14940	LOCUSTedsuccinati_06140	LOCUSTedJ10_13620	LOCUSTedB18_09770
486	LOCUSTedipJ18_05750	TepidiUDEAICP_18580	LOCUSTmargari_09330	LOCUSTthermophi_14930	LOCUSTedsuccinati_06150	LOCUSTedJ10_13610	LOCUSTedB18_09780
487	LOCUSTedipJ18_05760	TepidiUDEAICP_18590	LOCUSTmargari_09340	LOCUSTthermophi_14920	LOCUSTedsuccinati_06160	LOCUSTedJ10_13600	LOCUSTedB18_09790
488	LOCUSTedipJ18_05770	TepidiUDEAICP_18600	LOCUSTmargari_09350	LOCUSTthermophi_14910	LOCUSTedsuccinati_06170	LOCUSTedJ10_13590	LOCUSTedB18_09800
489	LOCUSTedipJ18_05780	TepidiUDEAICP_18610	LOCUSTmargari_09360	LOCUSTthermophi_14900	LOCUSTedsuccinati_06180	LOCUSTedJ10_13580	LOCUSTedB18_09810
490	LOCUSTedipJ18_05790	TepidiUDEAICP_18620	LOCUSTmargari_09370	LOCUSTthermophi_14890	LOCUSTedsuccinati_06190	LOCUSTedJ10_13570	LOCUSTedB18_09820
491	LOCUSTedipJ18_05800	TepidiUDEAICP_18630	LOCUSTmargari_09380	LOCUSTthermophi_14880	LOCUSTedsuccinati_06200	LOCUSTedJ10_13560	LOCUSTedB18_09830
492	LOCUSTedipJ18_05810	TepidiUDEAICP_18640	LOCUSTmargari_09390	LOCUSTthermophi_14870	LOCUSTedsuccinati_06210	LOCUSTedJ10_13550	LOCUSTedB18_09840
493	LOCUSTedipJ18_05820	TepidiUDEAICP_18650	LOCUSTmargari_09400	LOCUSTthermophi_14860	LOCUSTedsuccinati_06220	LOCUSTedJ10_13540	LOCUSTedB18_09850
494	LOCUSTedipJ18_05830	TepidiUDEAICP_18660	LOCUSTmargari_09410	LOCUSTthermophi_14850	LOCUSTedsuccinati_06230	LOCUSTedJ10_13530	LOCUSTedB18_09860
495	LOCUSTedipJ18_05840	TepidiUDEAICP_18670	LOCUSTmargari_09420	LOCUSTthermophi_14840	LOCUSTedsuccinati_06240	LOCUSTedJ10_13520	LOCUSTedB18_09870
496	LOCUSTedipJ18_05850	TepidiUDEAICP_18680	LOCUSTmargari_09430	LOCUSTthermophi_14830	LOCUSTedsuccinati_06250	LOCUSTedJ10_13510	LOCUSTedB18_09880
497	LOCUSTedipJ18_05860	TepidiUDEAICP_18690	LOCUSTmargari_09440	LOCUSTthermophi_14820	LOCUSTedsuccinati_06260	LOCUSTedJ10_13500	LOCUSTedB18_09890
498	LOCUSTedipJ18_05870	TepidiUDEAICP_18700	LOCUSTmargari_09450	LOCUSTthermophi_14810	LOCUSTedsuccinati_06270	LOCUSTedJ10_13490	LOCUSTedB18_09900
499	LOCUSTedipJ18_05880	TepidiUDEAICP_18710	LOCUSTmargari_09460	LOCUSTthermophi_14800	LOCUSTedsuccinati_06280	LOCUSTedJ10_13480	LOCUSTedB18_09910
500	LOCUSTedipJ18_05890	TepidiUDEAICP_18720	LOCUSTmargari_09470	LOCUSTthermophi_14790	LOCUSTedsuccinati_06290	LOCUSTedJ10_13470	LOCUSTedB18_09920
501	LOCUSTedipJ18_05900	TepidiUDEAICP_18730	LOCUSTmargari_09480	LOCUSTthermophi_14780	LOCUSTedsuccinati_06300	LOCUSTedJ10_13460	LOCUSTedB18_09930
502	LOCUSTedipJ18_05910	TepidiUDEAICP_18740	LOCUSTmargari_09490	LOCUSTthermophi_14770	LOCUSTedsuccinati_06310	LOCUSTedJ10_13450	LOCUSTedB18_09940
503	LOCUSTedipJ18_05920	TepidiUDEAICP_18750	LOCUSTmargari_09500	LOCUSTthermophi_14760	LOCUSTedsuccinati_06320	LOCUSTedJ10_13440	LOCUSTedB18_09950
504	LOCUSTedipJ18_05930	TepidiUDEAICP_18760	LOCUSTmargari_09510	LOCUSTthermophi_14750	LOCUSTedsuccinati_06330	LOCUSTedJ10_13430	LOCUSTedB18_09960
505	LOCUSTedipJ18_05940	TepidiUDEAICP_18770	LOCUSTmargari_09520	LOCUSTthermophi_14740	LOCUSTedsuccinati_06340	LOCUSTedJ10_13420	LOCUSTedB18_09970
506	LOCUSTedipJ18_05950	TepidiUDEAICP_18780	LOCUSTmargari_09530	LOCUSTthermophi_14730	LOCUSTedsuccinati_06350	LOCUSTedJ10_13410	LOCUSTedB18_09980
507	LOCUSTedipJ18_05960	TepidiUDEAICP_18790	LOCUSTmargari_09540	LOCUSTthermophi_14720	LOCUSTedsuccinati_06360	LOCUSTedJ10_13400	LOCUSTedB18_09990
508	LOCUSTedipJ18_05970	TepidiUDEAICP_18800	LOCUSTmargari_09550	LOCUSTthermophi_14710	LOCUSTedsuccinati_06370	LOCUSTedJ10_13390	LOCUSTedB18_10000
509	LOCUSTedipJ18_05980	TepidiUDEAICP_18810	LOCUSTmargari_09560	LOCUSTthermophi_14700	LOCUSTedsuccinati_06380	LOCUSTedJ10_13380	LOCUSTedB18_10010
510	LOCUSTedipJ18_05990	TepidiUDEAICP_18820	LOCUSTmargari_09570	LOCUSTthermophi_14690	LOCUSTedsuccinati_06390	LOCUSTedJ10_13370	LOCUSTedB18_10020
511	LOCUSTedipJ18_06000	TepidiUDEAICP_18830	LOCUSTmargari_09580	LOCUSTthermophi_14680	LOCUSTedsuccinati_06400	LOCUSTedJ10_13360	LOCUSTedB18_10030
512	LOCUSTedipJ18_06010	TepidiUDEAICP_18870	LOCUSTmargari_09590	LOCUSTthermophi_14640	LOCUSTedsuccinati_06440	LOCUSTedJ10_13350	LOCUSTedB18_10040
513	LOCUSTedipJ18_06020	TepidiUDEAICP_18880	LOCUSTmargari_09600	LOCUSTthermophi_14630	LOCUSTedsuccinati_06450	LOCUSTedJ10_13340	LOCUSTedB18_10050
514	LOCUSTedipJ18_06030	TepidiUDEAICP_18890	LOCUSTmargari_09610	LOCUSTthermophi_14620	LOCUSTedsuccinati_06460	LOCUSTedJ10_13330	LOCUSTedB18_10060
515	LOCUSTedipJ18_06040	TepidiUDEAICP_18900	LOCUSTmargari_09620	LOCUSTthermophi_14610	LOCUSTedsuccinati_06470	LOCUSTedJ10_13320	LOCUSTedB18_10070
516	LOCUSTedipJ18_06050	TepidiUDEAICP_18910	LOCUSTmargari_09630	LOCUSTthermophi_14600	LOCUSTedsuccinati_06480	LOCUSTedJ10_13310	LOCUSTedB18_10080
517	LOCUSTedipJ18_06060	TepidiUDEAICP_18920	LOCUSTmargari_09640	LOCUSTthermophi_14590	LOCUSTedsuccinati_06490	LOCUSTedJ10_13300	LOCUSTedB18_10090
518	LOCUSTedipJ18_06070	TepidiUDEAICP_18930	LOCUSTmargari_09650	LOCUSTthermophi_14580	LOCUSTedsuccinati_06500	LOCUSTedJ10_13290	LOCUSTedB18_10100
519	LOCUSTedipJ18_06080	TepidiUDEAICP_18940	LOCUSTmargari_09660	LOCUSTthermophi_14570	LOCUSTedsuccinati_06510	LOCUSTedJ10_13280	LOCUSTedB18_10110
520	LOCUSTedipJ18_06100	TepidiUDEAICP_14760	LOCUSTmargari_20650	LOCUSTthermophi_18020	LOCUSTedsuccinati_09970	LOCUSTedJ10_19290	LOCUSTedB18_10880
521	LOCUSTedipJ18_06110	TepidiUDEAICP_14750	LOCUSTmargari_20660	LOCUSTthermophi_18030	LOCUSTedsuccinati_09980	LOCUSTedJ10_19280	LOCUSTedB18_10890
522	LOCUSTedipJ18_06120	TepidiUDEAICP_14740	LOCUSTmargari_20670	LOCUSTthermophi_18040	LOCUSTedsuccinati_09990	LOCUSTedJ10_19270	LOCUSTedB18_10900
523	LOCUSTedipJ18_06130	TepidiUDEAICP_14730	LOCUSTmargari_20680	LOCUSTthermophi_18050	LOCUSTedsuccinati_10000	LOCUSTedJ10_19260	LOCUSTedB18_10910
524	LOCUSTedipJ18_06140	TepidiUDEAICP_14720	LOCUSTmargari_20690	LOCUSTthermophi_18060	LOCUSTedsuccinati_10010	LOCUSTedJ10_19240	LOCUSTedB18_10930
525	LOCUSTedipJ18_06150	TepidiUDEAICP_14710	LOCUSTmargari_20700	LOCUSTthermophi_18070	LOCUSTedsuccinati_10020	LOCUSTedJ10_19230	LOCUSTedB18_10940
526	LOCUSTedipJ18_06160	TepidiUDEAICP_14700	LOCUSTmargari_20710	LOCUSTthermophi_18080	LOCUSTedsuccinati_10030	LOCUSTedJ10_19220	LOCUSTedB18_10950
527	LOCUSTedipJ18_06170	TepidiUDEAICP_14690	LOCUSTmargari_20720	LOCUSTthermophi_18090	LOCUSTedsuccinati_10040	LOCUSTedJ10_19210	LOCUSTedB18_10960
528	LOCUSTedipJ18_06180	TepidiUDEAICP_14680	LOCUSTmargari_20730	LOCUSTthermophi_18100	LOCUSTedsuccinati_10050	LOCUSTedJ10_19200	LOCUSTedB18_10970
529	LOCUSTedipJ18_06190	TepidiUDEAICP_14670	LOCUSTmargari_20740	LOCUSTthermophi_18110	LOCUSTedsuccinati_10060	LOCUSTedJ10_19190	LOCUSTedB18_10980
530	LOCUSTedipJ18_06200	TepidiUDEAICP_14660	LOCUSTmargari_20750	LOCUSTthermophi_18120	LOCUSTedsuccinati_10070	LOCUSTedJ10_19180	LOCUSTedB18_10990
531	LOCUSTedipJ18_06210	TepidiUDEAICP_14650	LOCUSTmargari_20760	LOCUSTthermophi_18130	LOCUSTedsuccinati_10080	LOCUSTedJ10_19170	LOCUSTedB18_11000
532	LOCUSTedipJ18_06220	TepidiUDEAICP_14640	LOCUSTmargari_20770	LOCUSTthermophi_18140	LOCUSTedsuccinati_10090	LOCUSTedJ10_19160	LOCUSTedB18_13850
533	LOCUSTedipJ18_06230	TepidiUDEAICP_14630	LOCUSTmargari_20780	LOCUSTthermophi_18150	LOCUSTedsuccinati_10100	LOCUSTedJ10_19150	LOCUSTedB18_13840
534	LOCUSTedipJ18_06240	TepidiUDEAICP_14620	LOCUSTmargari_20790	LOCUSTthermophi_18160	LOCUSTedsuccinati_10110	LOCUSTedJ10_19140	LOCUSTedB18_13830
535	LOCUSTedipJ18_06310	*	*	LOCUSTthermophi_16740,LOCUSTthermophi_19300,LOCUSTthermophi_19780	*	LOCUSTedJ10_15790,LOCUSTedJ10_17370	LOCUSTedB18_14020
536	LOCUSTedipJ18_06480	TepidiUDEAICP_14550	LOCUSTmargari_20140	LOCUSTthermophi_08700	LOCUSTedsuccinati_19960	LOCUSTedJ10_04920	LOCUSTedB18_03600
537	LOCUSTedipJ18_06490	TepidiUDEAICP_14540	LOCUSTmargari_20130	LOCUSTthermophi_08710	LOCUSTedsuccinati_19970	LOCUSTedJ10_04930	LOCUSTedB18_03610
538	LOCUSTedipJ18_06530	TepidiUDEAICP_14530	LOCUSTmargari_20090	LOCUSTthermophi_08720	LOCUSTedsuccinati_20010	LOCUSTedJ10_04970	LOCUSTedB18_03650
539	LOCUSTedipJ18_06540	TepidiUDEAICP_14520	LOCUSTmargari_20060	LOCUSTthermophi_08730	LOCUSTedsuccinati_20020	LOCUSTedJ10_04980	LOCUSTedB18_03660
540	LOCUSTedipJ18_06550	TepidiUDEAICP_14510	LOCUSTmargari_20050	LOCUSTthermophi_08740	LOCUSTedsuccinati_20030	LOCUSTedJ10_04990	LOCUSTedB18_03670
541	LOCUSTedipJ18_06560	TepidiUDEAICP_14500	LOCUSTmargari_20040	LOCUSTthermophi_08750	LOCUSTedsuccinati_20040	LOCUSTedJ10_05000	LOCUSTedB18_03680
542	LOCUSTedipJ18_06570	TepidiUDEAICP_14490	LOCUSTmargari_20030	LOCUSTthermophi_08760	LOCUSTedsuccinati_20050	LOCUSTedJ10_05010	LOCUSTedB18_03690
543	LOCUSTedipJ18_06580	TepidiUDEAICP_14480	LOCUSTmargari_20020	LOCUSTthermophi_08770	LOCUSTedsuccinati_20060	LOCUSTedJ10_05020	LOCUSTedB18_03700
544	LOCUSTedipJ18_06590	TepidiUDEAICP_14470	LOCUSTmargari_20010	LOCUSTthermophi_08780	LOCUSTedsuccinati_20070	LOCUSTedJ10_05030	LOCUSTedB18_03710
545	LOCUSTedipJ18_06600	TepidiUDEAICP_14460	LOCUSTmargari_20000	LOCUSTthermophi_08790	LOCUSTedsuccinati_20080	LOCUSTedJ10_05040	LOCUSTedB18_03720
546	LOCUSTedipJ18_06610	TepidiUDEAICP_14450	LOCUSTmargari_19990	LOCUSTthermophi_08800	LOCUSTedsuccinati_20090	LOCUSTedJ10_05050	LOCUSTedB18_03730
547	LOCUSTedipJ18_06620	TepidiUDEAICP_14440	LOCUSTmargari_19980	LOCUSTthermophi_08810	LOCUSTedsuccinati_20100	LOCUSTedJ10_05060	LOCUSTedB18_03740
548	LOCUSTedipJ18_06630	TepidiUDEAICP_14430	LOCUSTmargari_19970	LOCUSTthermophi_08820	LOCUSTedsuccinati_20110	LOCUSTedJ10_05070	LOCUSTedB18_03750
549	LOCUSTedipJ18_06640	TepidiUDEAICP_14420	LOCUSTmargari_19960	LOCUSTthermophi_08830	LOCUSTedsuccinati_20120	LOCUSTedJ10_05080	LOCUSTedB18_03760
550	LOCUSTedipJ18_06650	TepidiUDEAICP_14410	LOCUSTmargari_19950	LOCUSTthermophi_08840	LOCUSTedsuccinati_20130	LOCUSTedJ10_05090	LOCUSTedB18_03770
551	LOCUSTedipJ18_06660	TepidiUDEAICP_14400	LOCUSTmargari_19940	LOCUSTthermophi_08850	LOCUSTedsuccinati_20140	LOCUSTedJ10_05100	LOCUSTedB18_03780
552	LOCUSTedipJ18_06670	TepidiUDEAICP_14390	LOCUSTmargari_19930	LOCUSTthermophi_08860	LOCUSTedsuccinati_20150	LOCUSTedJ10_05110	LOCUSTedB18_03790
553	LOCUSTedipJ18_06680	TepidiUDEAICP_14380	LOCUSTmargari_19920	LOCUSTthermophi_08870	LOCUSTedsuccinati_20160	LOCUSTedJ10_05120	LOCUSTedB18_03800
554	LOCUSTedipJ18_06690	TepidiUDEAICP_14370	LOCUSTmargari_19910	LOCUSTthermophi_08880	LOCUSTedsuccinati_20170	LOCUSTedJ10_05130	LOCUSTedB18_03810
555	LOCUSTedipJ18_06700	TepidiUDEAICP_14360	LOCUSTmargari_19900	LOCUSTthermophi_08890	LOCUSTedsuccinati_20180	LOCUSTedJ10_05140	LOCUSTedB18_03820
556	LOCUSTedipJ18_06710	TepidiUDEAICP_14350	LOCUSTmargari_19890	LOCUSTthermophi_08900	LOCUSTedsuccinati_20190	LOCUSTedJ10_05150	LOCUSTedB18_03830
557	LOCUSTedipJ18_06720	TepidiUDEAICP_14340	LOCUSTmargari_19880	LOCUSTthermophi_08910	LOCUSTedsuccinati_20200	LOCUSTedJ10_05160	LOCUSTedB18_03840
558	LOCUSTedipJ18_06730	TepidiUDEAICP_14330	LOCUSTmargari_19870	LOCUSTthermophi_08920	LOCUSTedsuccinati_20210	LOCUSTedJ10_05170	LOCUSTedB18_03850
559	LOCUSTedipJ18_06740	TepidiUDEAICP_14320	LOCUSTmargari_19860	LOCUSTthermophi_08930	LOCUSTedsuccinati_20220	LOCUSTedJ10_05180	LOCUSTedB18_03860
560	LOCUSTedipJ18_06750	TepidiUDEAICP_14310	LOCUSTmargari_19850	LOCUSTthermophi_08940	LOCUSTedsuccinati_20230	LOCUSTedJ10_05190	LOCUSTedB18_03870
561	LOCUSTedipJ18_06760	TepidiUDEAICP_14300	LOCUSTmargari_19800	LOCUSTthermophi_08950	LOCUSTedsuccinati_20240	LOCUSTedJ10_05250	LOCUSTedB18_03960
562	LOCUSTedipJ18_06770	TepidiUDEAICP_14290	LOCUSTmargari_19790	LOCUSTthermophi_08960	LOCUSTedsuccinati_20250	LOCUSTedJ10_05260	LOCUSTedB18_03970
563	LOCUSTedipJ18_06780	TepidiUDEAICP_14280	LOCUSTmargari_19780	LOCUSTthermophi_08970	LOCUSTedsuccinati_20260	LOCUSTedJ10_05270	LOCUSTedB18_03980
564	LOCUSTedipJ18_06790	TepidiUDEAICP_14270	LOCUSTmargari_04480	LOCUSTthermophi_08980	LOCUSTedsuccinati_20270	LOCUSTedJ10_05280	LOCUSTedB18_03990
565	LOCUSTedipJ18_06800	TepidiUDEAICP_14260	LOCUSTmargari_04470	LOCUSTthermophi_08990	LOCUSTedsuccinati_20280	LOCUSTedJ10_05290	LOCUSTedB18_04000
566	LOCUSTedipJ18_06810	TepidiUDEAICP_14250	LOCUSTmargari_04460	LOCUSTthermophi_09000	LOCUSTedsuccinati_20290	LOCUSTedJ10_05300	LOCUSTedB18_04010
567	LOCUSTedipJ18_06820	TepidiUDEAICP_14240	LOCUSTmargari_04450	LOCUSTthermophi_09010	LOCUSTedsuccinati_20300	LOCUSTedJ10_05310	LOCUSTedB18_04020
568	LOCUSTedipJ18_06830	TepidiUDEAICP_14230	LOCUSTmargari_04440	LOCUSTthermophi_09020	LOCUSTedsuccinati_20310	LOCUSTedJ10_05320	LOCUSTedB18_04030
569	LOCUSTedipJ18_06880	TepidiUDEAICP_10060	LOCUSTmargari_14720	LOCUSTthermophi_13110	LOCUSTedsuccinati_18880	LOCUSTedJ10_12920	LOCUSTedB18_10500
570	LOCUSTedipJ18_06890	TepidiUDEAICP_10070	LOCUSTmargari_14730	LOCUSTthermophi_13100	LOCUSTedsuccinati_18890	LOCUSTedJ10_12930	LOCUSTedB18_10490
571	LOCUSTedipJ18_06900	TepidiUDEAICP_10080	LOCUSTmargari_14740	LOCUSTthermophi_13090	LOCUSTedsuccinati_18900	LOCUSTedJ10_12940	LOCUSTedB18_10480
572	LOCUSTedipJ18_06910	TepidiUDEAICP_10090	LOCUSTmargari_14750	LOCUSTthermophi_13080	LOCUSTedsuccinati_18910	LOCUSTedJ10_12950	LOCUSTedB18_10470
573	LOCUSTedipJ18_06920	TepidiUDEAICP_10130	LOCUSTmargari_14790	LOCUSTthermophi_13040	LOCUSTedsuccinati_18950	LOCUSTedJ10_12990	LOCUSTedB18_10430
574	LOCUSTedipJ18_06930	TepidiUDEAICP_10140	LOCUSTmargari_14800	LOCUSTthermophi_13030	LOCUSTedsuccinati_18960	LOCUSTedJ10_13000	LOCUSTedB18_10420
575	LOCUSTedipJ18_06940	TepidiUDEAICP_10150	LOCUSTmargari_14810	LOCUSTthermophi_13020	LOCUSTedsuccinati_18970	LOCUSTedJ10_13010	LOCUSTedB18_10410
576	LOCUSTedipJ18_06950	TepidiUDEAICP_10160	LOCUSTmargari_14820	LOCUSTthermophi_13010	LOCUSTedsuccinati_18980	LOCUSTedJ10_13020	LOCUSTedB18_10400
577	LOCUSTedipJ18_06960	TepidiUDEAICP_10170	LOCUSTmargari_14830	LOCUSTthermophi_13000	LOCUSTedsuccinati_18990	LOCUSTedJ10_13030	LOCUSTedB18_10390
578	LOCUSTedipJ18_06970	TepidiUDEAICP_10180	LOCUSTmargari_14840	LOCUSTthermophi_12990	LOCUSTedsuccinati_19000	LOCUSTedJ10_13040	LOCUSTedB18_10370
579	LOCUSTedipJ18_06980	TepidiUDEAICP_10190	LOCUSTmargari_14850	LOCUSTthermophi_12980	LOCUSTedsuccinati_19010	LOCUSTedJ10_13050	LOCUSTedB18_10360
580	LOCUSTedipJ18_06990	TepidiUDEAICP_10200	LOCUSTmargari_14860	LOCUSTthermophi_12970	LOCUSTedsuccinati_19020	LOCUSTedJ10_13060	LOCUSTedB18_10350
581	LOCUSTedipJ18_07000	TepidiUDEAICP_10210	LOCUSTmargari_14870	LOCUSTthermophi_12960	LOCUSTedsuccinati_19030	LOCUSTedJ10_13070	LOCUSTedB18_10340
582	LOCUSTedipJ18_07010	TepidiUDEAICP_10220	LOCUSTmargari_14880	LOCUSTthermophi_12950	LOCUSTedsuccinati_19040	LOCUSTedJ10_13080	LOCUSTedB18_10330
583	LOCUSTedipJ18_07120	TepidiUDEAICP_10230	LOCUSTmargari_14890	LOCUSTthermophi_12940	LOCUSTedsuccinati_19050	LOCUSTedJ10_13090	LOCUSTedB18_10320
584	LOCUSTedipJ18_07130	TepidiUDEAICP_10240	LOCUSTmargari_14900	LOCUSTthermophi_12930	LOCUSTedsuccinati_19060	LOCUSTedJ10_13100	LOCUSTedB18_10310
585	LOCUSTedipJ18_07140	TepidiUDEAICP_10250	LOCUSTmargari_14910	LOCUSTthermophi_12920	LOCUSTedsuccinati_19070	LOCUSTedJ10_13110	LOCUSTedB18_10300
586	LOCUSTedipJ18_07150	TepidiUDEAICP_10260	LOCUSTmargari_14920	LOCUSTthermophi_12910	LOCUSTedsuccinati_19080	LOCUSTedJ10_13120	LOCUSTedB18_10290
587	LOCUSTedipJ18_07160	TepidiUDEAICP_10270	LOCUSTmargari_14930	LOCUSTthermophi_12900	LOCUSTedsuccinati_19090	LOCUSTedJ10_13130	LOCUSTedB18_10280
588	LOCUSTedipJ18_07170	TepidiUDEAICP_10280	LOCUSTmargari_14940	LOCUSTthermophi_12890	LOCUSTedsuccinati_19100	LOCUSTedJ10_13140	LOCUSTedB18_10270
589	LOCUSTedipJ18_07180	TepidiUDEAICP_10290	LOCUSTmargari_14950	LOCUSTthermophi_12880	LOCUSTedsuccinati_19110	LOCUSTedJ10_13150	LOCUSTedB18_10260
590	LOCUSTedipJ18_07190	TepidiUDEAICP_10300	LOCUSTmargari_14960	LOCUSTthermophi_12870	LOCUSTedsuccinati_19120	LOCUSTedJ10_13160	LOCUSTedB18_10250
591	LOCUSTedipJ18_07200	TepidiUDEAICP_10310	LOCUSTmargari_14970	LOCUSTthermophi_12860	LOCUSTedsuccinati_19130	LOCUSTedJ10_13170	LOCUSTedB18_10240
592	LOCUSTedipJ18_07210	TepidiUDEAICP_10320	LOCUSTmargari_14980	LOCUSTthermophi_12850	LOCUSTedsuccinati_19140	LOCUSTedJ10_13180	LOCUSTedB18_10230
593	LOCUSTedipJ18_07220	TepidiUDEAICP_10330	LOCUSTmargari_14990	LOCUSTthermophi_12840	LOCUSTedsuccinati_19150	LOCUSTedJ10_13190	LOCUSTedB18_10220
594	LOCUSTedipJ18_07230	TepidiUDEAICP_10340	LOCUSTmargari_15000	LOCUSTthermophi_12830	LOCUSTedsuccinati_19160	LOCUSTedJ10_13200	LOCUSTedB18_10210
595	LOCUSTedipJ18_07240	TepidiUDEAICP_10350	LOCUSTmargari_15010	LOCUSTthermophi_12820	LOCUSTedsuccinati_19170	LOCUSTedJ10_13210	LOCUSTedB18_10200
596	LOCUSTedipJ18_07250	TepidiUDEAICP_10360	LOCUSTmargari_15020	LOCUSTthermophi_12810	LOCUSTedsuccinati_19180	LOCUSTedJ10_13220	LOCUSTedB18_10190
597	LOCUSTedipJ18_07280	TepidiUDEAICP_10380	LOCUSTmargari_15050	LOCUSTthermophi_12790	LOCUSTedsuccinati_19200	LOCUSTedJ10_13230	LOCUSTedB18_10160
598	LOCUSTedipJ18_07290	TepidiUDEAICP_10390	LOCUSTmargari_15060	LOCUSTthermophi_12780	LOCUSTedsuccinati_19210	LOCUSTedJ10_13240	LOCUSTedB18_10150
599	LOCUSTedipJ18_07300	TepidiUDEAICP_10400	LOCUSTmargari_15070	LOCUSTthermophi_12770	LOCUSTedsuccinati_19220	LOCUSTedJ10_13250	LOCUSTedB18_10140
600	LOCUSTedipJ18_07310	TepidiUDEAICP_10410	LOCUSTmargari_15080	LOCUSTthermophi_12760	LOCUSTedsuccinati_19230	LOCUSTedJ10_13260	LOCUSTedB18_10130
601	LOCUSTedipJ18_07320	TepidiUDEAICP_10420	LOCUSTmargari_15090	LOCUSTthermophi_12750	LOCUSTedsuccinati_19240	LOCUSTedJ10_13270	LOCUSTedB18_10120
602	LOCUSTedipJ18_07350	TepidiUDEAICP_10050	LOCUSTmargari_14680	LOCUSTthermophi_13120	LOCUSTedsuccinati_18870	LOCUSTedJ10_12880	LOCUSTedB18_10540
603	LOCUSTedipJ18_07360	TepidiUDEAICP_10040	LOCUSTmargari_14670	LOCUSTthermophi_13130	LOCUSTedsuccinati_18860	LOCUSTedJ10_12870	LOCUSTedB18_10550
604	LOCUSTedipJ18_07370	TepidiUDEAICP_10030	LOCUSTmargari_14660	LOCUSTthermophi_13140	LOCUSTedsuccinati_18850	LOCUSTedJ10_12860	LOCUSTedB18_10560
605	LOCUSTedipJ18_07400	TepidiUDEAICP_10010	LOCUSTmargari_14630	LOCUSTthermophi_13170	LOCUSTedsuccinati_18820	LOCUSTedJ10_12840	LOCUSTedB18_10590
606	LOCUSTedipJ18_07410	TepidiUDEAICP_10000	LOCUSTmargari_14620	LOCUSTthermophi_13180	LOCUSTedsuccinati_18810	LOCUSTedJ10_12830	LOCUSTedB18_10600
607	LOCUSTedipJ18_07430	TepidiUDEAICP_09990	LOCUSTmargari_14600	LOCUSTthermophi_13190	LOCUSTedsuccinati_18800	LOCUSTedJ10_12810	LOCUSTedB18_10620
608	LOCUSTedipJ18_07440	TepidiUDEAICP_09980	LOCUSTmargari_14590	LOCUSTthermophi_13200	LOCUSTedsuccinati_18790	LOCUSTedJ10_12800	LOCUSTedB18_10630
609	LOCUSTedipJ18_07450	TepidiUDEAICP_09970	LOCUSTmargari_14580	LOCUSTthermophi_13210	LOCUSTedsuccinati_18780	LOCUSTedJ10_12790	LOCUSTedB18_10640
610	LOCUSTedipJ18_07460	TepidiUDEAICP_09960	LOCUSTmargari_14570	LOCUSTthermophi_13220	LOCUSTedsuccinati_18770	LOCUSTedJ10_12780	LOCUSTedB18_10650
611	LOCUSTedipJ18_07470	TepidiUDEAICP_09950	LOCUSTmargari_14560	LOCUSTthermophi_13230	LOCUSTedsuccinati_18760	LOCUSTedJ10_12770	LOCUSTedB18_10660
612	LOCUSTedipJ18_07480	TepidiUDEAICP_09940	LOCUSTmargari_14550	LOCUSTthermophi_13240	LOCUSTedsuccinati_18750	LOCUSTedJ10_12760	LOCUSTedB18_10670
613	LOCUSTedipJ18_07490	TepidiUDEAICP_09930	LOCUSTmargari_14540	LOCUSTthermophi_13250	LOCUSTedsuccinati_18740	LOCUSTedJ10_12750	LOCUSTedB18_10680
614	LOCUSTedipJ18_07500	TepidiUDEAICP_09920	LOCUSTmargari_14530	LOCUSTthermophi_13260	LOCUSTedsuccinati_18730	LOCUSTedJ10_12740	LOCUSTedB18_08270
615	LOCUSTedipJ18_07510	TepidiUDEAICP_09910	LOCUSTmargari_14520	LOCUSTthermophi_13270	LOCUSTedsuccinati_18720	LOCUSTedJ10_12730	LOCUSTedB18_08280
616	LOCUSTedipJ18_07520	TepidiUDEAICP_09900	LOCUSTmargari_14510	LOCUSTthermophi_13280	LOCUSTedsuccinati_18710	LOCUSTedJ10_12720	LOCUSTedB18_08290
617	LOCUSTedipJ18_07540	TepidiUDEAICP_09880	LOCUSTmargari_14490	LOCUSTthermophi_13300	LOCUSTedsuccinati_18690	LOCUSTedJ10_12700	LOCUSTedB18_08320
618	LOCUSTedipJ18_07550	TepidiUDEAICP_09870	LOCUSTmargari_14480	LOCUSTthermophi_21640	LOCUSTedsuccinati_15980	LOCUSTedJ10_12690	LOCUSTedB18_08330
619	LOCUSTedipJ18_07560	TepidiUDEAICP_09860	LOCUSTmargari_14460	LOCUSTthermophi_17410	LOCUSTedsuccinati_08600	LOCUSTedJ10_12680	LOCUSTedB18_08340
620	LOCUSTedipJ18_07570	TepidiUDEAICP_09850	LOCUSTmargari_14450	LOCUSTthermophi_17400	LOCUSTedsuccinati_08610	LOCUSTedJ10_12670	LOCUSTedB18_08350
621	LOCUSTedipJ18_07580	TepidiUDEAICP_09840	LOCUSTmargari_14440	LOCUSTthermophi_17390	LOCUSTedsuccinati_08620	LOCUSTedJ10_12660	LOCUSTedB18_08360
622	LOCUSTedipJ18_07590	TepidiUDEAICP_09830	LOCUSTmargari_14430	LOCUSTthermophi_17380	LOCUSTedsuccinati_08630	LOCUSTedJ10_12650	LOCUSTedB18_08370
623	LOCUSTedipJ18_07610	TepidiUDEAICP_18950	LOCUSTmargari_09670	LOCUSTthermophi_14550	LOCUSTedsuccinati_06520	LOCUSTedJ10_12640	LOCUSTedB18_08390
624	LOCUSTedipJ18_07620	TepidiUDEAICP_18960	LOCUSTmargari_09680	LOCUSTthermophi_14540	LOCUSTedsuccinati_06530	LOCUSTedJ10_12630	LOCUSTedB18_08400
625	LOCUSTedipJ18_07630	TepidiUDEAICP_18970	LOCUSTmargari_09690	LOCUSTthermophi_14530	LOCUSTedsuccinati_06540	LOCUSTedJ10_12620	LOCUSTedB18_08410
626	LOCUSTedipJ18_07640	TepidiUDEAICP_18980	LOCUSTmargari_09700	LOCUSTthermophi_14520	LOCUSTedsuccinati_06550	LOCUSTedJ10_12610	LOCUSTedB18_08420
627	LOCUSTedipJ18_07650	TepidiUDEAICP_18990	LOCUSTmargari_09710	LOCUSTthermophi_14510	LOCUSTedsuccinati_06560	LOCUSTedJ10_12600	LOCUSTedB18_08430
628	LOCUSTedipJ18_07740	TepidiUDEAICP_01130	LOCUSTmargari_16630	LOCUSTthermophi_03100	LOCUSTedsuccinati_00430	LOCUSTedJ10_19930	LOCUSTedB18_03150
629	LOCUSTedipJ18_07750	TepidiUDEAICP_15250	LOCUSTmargari_19370	LOCUSTthermophi_18570	LOCUSTedsuccinati_05690	LOCUSTedJ10_18380	LOCUSTedB18_20630
630	LOCUSTedipJ18_07760	TepidiUDEAICP_15240	LOCUSTmargari_19380	LOCUSTthermophi_18580	LOCUSTedsuccinati_05700	LOCUSTedJ10_18390	LOCUSTedB18_20620
631	LOCUSTedipJ18_07770	TepidiUDEAICP_15230	LOCUSTmargari_19390	LOCUSTthermophi_18590	LOCUSTedsuccinati_05710	LOCUSTedJ10_18400	LOCUSTedB18_20610
632	LOCUSTedipJ18_07780	TepidiUDEAICP_15220	LOCUSTmargari_19400	LOCUSTthermophi_18600	LOCUSTedsuccinati_05720	LOCUSTedJ10_18410	LOCUSTedB18_20600
633	LOCUSTedipJ18_07790	TepidiUDEAICP_15210	LOCUSTmargari_19410	LOCUSTthermophi_18610	LOCUSTedsuccinati_05730	LOCUSTedJ10_18420	LOCUSTedB18_20590
634	LOCUSTedipJ18_07800	TepidiUDEAICP_15200	LOCUSTmargari_19420	LOCUSTthermophi_18620	LOCUSTedsuccinati_05740	LOCUSTedJ10_18430	LOCUSTedB18_20580
635	LOCUSTedipJ18_07810	TepidiUDEAICP_15190	LOCUSTmargari_19430	LOCUSTthermophi_18630	LOCUSTedsuccinati_05750	LOCUSTedJ10_18440	LOCUSTedB18_20570
636	LOCUSTedipJ18_07820	TepidiUDEAICP_15180	LOCUSTmargari_19440	LOCUSTthermophi_18640	LOCUSTedsuccinati_05760	LOCUSTedJ10_18450	LOCUSTedB18_20560
637	LOCUSTedipJ18_07830	TepidiUDEAICP_15170	LOCUSTmargari_19450	LOCUSTthermophi_18650	LOCUSTedsuccinati_05770	LOCUSTedJ10_18460	LOCUSTedB18_20550
638	LOCUSTedipJ18_07840	TepidiUDEAICP_15160	LOCUSTmargari_19460	LOCUSTthermophi_18660	LOCUSTedsuccinati_05780	LOCUSTedJ10_18470	LOCUSTedB18_20540
639	LOCUSTedipJ18_07850	TepidiUDEAICP_15150	LOCUSTmargari_19470	LOCUSTthermophi_18670	LOCUSTedsuccinati_05790	LOCUSTedJ10_18480	LOCUSTedB18_20530
640	LOCUSTedipJ18_07860	TepidiUDEAICP_15140	LOCUSTmargari_19480	LOCUSTthermophi_18680	LOCUSTedsuccinati_05800	LOCUSTedJ10_18490	LOCUSTedB18_20520
641	LOCUSTedipJ18_07870	TepidiUDEAICP_15130	LOCUSTmargari_19490	LOCUSTthermophi_18690	LOCUSTedsuccinati_05810	LOCUSTedJ10_18500	LOCUSTedB18_20510
642	LOCUSTedipJ18_07880	TepidiUDEAICP_15120	LOCUSTmargari_19500	LOCUSTthermophi_18700	LOCUSTedsuccinati_05820	LOCUSTedJ10_18510	LOCUSTedB18_20500
643	LOCUSTedipJ18_07890	TepidiUDEAICP_15110	LOCUSTmargari_19510	LOCUSTthermophi_18710	LOCUSTedsuccinati_05830	LOCUSTedJ10_18520	LOCUSTedB18_20490
644	LOCUSTedipJ18_07900	TepidiUDEAICP_15100	LOCUSTmargari_19520	LOCUSTthermophi_18720	LOCUSTedsuccinati_05840	LOCUSTedJ10_18530	LOCUSTedB18_20480
645	LOCUSTedipJ18_07910	TepidiUDEAICP_15090	LOCUSTmargari_19530	LOCUSTthermophi_18730	LOCUSTedsuccinati_05850	LOCUSTedJ10_18540	LOCUSTedB18_20470
646	LOCUSTedipJ18_07920	TepidiUDEAICP_15080	LOCUSTmargari_19540	LOCUSTthermophi_18740	LOCUSTedsuccinati_05860	LOCUSTedJ10_18550	LOCUSTedB18_20460
647	LOCUSTedipJ18_07930	TepidiUDEAICP_15070	LOCUSTmargari_19550	LOCUSTthermophi_18750	LOCUSTedsuccinati_05870	LOCUSTedJ10_18560	LOCUSTedB18_20450
648	LOCUSTedipJ18_07950	TepidiUDEAICP_15050	LOCUSTmargari_19570	LOCUSTthermophi_18770	LOCUSTedsuccinati_05890	LOCUSTedJ10_18570	LOCUSTedB18_20440
649	LOCUSTedipJ18_07960	TepidiUDEAICP_15040	LOCUSTmargari_19580	LOCUSTthermophi_18780	LOCUSTedsuccinati_05900	LOCUSTedJ10_18580	LOCUSTedB18_20430
650	LOCUSTedipJ18_07970	TepidiUDEAICP_15030	LOCUSTmargari_19590	LOCUSTthermophi_18790	LOCUSTedsuccinati_05910	LOCUSTedJ10_18590	LOCUSTedB18_20420
651	LOCUSTedipJ18_07980	TepidiUDEAICP_15020	LOCUSTmargari_19600	LOCUSTthermophi_18800	LOCUSTedsuccinati_05920	LOCUSTedJ10_18600	LOCUSTedB18_20410
652	LOCUSTedipJ18_07990	TepidiUDEAICP_15010	LOCUSTmargari_19610	LOCUSTthermophi_18810	LOCUSTedsuccinati_05930	LOCUSTedJ10_18610	LOCUSTedB18_20400
653	LOCUSTedipJ18_08000	TepidiUDEAICP_15000	LOCUSTmargari_19620	LOCUSTthermophi_18820	LOCUSTedsuccinati_05940	LOCUSTedJ10_18620	LOCUSTedB18_20390
654	LOCUSTedipJ18_08010	TepidiUDEAICP_14990	LOCUSTmargari_19630	LOCUSTthermophi_18830	LOCUSTedsuccinati_05950	LOCUSTedJ10_18630	LOCUSTedB18_20380
655	LOCUSTedipJ18_08020	TepidiUDEAICP_14980	LOCUSTmargari_19640	LOCUSTthermophi_18840	LOCUSTedsuccinati_05960	LOCUSTedJ10_18640	LOCUSTedB18_20370
656	LOCUSTedipJ18_08030	TepidiUDEAICP_14970	LOCUSTmargari_19650	LOCUSTthermophi_18850	LOCUSTedsuccinati_05970	LOCUSTedJ10_18650	LOCUSTedB18_20360
657	LOCUSTedipJ18_08040	TepidiUDEAICP_14960	LOCUSTmargari_19660	LOCUSTthermophi_18860	LOCUSTedsuccinati_05980	LOCUSTedJ10_18660	LOCUSTedB18_20350
658	LOCUSTedipJ18_08050	TepidiUDEAICP_14950	LOCUSTmargari_19670	LOCUSTthermophi_18870	LOCUSTedsuccinati_05990	LOCUSTedJ10_18670	LOCUSTedB18_20340
659	LOCUSTedipJ18_08060	TepidiUDEAICP_14940	LOCUSTmargari_19680	LOCUSTthermophi_18880	LOCUSTedsuccinati_06000	LOCUSTedJ10_18680	LOCUSTedB18_20330
660	LOCUSTedipJ18_08070	TepidiUDEAICP_14930	LOCUSTmargari_19690	LOCUSTthermophi_18890	LOCUSTedsuccinati_06010	LOCUSTedJ10_18690	LOCUSTedB18_20320
661	LOCUSTedipJ18_08080	TepidiUDEAICP_14920	LOCUSTmargari_19700	LOCUSTthermophi_18900	LOCUSTedsuccinati_06020	LOCUSTedJ10_18700	LOCUSTedB18_20310
662	LOCUSTedipJ18_08090	TepidiUDEAICP_14910	LOCUSTmargari_19710	LOCUSTthermophi_18910	LOCUSTedsuccinati_06030	LOCUSTedJ10_18710	LOCUSTedB18_20300
663	LOCUSTedipJ18_08100	TepidiUDEAICP_14900	LOCUSTmargari_19720	LOCUSTthermophi_18920	LOCUSTedsuccinati_06040	LOCUSTedJ10_18720	LOCUSTedB18_20290
664	LOCUSTedipJ18_08110	TepidiUDEAICP_14890	LOCUSTmargari_19730	LOCUSTthermophi_18930	LOCUSTedsuccinati_06050	LOCUSTedJ10_18730	LOCUSTedB18_20280
665	LOCUSTedipJ18_08120	TepidiUDEAICP_14880	LOCUSTmargari_19740	LOCUSTthermophi_18940	LOCUSTedsuccinati_06060	LOCUSTedJ10_18740	LOCUSTedB18_20270
666	LOCUSTedipJ18_08130	TepidiUDEAICP_14870	LOCUSTmargari_19750	LOCUSTthermophi_18950	LOCUSTedsuccinati_06070	LOCUSTedJ10_18750	LOCUSTedB18_20260
667	LOCUSTedipJ18_08140	TepidiUDEAICP_14860	LOCUSTmargari_19760	LOCUSTthermophi_18960	LOCUSTedsuccinati_06080	LOCUSTedJ10_18760	LOCUSTedB18_20250
668	LOCUSTedipJ18_08150	TepidiUDEAICP_14850	LOCUSTmargari_19770	LOCUSTthermophi_18970	LOCUSTedsuccinati_06090	LOCUSTedJ10_18770	LOCUSTedB18_20240
669	LOCUSTedipJ18_08350	TepidiUDEAICP_16890	LOCUSTmargari_21090	LOCUSTthermophi_21010	LOCUSTedsuccinati_14300	LOCUSTedJ10_04090	LOCUSTedB18_00120
670	LOCUSTedipJ18_08360	TepidiUDEAICP_16900	LOCUSTmargari_21080	LOCUSTthermophi_21020	LOCUSTedsuccinati_14290	LOCUSTedJ10_04100	LOCUSTedB18_00110
671	LOCUSTedipJ18_08370	TepidiUDEAICP_16910	LOCUSTmargari_21070	LOCUSTthermophi_21030	LOCUSTedsuccinati_14280	LOCUSTedJ10_04110	LOCUSTedB18_00100
672	LOCUSTedipJ18_08380	TepidiUDEAICP_16920	LOCUSTmargari_21060	LOCUSTthermophi_21040	LOCUSTedsuccinati_14270	LOCUSTedJ10_04120	LOCUSTedB18_00090
673	LOCUSTedipJ18_08390	TepidiUDEAICP_16930	LOCUSTmargari_21050	LOCUSTthermophi_21050	LOCUSTedsuccinati_14260	LOCUSTedJ10_04130	LOCUSTedB18_00080
674	LOCUSTedipJ18_08400	TepidiUDEAICP_16940	LOCUSTmargari_21040	LOCUSTthermophi_21060	LOCUSTedsuccinati_14250	LOCUSTedJ10_04140	LOCUSTedB18_00070
675	LOCUSTedipJ18_08410	TepidiUDEAICP_16950	LOCUSTmargari_21030	LOCUSTthermophi_21070	LOCUSTedsuccinati_14240	LOCUSTedJ10_04150	LOCUSTedB18_00060
676	LOCUSTedipJ18_08420	TepidiUDEAICP_16960	LOCUSTmargari_21020	LOCUSTthermophi_21080	LOCUSTedsuccinati_14230	LOCUSTedJ10_04160	LOCUSTedB18_00050
677	LOCUSTedipJ18_08430	TepidiUDEAICP_16970	LOCUSTmargari_21010	LOCUSTthermophi_21090	LOCUSTedsuccinati_14220	LOCUSTedJ10_04170	LOCUSTedB18_00040
678	LOCUSTedipJ18_08440	TepidiUDEAICP_16980	LOCUSTmargari_21000	LOCUSTthermophi_21100	LOCUSTedsuccinati_14210	LOCUSTedJ10_04180	LOCUSTedB18_00030
679	LOCUSTedipJ18_08450	TepidiUDEAICP_16990	LOCUSTmargari_20990	LOCUSTthermophi_21110	LOCUSTedsuccinati_14200	LOCUSTedJ10_04190	LOCUSTedB18_00020
680	LOCUSTedipJ18_08650	TepidiUDEAICP_06020	LOCUSTmargari_04560,LOCUSTmargari_14040,LOCUSTmargari_18380,LOCUSTmargari_20970	LOCUSTthermophi_21650	*	*	*
681	LOCUSTedipJ18_08670	TepidiUDEAICP_14210	LOCUSTmargari_04420	LOCUSTthermophi_09040	LOCUSTedsuccinati_20330	LOCUSTedJ10_05340	LOCUSTedB18_04050
682	LOCUSTedipJ18_08680	TepidiUDEAICP_14200	LOCUSTmargari_04410	LOCUSTthermophi_09050	LOCUSTedsuccinati_20340	LOCUSTedJ10_05350	LOCUSTedB18_04060
683	LOCUSTedipJ18_08690	TepidiUDEAICP_14190	LOCUSTmargari_04400	LOCUSTthermophi_09060	LOCUSTedsuccinati_20350	LOCUSTedJ10_05360	LOCUSTedB18_04070
684	LOCUSTedipJ18_08700	TepidiUDEAICP_14180	LOCUSTmargari_04390	LOCUSTthermophi_09070	LOCUSTedsuccinati_20360	LOCUSTedJ10_05370	LOCUSTedB18_04080
685	LOCUSTedipJ18_08710	TepidiUDEAICP_14170	LOCUSTmargari_04380	LOCUSTthermophi_09080	LOCUSTedsuccinati_20370	LOCUSTedJ10_05380	LOCUSTedB18_04090
686	LOCUSTedipJ18_08720	TepidiUDEAICP_14160	LOCUSTmargari_04370	LOCUSTthermophi_09090	LOCUSTedsuccinati_20380	LOCUSTedJ10_05390	LOCUSTedB18_04100
687	LOCUSTedipJ18_08730	TepidiUDEAICP_14150	LOCUSTmargari_04360	LOCUSTthermophi_09100	LOCUSTedsuccinati_20390	LOCUSTedJ10_05400	LOCUSTedB18_04110
688	LOCUSTedipJ18_08740	TepidiUDEAICP_14140	LOCUSTmargari_04350	LOCUSTthermophi_09110	LOCUSTedsuccinati_20400	LOCUSTedJ10_05410	LOCUSTedB18_04120
689	LOCUSTedipJ18_08750	TepidiUDEAICP_14130	LOCUSTmargari_04340	LOCUSTthermophi_09120	LOCUSTedsuccinati_20410	LOCUSTedJ10_05420	LOCUSTedB18_04130
690	LOCUSTedipJ18_08760	TepidiUDEAICP_14120	LOCUSTmargari_04330	LOCUSTthermophi_09130	LOCUSTedsuccinati_20420	LOCUSTedJ10_05430	LOCUSTedB18_04140
691	LOCUSTedipJ18_08770	TepidiUDEAICP_14110	LOCUSTmargari_04320	LOCUSTthermophi_09140	LOCUSTedsuccinati_20430	LOCUSTedJ10_05440	LOCUSTedB18_04150
692	LOCUSTedipJ18_08780	TepidiUDEAICP_14100	LOCUSTmargari_04310	LOCUSTthermophi_09150	LOCUSTedsuccinati_20440	LOCUSTedJ10_05450	LOCUSTedB18_04160
693	LOCUSTedipJ18_08790	TepidiUDEAICP_14090	LOCUSTmargari_04300	LOCUSTthermophi_09160	LOCUSTedsuccinati_20450	LOCUSTedJ10_05460	LOCUSTedB18_04170
694	LOCUSTedipJ18_08800	TepidiUDEAICP_14080	LOCUSTmargari_04290	LOCUSTthermophi_09170	LOCUSTedsuccinati_20460	LOCUSTedJ10_05470	LOCUSTedB18_04180
695	LOCUSTedipJ18_08810	TepidiUDEAICP_14070	LOCUSTmargari_04280	LOCUSTthermophi_09180	LOCUSTedsuccinati_20470	LOCUSTedJ10_05480	LOCUSTedB18_04190
696	LOCUSTedipJ18_08820	TepidiUDEAICP_14060	LOCUSTmargari_04270	LOCUSTthermophi_09190	LOCUSTedsuccinati_20480	LOCUSTedJ10_05490	LOCUSTedB18_04200
697	LOCUSTedipJ18_08830	TepidiUDEAICP_14050	LOCUSTmargari_04260	LOCUSTthermophi_09200	LOCUSTedsuccinati_20490	LOCUSTedJ10_05500	LOCUSTedB18_04210
698	LOCUSTedipJ18_08840	TepidiUDEAICP_14040	LOCUSTmargari_04250	LOCUSTthermophi_09210	LOCUSTedsuccinati_20500	LOCUSTedJ10_05510	LOCUSTedB18_04220
699	LOCUSTedipJ18_08850	TepidiUDEAICP_14030	LOCUSTmargari_04240	LOCUSTthermophi_09220	LOCUSTedsuccinati_20510	LOCUSTedJ10_05520	LOCUSTedB18_04230
700	LOCUSTedipJ18_08860	TepidiUDEAICP_14000	LOCUSTmargari_04230	LOCUSTthermophi_09230	LOCUSTedsuccinati_20520	LOCUSTedJ10_05530	LOCUSTedB18_04240
701	LOCUSTedipJ18_08870	TepidiUDEAICP_13990	LOCUSTmargari_04220	LOCUSTthermophi_09240	LOCUSTedsuccinati_20530	LOCUSTedJ10_05540	LOCUSTedB18_04250
702	LOCUSTedipJ18_08880	TepidiUDEAICP_13980	LOCUSTmargari_04210	LOCUSTthermophi_09250	LOCUSTedsuccinati_20540	LOCUSTedJ10_05550	LOCUSTedB18_04260
703	LOCUSTedipJ18_08890	TepidiUDEAICP_13970	LOCUSTmargari_04200	LOCUSTthermophi_09260	LOCUSTedsuccinati_20550	LOCUSTedJ10_05560	LOCUSTedB18_04270
704	LOCUSTedipJ18_08900	TepidiUDEAICP_13960	LOCUSTmargari_04190	LOCUSTthermophi_09270	LOCUSTedsuccinati_20560	LOCUSTedJ10_05570	LOCUSTedB18_04280
705	LOCUSTedipJ18_08910	TepidiUDEAICP_13950	LOCUSTmargari_04180	LOCUSTthermophi_09280	LOCUSTedsuccinati_20570	LOCUSTedJ10_05580	LOCUSTedB18_04290
706	LOCUSTedipJ18_08940	TepidiUDEAICP_13940	LOCUSTmargari_04170	LOCUSTthermophi_09290	LOCUSTedsuccinati_20580	LOCUSTedJ10_05610	LOCUSTedB18_04310
707	LOCUSTedipJ18_08950	TepidiUDEAICP_13930	LOCUSTmargari_04160	LOCUSTthermophi_09300	LOCUSTedsuccinati_20590	LOCUSTedJ10_05620	LOCUSTedB18_04320
708	LOCUSTedipJ18_08960	TepidiUDEAICP_13920	LOCUSTmargari_04150	LOCUSTthermophi_09310	LOCUSTedsuccinati_20600	LOCUSTedJ10_05630	LOCUSTedB18_04330
709	LOCUSTedipJ18_08970	TepidiUDEAICP_13910	LOCUSTmargari_04140	LOCUSTthermophi_09320	LOCUSTedsuccinati_20610	LOCUSTedJ10_05640	LOCUSTedB18_04340
710	LOCUSTedipJ18_08980	TepidiUDEAICP_13900	LOCUSTmargari_04130	LOCUSTthermophi_09330	LOCUSTedsuccinati_20620	LOCUSTedJ10_05650	LOCUSTedB18_04350
711	LOCUSTedipJ18_08990	TepidiUDEAICP_13890	LOCUSTmargari_04120	LOCUSTthermophi_09340	LOCUSTedsuccinati_20630	LOCUSTedJ10_05660	LOCUSTedB18_04360
712	LOCUSTedipJ18_09000	TepidiUDEAICP_13880	LOCUSTmargari_04110	LOCUSTthermophi_09350	LOCUSTedsuccinati_20640	LOCUSTedJ10_05670	LOCUSTedB18_04370
713	LOCUSTedipJ18_09010	TepidiUDEAICP_13870	LOCUSTmargari_04100	LOCUSTthermophi_09360	LOCUSTedsuccinati_20650	LOCUSTedJ10_05680	LOCUSTedB18_04380
714	LOCUSTedipJ18_09020	TepidiUDEAICP_13860	LOCUSTmargari_04090	LOCUSTthermophi_09370	LOCUSTedsuccinati_20660	LOCUSTedJ10_05690	LOCUSTedB18_04390
715	LOCUSTedipJ18_09030	TepidiUDEAICP_13850	LOCUSTmargari_04080	LOCUSTthermophi_09380	LOCUSTedsuccinati_20670	LOCUSTedJ10_05700	LOCUSTedB18_04400
716	LOCUSTedipJ18_09040	TepidiUDEAICP_13840	LOCUSTmargari_04070	LOCUSTthermophi_09390	LOCUSTedsuccinati_20680	LOCUSTedJ10_05710	LOCUSTedB18_04410
717	LOCUSTedipJ18_09050	TepidiUDEAICP_13830	LOCUSTmargari_04060	LOCUSTthermophi_09400	LOCUSTedsuccinati_20690	LOCUSTedJ10_05720	LOCUSTedB18_04420
718	LOCUSTedipJ18_09060	TepidiUDEAICP_13820	LOCUSTmargari_04050	LOCUSTthermophi_09410	LOCUSTedsuccinati_20700	LOCUSTedJ10_05730	LOCUSTedB18_04430
719	LOCUSTedipJ18_09070	TepidiUDEAICP_13810	LOCUSTmargari_04040	LOCUSTthermophi_09420	LOCUSTedsuccinati_20710	LOCUSTedJ10_05740	LOCUSTedB18_13790
720	LOCUSTedipJ18_09080	TepidiUDEAICP_13800	LOCUSTmargari_04030	LOCUSTthermophi_09430	LOCUSTedsuccinati_20720	LOCUSTedJ10_05750	LOCUSTedB18_13780
721	LOCUSTedipJ18_09110	TepidiUDEAICP_13760	LOCUSTmargari_03910	LOCUSTthermophi_09470	LOCUSTedsuccinati_20760	LOCUSTedJ10_05790	LOCUSTedB18_13740
722	LOCUSTedipJ18_09120	TepidiUDEAICP_13750	LOCUSTmargari_03900	LOCUSTthermophi_09480	LOCUSTedsuccinati_20770	LOCUSTedJ10_05800	LOCUSTedB18_13730
723	LOCUSTedipJ18_09130	TepidiUDEAICP_13740	LOCUSTmargari_03890	LOCUSTthermophi_09490	LOCUSTedsuccinati_20780	LOCUSTedJ10_05810	LOCUSTedB18_13720
724	LOCUSTedipJ18_09140	TepidiUDEAICP_13730	LOCUSTmargari_03880	LOCUSTthermophi_09500	LOCUSTedsuccinati_20790	LOCUSTedJ10_05820	LOCUSTedB18_13710
725	LOCUSTedipJ18_09150	TepidiUDEAICP_13720	LOCUSTmargari_03870	LOCUSTthermophi_09510	LOCUSTedsuccinati_20800	LOCUSTedJ10_05830	LOCUSTedB18_13700
726	LOCUSTedipJ18_09160	TepidiUDEAICP_13710	LOCUSTmargari_03860	LOCUSTthermophi_09520	LOCUSTedsuccinati_20810	LOCUSTedJ10_05840	LOCUSTedB18_13690
727	LOCUSTedipJ18_09170	TepidiUDEAICP_13700	LOCUSTmargari_03850	LOCUSTthermophi_09530	LOCUSTedsuccinati_20820	LOCUSTedJ10_05850	LOCUSTedB18_13680
728	LOCUSTedipJ18_09180	TepidiUDEAICP_13630	LOCUSTmargari_03810	LOCUSTthermophi_09600	LOCUSTedsuccinati_20890	LOCUSTedJ10_05860	LOCUSTedB18_13540
729	LOCUSTedipJ18_09190	TepidiUDEAICP_13620	LOCUSTmargari_03800	LOCUSTthermophi_09610	LOCUSTedsuccinati_20900	LOCUSTedJ10_05870	LOCUSTedB18_13530
730	LOCUSTedipJ18_09210	TepidiUDEAICP_13600	LOCUSTmargari_03780	LOCUSTthermophi_09630	LOCUSTedsuccinati_20920	LOCUSTedJ10_05890	LOCUSTedB18_13510
731	LOCUSTedipJ18_09220	TepidiUDEAICP_13590	LOCUSTmargari_03770	LOCUSTthermophi_09640	LOCUSTedsuccinati_20930	LOCUSTedJ10_05900	LOCUSTedB18_13500
732	LOCUSTedipJ18_09230	TepidiUDEAICP_13540	LOCUSTmargari_03690	LOCUSTthermophi_09690	LOCUSTedsuccinati_05160	LOCUSTedJ10_05910	LOCUSTedB18_13140
733	LOCUSTedipJ18_09240	TepidiUDEAICP_13530	LOCUSTmargari_03680	LOCUSTthermophi_09700	LOCUSTedsuccinati_05150	LOCUSTedJ10_05920	LOCUSTedB18_13130
734	LOCUSTedipJ18_09250	TepidiUDEAICP_13520	LOCUSTmargari_03670	LOCUSTthermophi_09710	LOCUSTedsuccinati_05140	LOCUSTedJ10_05930	LOCUSTedB18_13120
735	LOCUSTedipJ18_09260	TepidiUDEAICP_13510	LOCUSTmargari_03660	LOCUSTthermophi_09720	LOCUSTedsuccinati_05130	LOCUSTedJ10_05940	LOCUSTedB18_13110
736	LOCUSTedipJ18_09270	TepidiUDEAICP_13500	LOCUSTmargari_03650	LOCUSTthermophi_09730	LOCUSTedsuccinati_05120	LOCUSTedJ10_05950	LOCUSTedB18_13100
737	LOCUSTedipJ18_09280	TepidiUDEAICP_13490	LOCUSTmargari_03640	LOCUSTthermophi_09740	LOCUSTedsuccinati_05110	LOCUSTedJ10_05960	LOCUSTedB18_13090
738	LOCUSTedipJ18_09290	TepidiUDEAICP_13480	LOCUSTmargari_03630	LOCUSTthermophi_09750	LOCUSTedsuccinati_05100	LOCUSTedJ10_05970	LOCUSTedB18_13080
739	LOCUSTedipJ18_09300	TepidiUDEAICP_13470	LOCUSTmargari_03620	LOCUSTthermophi_09760	LOCUSTedsuccinati_05090	LOCUSTedJ10_05980	LOCUSTedB18_13070
740	LOCUSTedipJ18_09310	TepidiUDEAICP_13460	LOCUSTmargari_03610	LOCUSTthermophi_09770	LOCUSTedsuccinati_05080	LOCUSTedJ10_05990	LOCUSTedB18_13060
741	LOCUSTedipJ18_09320	TepidiUDEAICP_13450	LOCUSTmargari_03600	LOCUSTthermophi_09780	LOCUSTedsuccinati_05070	LOCUSTedJ10_06000	LOCUSTedB18_13050
742	LOCUSTedipJ18_09330	TepidiUDEAICP_13440	LOCUSTmargari_03590	LOCUSTthermophi_09790	LOCUSTedsuccinati_05060	LOCUSTedJ10_06010	LOCUSTedB18_13040
743	LOCUSTedipJ18_09340	TepidiUDEAICP_13430	LOCUSTmargari_03580	LOCUSTthermophi_09800	LOCUSTedsuccinati_05050	LOCUSTedJ10_06020	LOCUSTedB18_13030
744	LOCUSTedipJ18_09350	TepidiUDEAICP_13420	LOCUSTmargari_03570	LOCUSTthermophi_09810	LOCUSTedsuccinati_05040	LOCUSTedJ10_06030	LOCUSTedB18_13020
745	LOCUSTedipJ18_09360	TepidiUDEAICP_13410	LOCUSTmargari_03560	LOCUSTthermophi_09820	LOCUSTedsuccinati_05030	LOCUSTedJ10_06040	LOCUSTedB18_13010
746	LOCUSTedipJ18_09370	TepidiUDEAICP_13400	LOCUSTmargari_03550	LOCUSTthermophi_09830	LOCUSTedsuccinati_05020	LOCUSTedJ10_06050	LOCUSTedB18_13000
747	LOCUSTedipJ18_09400	TepidiUDEAICP_13390	LOCUSTmargari_03540	LOCUSTthermophi_09840	LOCUSTedsuccinati_05010	LOCUSTedJ10_06060	LOCUSTedB18_12990
748	LOCUSTedipJ18_09410	TepidiUDEAICP_13380	LOCUSTmargari_03530	LOCUSTthermophi_09850	LOCUSTedsuccinati_05000	LOCUSTedJ10_06070	LOCUSTedB18_12980
749	LOCUSTedipJ18_09420	TepidiUDEAICP_13370	LOCUSTmargari_03520	LOCUSTthermophi_09860	LOCUSTedsuccinati_04990	LOCUSTedJ10_06080	LOCUSTedB18_12970
750	LOCUSTedipJ18_09430	TepidiUDEAICP_13360	LOCUSTmargari_03510	LOCUSTthermophi_09870	LOCUSTedsuccinati_04980	LOCUSTedJ10_06090	LOCUSTedB18_12960
751	LOCUSTedipJ18_09440	TepidiUDEAICP_13350	LOCUSTmargari_03500	LOCUSTthermophi_09880	LOCUSTedsuccinati_04970	LOCUSTedJ10_06100	LOCUSTedB18_12950
752	LOCUSTedipJ18_09460	TepidiUDEAICP_13330	LOCUSTmargari_03470	LOCUSTthermophi_09890	LOCUSTedsuccinati_04950	LOCUSTedJ10_06110	LOCUSTedB18_12930
753	LOCUSTedipJ18_09470	TepidiUDEAICP_13320	LOCUSTmargari_03450	LOCUSTthermophi_09910	LOCUSTedsuccinati_04920	LOCUSTedJ10_06120	LOCUSTedB18_12920
754	LOCUSTedipJ18_09480	TepidiUDEAICP_13310	LOCUSTmargari_03440	LOCUSTthermophi_09920	LOCUSTedsuccinati_04910	LOCUSTedJ10_06130	LOCUSTedB18_12910
755	LOCUSTedipJ18_09490	TepidiUDEAICP_13300	LOCUSTmargari_03430	LOCUSTthermophi_09930	LOCUSTedsuccinati_04900	LOCUSTedJ10_06140	LOCUSTedB18_12900
756	LOCUSTedipJ18_09500	TepidiUDEAICP_13290	LOCUSTmargari_03420	LOCUSTthermophi_09940	LOCUSTedsuccinati_04890	LOCUSTedJ10_06150	LOCUSTedB18_12890
757	LOCUSTedipJ18_09510	TepidiUDEAICP_13280	LOCUSTmargari_03410	LOCUSTthermophi_09950	LOCUSTedsuccinati_04880	LOCUSTedJ10_06160	LOCUSTedB18_12880
758	LOCUSTedipJ18_09520	TepidiUDEAICP_13250	LOCUSTmargari_03380	LOCUSTthermophi_09980	LOCUSTedsuccinati_04850	LOCUSTedJ10_06170	LOCUSTedB18_12870
759	LOCUSTedipJ18_09530	TepidiUDEAICP_13240	LOCUSTmargari_03370	LOCUSTthermophi_09990	LOCUSTedsuccinati_04840	LOCUSTedJ10_06180	LOCUSTedB18_12860
760	LOCUSTedipJ18_09540	TepidiUDEAICP_13230	LOCUSTmargari_03360	LOCUSTthermophi_10000	LOCUSTedsuccinati_04830	LOCUSTedJ10_06190	LOCUSTedB18_12850
761	LOCUSTedipJ18_09550	TepidiUDEAICP_13220	LOCUSTmargari_03350	LOCUSTthermophi_10010	LOCUSTedsuccinati_04820	LOCUSTedJ10_06200	LOCUSTedB18_12840
762	LOCUSTedipJ18_09560	TepidiUDEAICP_13210	LOCUSTmargari_03340	LOCUSTthermophi_10020	LOCUSTedsuccinati_04810	LOCUSTedJ10_06210	LOCUSTedB18_12830
763	LOCUSTedipJ18_09570	TepidiUDEAICP_13200	LOCUSTmargari_03330	LOCUSTthermophi_10030	LOCUSTedsuccinati_04800	LOCUSTedJ10_06220	LOCUSTedB18_12820
764	LOCUSTedipJ18_09580	TepidiUDEAICP_13190	LOCUSTmargari_03320	LOCUSTthermophi_10040	LOCUSTedsuccinati_04790	LOCUSTedJ10_06230	LOCUSTedB18_12810
765	LOCUSTedipJ18_09590	TepidiUDEAICP_13180	LOCUSTmargari_03310	LOCUSTthermophi_10050	LOCUSTedsuccinati_04780	LOCUSTedJ10_06240	LOCUSTedB18_12800
766	LOCUSTedipJ18_09600	TepidiUDEAICP_13170	LOCUSTmargari_03300	LOCUSTthermophi_10060	LOCUSTedsuccinati_04770	LOCUSTedJ10_06250	LOCUSTedB18_12790
767	LOCUSTedipJ18_09610	TepidiUDEAICP_13160	LOCUSTmargari_03290	LOCUSTthermophi_10070	LOCUSTedsuccinati_04760	LOCUSTedJ10_06260	LOCUSTedB18_12780
768	LOCUSTedipJ18_09620	TepidiUDEAICP_13150	LOCUSTmargari_03280	LOCUSTthermophi_10080	LOCUSTedsuccinati_04750	LOCUSTedJ10_06270	LOCUSTedB18_12770
769	LOCUSTedipJ18_09630	TepidiUDEAICP_13140	LOCUSTmargari_03270	LOCUSTthermophi_10090	LOCUSTedsuccinati_04740	LOCUSTedJ10_06280	LOCUSTedB18_12760
770	LOCUSTedipJ18_09640	TepidiUDEAICP_13130	LOCUSTmargari_03240	LOCUSTthermophi_10100	LOCUSTedsuccinati_04730	LOCUSTedJ10_06290	LOCUSTedB18_12750
771	LOCUSTedipJ18_09650	TepidiUDEAICP_13120	LOCUSTmargari_03190	LOCUSTthermophi_10110	LOCUSTedsuccinati_04720	LOCUSTedJ10_06300	LOCUSTedB18_12740
772	LOCUSTedipJ18_09670	TepidiUDEAICP_13100	LOCUSTmargari_03140	LOCUSTthermophi_10150	LOCUSTedsuccinati_04680	LOCUSTedJ10_06320	LOCUSTedB18_12720
773	LOCUSTedipJ18_09680	TepidiUDEAICP_13080	LOCUSTmargari_03120	LOCUSTthermophi_10170	LOCUSTedsuccinati_04660	LOCUSTedJ10_06350	LOCUSTedB18_12710
774	LOCUSTedipJ18_09690	TepidiUDEAICP_13070	LOCUSTmargari_03110	LOCUSTthermophi_10180	LOCUSTedsuccinati_04650	LOCUSTedJ10_06360	LOCUSTedB18_12700
775	LOCUSTedipJ18_09700	TepidiUDEAICP_13060	LOCUSTmargari_03100	LOCUSTthermophi_10190	LOCUSTedsuccinati_04640	LOCUSTedJ10_06370	LOCUSTedB18_12690
776	LOCUSTedipJ18_09710	TepidiUDEAICP_13050	LOCUSTmargari_03090	LOCUSTthermophi_10200	LOCUSTedsuccinati_04630	LOCUSTedJ10_06380	LOCUSTedB18_12680
777	LOCUSTedipJ18_09720	TepidiUDEAICP_13040	LOCUSTmargari_03080	LOCUSTthermophi_10210	LOCUSTedsuccinati_04620	LOCUSTedJ10_06390	LOCUSTedB18_12670
778	LOCUSTedipJ18_09730	TepidiUDEAICP_13030	LOCUSTmargari_03070	LOCUSTthermophi_10220	LOCUSTedsuccinati_04610	LOCUSTedJ10_06400	LOCUSTedB18_12660
779	LOCUSTedipJ18_09740	TepidiUDEAICP_13020	LOCUSTmargari_03060	LOCUSTthermophi_10230	LOCUSTedsuccinati_04600	LOCUSTedJ10_06410	LOCUSTedB18_12650
780	LOCUSTedipJ18_09750	TepidiUDEAICP_13010	LOCUSTmargari_03050	LOCUSTthermophi_10240	LOCUSTedsuccinati_04590	LOCUSTedJ10_06420	LOCUSTedB18_12640
781	LOCUSTedipJ18_09820	TepidiUDEAICP_03500	LOCUSTmargari_06800	LOCUSTthermophi_00780	LOCUSTedsuccinati_03310	LOCUSTedJ10_02820	LOCUSTedB18_01440
782	LOCUSTedipJ18_09840	TepidiUDEAICP_03520	LOCUSTmargari_06790	LOCUSTthermophi_00760	LOCUSTedsuccinati_03330	LOCUSTedJ10_02840	LOCUSTedB18_01420
783	LOCUSTedipJ18_09850	TepidiUDEAICP_03530	LOCUSTmargari_06780	LOCUSTthermophi_00750	LOCUSTedsuccinati_03340	LOCUSTedJ10_02850	LOCUSTedB18_01410
784	LOCUSTedipJ18_09880	TepidiUDEAICP_03540	LOCUSTmargari_06760	LOCUSTthermophi_00720	LOCUSTedsuccinati_03370	LOCUSTedJ10_02870	LOCUSTedB18_01390
785	LOCUSTedipJ18_09890	TepidiUDEAICP_03550	LOCUSTmargari_06750	LOCUSTthermophi_00710	LOCUSTedsuccinati_03380	LOCUSTedJ10_02880	LOCUSTedB18_01380
786	LOCUSTedipJ18_09900	TepidiUDEAICP_03560	LOCUSTmargari_06740	LOCUSTthermophi_00700	LOCUSTedsuccinati_03390	LOCUSTedJ10_02890	LOCUSTedB18_01370
787	LOCUSTedipJ18_09910	TepidiUDEAICP_03570	LOCUSTmargari_06720	LOCUSTthermophi_00690	LOCUSTedsuccinati_03400	LOCUSTedJ10_02900	LOCUSTedB18_01360
788	LOCUSTedipJ18_09940	TepidiUDEAICP_13270	LOCUSTmargari_03400	LOCUSTthermophi_09960	LOCUSTedsuccinati_04870	LOCUSTedJ10_03290	LOCUSTedB18_00950
789	LOCUSTedipJ18_09960	TepidiUDEAICP_03610	LOCUSTmargari_06700	LOCUSTthermophi_00650	LOCUSTedsuccinati_03440	LOCUSTedJ10_03310	LOCUSTedB18_00930
790	LOCUSTedipJ18_09970	TepidiUDEAICP_03620	LOCUSTmargari_06690	LOCUSTthermophi_00640	LOCUSTedsuccinati_03450	LOCUSTedJ10_03320	LOCUSTedB18_00920
791	LOCUSTedipJ18_09980	TepidiUDEAICP_03630	LOCUSTmargari_06680	LOCUSTthermophi_00630	LOCUSTedsuccinati_03460	LOCUSTedJ10_03330	LOCUSTedB18_00910
792	LOCUSTedipJ18_09990	TepidiUDEAICP_03640	LOCUSTmargari_06670	LOCUSTthermophi_00620	LOCUSTedsuccinati_03470	LOCUSTedJ10_03340	LOCUSTedB18_00900
793	LOCUSTedipJ18_10000	TepidiUDEAICP_03650	LOCUSTmargari_06660	LOCUSTthermophi_00610	LOCUSTedsuccinati_03480	LOCUSTedJ10_03350	LOCUSTedB18_00890
794	LOCUSTedipJ18_10010	TepidiUDEAICP_03660	LOCUSTmargari_06650	LOCUSTthermophi_00600	LOCUSTedsuccinati_03490	LOCUSTedJ10_03360	LOCUSTedB18_00880
795	LOCUSTedipJ18_10020	TepidiUDEAICP_03670	LOCUSTmargari_06640	LOCUSTthermophi_00590	LOCUSTedsuccinati_03500	LOCUSTedJ10_03370	LOCUSTedB18_00870
796	LOCUSTedipJ18_10030	TepidiUDEAICP_03680	LOCUSTmargari_06630	LOCUSTthermophi_00580	LOCUSTedsuccinati_03510	LOCUSTedJ10_03380	LOCUSTedB18_00860
797	LOCUSTedipJ18_10040	TepidiUDEAICP_03690	LOCUSTmargari_06620	LOCUSTthermophi_00570	LOCUSTedsuccinati_03520	LOCUSTedJ10_03390	LOCUSTedB18_00850
798	LOCUSTedipJ18_10050	TepidiUDEAICP_03700	LOCUSTmargari_06610	LOCUSTthermophi_00560	LOCUSTedsuccinati_03530	LOCUSTedJ10_03400	LOCUSTedB18_00840
799	LOCUSTedipJ18_10060	TepidiUDEAICP_03710	LOCUSTmargari_06600	LOCUSTthermophi_00550	LOCUSTedsuccinati_03540	LOCUSTedJ10_03410	LOCUSTedB18_00830
800	LOCUSTedipJ18_10070	TepidiUDEAICP_03720	LOCUSTmargari_06590	LOCUSTthermophi_00540	LOCUSTedsuccinati_03550	LOCUSTedJ10_03420	LOCUSTedB18_00820
801	LOCUSTedipJ18_10080	TepidiUDEAICP_03730	LOCUSTmargari_06580	LOCUSTthermophi_00530	LOCUSTedsuccinati_03560	LOCUSTedJ10_03430	LOCUSTedB18_00810
802	LOCUSTedipJ18_10090	TepidiUDEAICP_03740	LOCUSTmargari_06570	LOCUSTthermophi_00520	LOCUSTedsuccinati_03570	LOCUSTedJ10_03440	LOCUSTedB18_00800
803	LOCUSTedipJ18_10100	TepidiUDEAICP_03750	LOCUSTmargari_06560	LOCUSTthermophi_00510	LOCUSTedsuccinati_03580	LOCUSTedJ10_03450	LOCUSTedB18_00790
804	LOCUSTedipJ18_10110	TepidiUDEAICP_03760	LOCUSTmargari_06550	LOCUSTthermophi_00500	LOCUSTedsuccinati_03590	LOCUSTedJ10_03460	LOCUSTedB18_00780
805	LOCUSTedipJ18_10120	TepidiUDEAICP_03770	LOCUSTmargari_06540	LOCUSTthermophi_00490	LOCUSTedsuccinati_03600	LOCUSTedJ10_03470	LOCUSTedB18_00770
806	LOCUSTedipJ18_10130	TepidiUDEAICP_03780	LOCUSTmargari_06530	LOCUSTthermophi_00480	LOCUSTedsuccinati_03610	LOCUSTedJ10_03480	LOCUSTedB18_00760
807	LOCUSTedipJ18_10140	TepidiUDEAICP_03790	LOCUSTmargari_06520	LOCUSTthermophi_00470	LOCUSTedsuccinati_03620	LOCUSTedJ10_03490	LOCUSTedB18_00750
808	LOCUSTedipJ18_10150	TepidiUDEAICP_03800	LOCUSTmargari_06510	LOCUSTthermophi_00460	LOCUSTedsuccinati_03630	LOCUSTedJ10_03500	LOCUSTedB18_00740
809	LOCUSTedipJ18_10160	TepidiUDEAICP_03810	LOCUSTmargari_06500	LOCUSTthermophi_00450	LOCUSTedsuccinati_03640	LOCUSTedJ10_03510	LOCUSTedB18_00730
810	LOCUSTedipJ18_10170	TepidiUDEAICP_03820	LOCUSTmargari_06490	LOCUSTthermophi_00440	LOCUSTedsuccinati_03650	LOCUSTedJ10_03520	LOCUSTedB18_00720
811	LOCUSTedipJ18_10180	TepidiUDEAICP_03830	LOCUSTmargari_06480	LOCUSTthermophi_00430	LOCUSTedsuccinati_03660	LOCUSTedJ10_03530	LOCUSTedB18_00710
812	LOCUSTedipJ18_10190	TepidiUDEAICP_03840	LOCUSTmargari_06470	LOCUSTthermophi_00420	LOCUSTedsuccinati_03670	LOCUSTedJ10_03540	LOCUSTedB18_00700
813	LOCUSTedipJ18_10200	TepidiUDEAICP_03850	LOCUSTmargari_06460	LOCUSTthermophi_00410	LOCUSTedsuccinati_03680	LOCUSTedJ10_03550	LOCUSTedB18_00690
814	LOCUSTedipJ18_10210	TepidiUDEAICP_03860	LOCUSTmargari_06450	LOCUSTthermophi_00400	LOCUSTedsuccinati_03690	LOCUSTedJ10_03560	LOCUSTedB18_00680
815	LOCUSTedipJ18_10220	TepidiUDEAICP_03870	LOCUSTmargari_06440	LOCUSTthermophi_00390	LOCUSTedsuccinati_03700	LOCUSTedJ10_03570	LOCUSTedB18_00670
816	LOCUSTedipJ18_10230	TepidiUDEAICP_03880	LOCUSTmargari_06430	LOCUSTthermophi_00380	LOCUSTedsuccinati_03710	LOCUSTedJ10_03580	LOCUSTedB18_00660
817	LOCUSTedipJ18_10240	TepidiUDEAICP_03890	LOCUSTmargari_06420	LOCUSTthermophi_00370	LOCUSTedsuccinati_03720	LOCUSTedJ10_03590	LOCUSTedB18_00650
818	LOCUSTedipJ18_10250	TepidiUDEAICP_03900	LOCUSTmargari_06410	LOCUSTthermophi_00360	LOCUSTedsuccinati_03730	LOCUSTedJ10_03600	LOCUSTedB18_00640
819	LOCUSTedipJ18_10260	TepidiUDEAICP_03910	LOCUSTmargari_06400	LOCUSTthermophi_00350	LOCUSTedsuccinati_03740	LOCUSTedJ10_03610	LOCUSTedB18_00630
820	LOCUSTedipJ18_10270	TepidiUDEAICP_03920	LOCUSTmargari_06390	LOCUSTthermophi_00340	LOCUSTedsuccinati_03750	LOCUSTedJ10_03620	LOCUSTedB18_00620
821	LOCUSTedipJ18_10280	TepidiUDEAICP_03930	LOCUSTmargari_06380	LOCUSTthermophi_00330	LOCUSTedsuccinati_03760	LOCUSTedJ10_03630	LOCUSTedB18_00610
822	LOCUSTedipJ18_10300	TepidiUDEAICP_03940	LOCUSTmargari_06360	LOCUSTthermophi_00320	LOCUSTedsuccinati_03770	LOCUSTedJ10_03650	LOCUSTedB18_00590
823	LOCUSTedipJ18_10310	TepidiUDEAICP_03950	LOCUSTmargari_06350	LOCUSTthermophi_00310	LOCUSTedsuccinati_03780	LOCUSTedJ10_03660	LOCUSTedB18_00580
824	LOCUSTedipJ18_10320	TepidiUDEAICP_03960	LOCUSTmargari_06340	LOCUSTthermophi_00300	LOCUSTedsuccinati_03790	LOCUSTedJ10_03670	LOCUSTedB18_00570
825	LOCUSTedipJ18_10330	TepidiUDEAICP_03970	LOCUSTmargari_06330	LOCUSTthermophi_00290	LOCUSTedsuccinati_03800	LOCUSTedJ10_03680	LOCUSTedB18_00560
826	LOCUSTedipJ18_10340	TepidiUDEAICP_03980	LOCUSTmargari_06320	LOCUSTthermophi_00280	LOCUSTedsuccinati_03810	LOCUSTedJ10_03690	LOCUSTedB18_00550
827	LOCUSTedipJ18_10350	TepidiUDEAICP_03990	LOCUSTmargari_06310	LOCUSTthermophi_00270	LOCUSTedsuccinati_03820	LOCUSTedJ10_03700	LOCUSTedB18_00540
828	LOCUSTedipJ18_10360	TepidiUDEAICP_04000	LOCUSTmargari_06300	LOCUSTthermophi_00260	LOCUSTedsuccinati_03830	LOCUSTedJ10_03710	LOCUSTedB18_00530
829	LOCUSTedipJ18_10390	TepidiUDEAICP_04010	LOCUSTmargari_06290	LOCUSTthermophi_00250	LOCUSTedsuccinati_03840	LOCUSTedJ10_03720	LOCUSTedB18_00500
830	LOCUSTedipJ18_10400	TepidiUDEAICP_04020	LOCUSTmargari_06280	LOCUSTthermophi_00240	LOCUSTedsuccinati_03850	LOCUSTedJ10_03730	LOCUSTedB18_00490
831	LOCUSTedipJ18_10410	TepidiUDEAICP_04030	LOCUSTmargari_06270	LOCUSTthermophi_00230	LOCUSTedsuccinati_03860	LOCUSTedJ10_03740	LOCUSTedB18_00480
832	LOCUSTedipJ18_10450	TepidiUDEAICP_13000	LOCUSTmargari_03040	LOCUSTthermophi_10250	LOCUSTedsuccinati_04580	LOCUSTedJ10_06430	LOCUSTedB18_12630
833	LOCUSTedipJ18_10460	TepidiUDEAICP_12990	LOCUSTmargari_03030	LOCUSTthermophi_10260	LOCUSTedsuccinati_04570	LOCUSTedJ10_06440	LOCUSTedB18_12620
834	LOCUSTedipJ18_10470	TepidiUDEAICP_12980	LOCUSTmargari_03020	LOCUSTthermophi_10270	LOCUSTedsuccinati_04560	LOCUSTedJ10_06450	LOCUSTedB18_12610
835	LOCUSTedipJ18_10480	TepidiUDEAICP_12970	LOCUSTmargari_03000	LOCUSTthermophi_10280	LOCUSTedsuccinati_04550	LOCUSTedJ10_06460	LOCUSTedB18_12590
836	LOCUSTedipJ18_10490	TepidiUDEAICP_12960	LOCUSTmargari_02990	LOCUSTthermophi_10290	LOCUSTedsuccinati_04540	LOCUSTedJ10_06470	LOCUSTedB18_12580
837	LOCUSTedipJ18_10500	TepidiUDEAICP_12950	LOCUSTmargari_02980	LOCUSTthermophi_10300	LOCUSTedsuccinati_04530	LOCUSTedJ10_06480	LOCUSTedB18_12570
838	LOCUSTedipJ18_10510	TepidiUDEAICP_12940	LOCUSTmargari_02970	LOCUSTthermophi_10310	LOCUSTedsuccinati_04520	LOCUSTedJ10_06490	LOCUSTedB18_12560
839	LOCUSTedipJ18_10520	TepidiUDEAICP_12930	LOCUSTmargari_02960	LOCUSTthermophi_10320	LOCUSTedsuccinati_04510	LOCUSTedJ10_06500	LOCUSTedB18_12550
840	LOCUSTedipJ18_10540	TepidiUDEAICP_12920	LOCUSTmargari_02950	LOCUSTthermophi_10330	LOCUSTedsuccinati_04500	LOCUSTedJ10_06510	LOCUSTedB18_12540
841	LOCUSTedipJ18_10560,LOCUSTedipJ18_11000	TepidiUDEAICP_12490	*	LOCUSTthermophi_06210	LOCUSTedsuccinati_13770	LOCUSTedJ10_06530	LOCUSTedB18_12520
842	LOCUSTedipJ18_10610	TepidiUDEAICP_12910	LOCUSTmargari_02940	LOCUSTthermophi_10340	LOCUSTedsuccinati_04490	LOCUSTedJ10_06580	LOCUSTedB18_12470
843	LOCUSTedipJ18_10620	TepidiUDEAICP_12900	LOCUSTmargari_02930	LOCUSTthermophi_10350	LOCUSTedsuccinati_04480	LOCUSTedJ10_06590	LOCUSTedB18_12460
844	LOCUSTedipJ18_10630	TepidiUDEAICP_12870	LOCUSTmargari_02920	LOCUSTthermophi_10400	LOCUSTedsuccinati_04430	LOCUSTedJ10_06600	LOCUSTedB18_12450
845	LOCUSTedipJ18_10640	TepidiUDEAICP_12860	LOCUSTmargari_02910	LOCUSTthermophi_10410	LOCUSTedsuccinati_04420	LOCUSTedJ10_06610	LOCUSTedB18_12440
846	LOCUSTedipJ18_10650	TepidiUDEAICP_12850	LOCUSTmargari_02900	LOCUSTthermophi_10420	LOCUSTedsuccinati_04410	LOCUSTedJ10_06620	LOCUSTedB18_12430
847	LOCUSTedipJ18_10660	TepidiUDEAICP_12840	LOCUSTmargari_02890	LOCUSTthermophi_10430	LOCUSTedsuccinati_04400	LOCUSTedJ10_06630	LOCUSTedB18_12420
848	LOCUSTedipJ18_10670	TepidiUDEAICP_12830	LOCUSTmargari_02880	LOCUSTthermophi_10440	LOCUSTedsuccinati_04390	LOCUSTedJ10_06640	LOCUSTedB18_12410
849	LOCUSTedipJ18_10680	TepidiUDEAICP_12820	LOCUSTmargari_02870	LOCUSTthermophi_10450	LOCUSTedsuccinati_04380	LOCUSTedJ10_06650	LOCUSTedB18_12400
850	LOCUSTedipJ18_10730	TepidiUDEAICP_12770	LOCUSTmargari_02840	LOCUSTthermophi_10480	LOCUSTedsuccinati_04350	LOCUSTedJ10_06700	LOCUSTedB18_12360
851	LOCUSTedipJ18_10740	TepidiUDEAICP_12750	LOCUSTmargari_02820	LOCUSTthermophi_10500	LOCUSTedsuccinati_04330	LOCUSTedJ10_06710	LOCUSTedB18_12350
852	LOCUSTedipJ18_10750	TepidiUDEAICP_12740	LOCUSTmargari_02810	LOCUSTthermophi_10510	LOCUSTedsuccinati_04320	LOCUSTedJ10_06720	LOCUSTedB18_12340
853	LOCUSTedipJ18_10760	TepidiUDEAICP_12730	LOCUSTmargari_02800	LOCUSTthermophi_10520	LOCUSTedsuccinati_04310	LOCUSTedJ10_06730	LOCUSTedB18_12330
854	LOCUSTedipJ18_10770	TepidiUDEAICP_12720	LOCUSTmargari_02790	LOCUSTthermophi_10530	LOCUSTedsuccinati_04300	LOCUSTedJ10_06740	LOCUSTedB18_12320
855	LOCUSTedipJ18_10780	TepidiUDEAICP_12710	LOCUSTmargari_02780	LOCUSTthermophi_10540	LOCUSTedsuccinati_04290	LOCUSTedJ10_06750	LOCUSTedB18_12310
856	LOCUSTedipJ18_10790	TepidiUDEAICP_12700	LOCUSTmargari_02770	LOCUSTthermophi_10550	LOCUSTedsuccinati_04280	LOCUSTedJ10_06760	LOCUSTedB18_12300
857	LOCUSTedipJ18_10800	TepidiUDEAICP_12690	LOCUSTmargari_02760	LOCUSTthermophi_10560	LOCUSTedsuccinati_04270	LOCUSTedJ10_06770	LOCUSTedB18_12290
858	LOCUSTedipJ18_10810	TepidiUDEAICP_12660	LOCUSTmargari_02750	LOCUSTthermophi_10590	LOCUSTedsuccinati_04240	LOCUSTedJ10_06780	LOCUSTedB18_12280
859	LOCUSTedipJ18_10820	TepidiUDEAICP_12650	LOCUSTmargari_02740	LOCUSTthermophi_10600	LOCUSTedsuccinati_04230	LOCUSTedJ10_06790	LOCUSTedB18_12270
860	LOCUSTedipJ18_10860	TepidiUDEAICP_12630	LOCUSTmargari_02720	LOCUSTthermophi_10620	LOCUSTedsuccinati_04210	LOCUSTedJ10_06810	LOCUSTedB18_12260
861	LOCUSTedipJ18_10870	TepidiUDEAICP_12620	LOCUSTmargari_02710	LOCUSTthermophi_10630	LOCUSTedsuccinati_04200	LOCUSTedJ10_06820	LOCUSTedB18_12250
862	LOCUSTedipJ18_10880	TepidiUDEAICP_12610	LOCUSTmargari_02700	LOCUSTthermophi_10640	LOCUSTedsuccinati_04190	LOCUSTedJ10_06830	LOCUSTedB18_12240
863	LOCUSTedipJ18_10890	TepidiUDEAICP_12600	LOCUSTmargari_02690	LOCUSTthermophi_10650	LOCUSTedsuccinati_04180	LOCUSTedJ10_06840	LOCUSTedB18_12230
864	LOCUSTedipJ18_10900	TepidiUDEAICP_12590	LOCUSTmargari_02680	LOCUSTthermophi_10660	LOCUSTedsuccinati_04170	LOCUSTedJ10_06850	LOCUSTedB18_12220
865	LOCUSTedipJ18_10910	TepidiUDEAICP_12580	LOCUSTmargari_02670	LOCUSTthermophi_10670	LOCUSTedsuccinati_04160	LOCUSTedJ10_06860	LOCUSTedB18_12210
866	LOCUSTedipJ18_10920	TepidiUDEAICP_12570	LOCUSTmargari_02660	LOCUSTthermophi_10680	LOCUSTedsuccinati_04150	LOCUSTedJ10_06870	LOCUSTedB18_12200
867	LOCUSTedipJ18_10950	TepidiUDEAICP_12540	LOCUSTmargari_02630	LOCUSTthermophi_10710	LOCUSTedsuccinati_04120	LOCUSTedJ10_06900	LOCUSTedB18_12170
868	LOCUSTedipJ18_10960	TepidiUDEAICP_12530	LOCUSTmargari_02620	LOCUSTthermophi_10720	LOCUSTedsuccinati_04110	LOCUSTedJ10_06910	LOCUSTedB18_12160
869	LOCUSTedipJ18_10970	TepidiUDEAICP_12520	LOCUSTmargari_02610	LOCUSTthermophi_10730	LOCUSTedsuccinati_04100	LOCUSTedJ10_06920	LOCUSTedB18_12150
870	LOCUSTedipJ18_11010	TepidiUDEAICP_12480	LOCUSTmargari_02530	LOCUSTthermophi_06220	LOCUSTedsuccinati_13760	LOCUSTedJ10_06950	LOCUSTedB18_12120
871	LOCUSTedipJ18_11030	TepidiUDEAICP_12430	LOCUSTmargari_02510	LOCUSTthermophi_06270	LOCUSTedsuccinati_13710	LOCUSTedJ10_06970	LOCUSTedB18_12100
872	LOCUSTedipJ18_11050	TepidiUDEAICP_12420	LOCUSTmargari_02490	LOCUSTthermophi_06280	LOCUSTedsuccinati_13700	LOCUSTedJ10_06990	LOCUSTedB18_12080
873	LOCUSTedipJ18_11060	TepidiUDEAICP_12410	LOCUSTmargari_02480	LOCUSTthermophi_06290	LOCUSTedsuccinati_13690	LOCUSTedJ10_07000	LOCUSTedB18_12060
874	LOCUSTedipJ18_11070	TepidiUDEAICP_12400	LOCUSTmargari_02470	LOCUSTthermophi_06300	LOCUSTedsuccinati_13680	LOCUSTedJ10_07010	LOCUSTedB18_12050
875	LOCUSTedipJ18_11090	TepidiUDEAICP_12390	LOCUSTmargari_02460	LOCUSTthermophi_06310	LOCUSTedsuccinati_13670	LOCUSTedJ10_07020	LOCUSTedB18_12030
876	LOCUSTedipJ18_11150	TepidiUDEAICP_11310	LOCUSTmargari_01320	LOCUSTthermophi_07370	LOCUSTedsuccinati_16290	LOCUSTedJ10_07080	LOCUSTedB18_11970
877	LOCUSTedipJ18_11160	TepidiUDEAICP_11320	LOCUSTmargari_01330	LOCUSTthermophi_07360	LOCUSTedsuccinati_16280	LOCUSTedJ10_07090	LOCUSTedB18_11960
878	LOCUSTedipJ18_11170	TepidiUDEAICP_11330	LOCUSTmargari_01340	LOCUSTthermophi_07350	LOCUSTedsuccinati_16270	LOCUSTedJ10_07100	LOCUSTedB18_11950
879	LOCUSTedipJ18_11180	TepidiUDEAICP_11340	LOCUSTmargari_01350	LOCUSTthermophi_07340	LOCUSTedsuccinati_16260	LOCUSTedJ10_07110	LOCUSTedB18_11940
880	LOCUSTedipJ18_11190	TepidiUDEAICP_11350	LOCUSTmargari_01360	LOCUSTthermophi_07330	LOCUSTedsuccinati_16250	LOCUSTedJ10_07120	LOCUSTedB18_11930
881	LOCUSTedipJ18_11210	TepidiUDEAICP_11360	LOCUSTmargari_01380	LOCUSTthermophi_07320	LOCUSTedsuccinati_16240	LOCUSTedJ10_07140	LOCUSTedB18_11910
882	LOCUSTedipJ18_11230	TepidiUDEAICP_11460	LOCUSTmargari_01480	LOCUSTthermophi_07220	LOCUSTedsuccinati_07110	LOCUSTedJ10_07160	LOCUSTedB18_11890
883	LOCUSTedipJ18_11240	TepidiUDEAICP_11470	LOCUSTmargari_01490	LOCUSTthermophi_07210	LOCUSTedsuccinati_07120	LOCUSTedJ10_07170	LOCUSTedB18_11880
884	LOCUSTedipJ18_11250	TepidiUDEAICP_11480	LOCUSTmargari_01500	LOCUSTthermophi_07200	LOCUSTedsuccinati_07130	LOCUSTedJ10_07180	LOCUSTedB18_11870
885	LOCUSTedipJ18_11260	TepidiUDEAICP_11490	LOCUSTmargari_01510	LOCUSTthermophi_07190	LOCUSTedsuccinati_07140	LOCUSTedJ10_07190	LOCUSTedB18_11860
886	LOCUSTedipJ18_11270	TepidiUDEAICP_11500	LOCUSTmargari_01520	LOCUSTthermophi_07180	LOCUSTedsuccinati_07150	LOCUSTedJ10_07200	LOCUSTedB18_11850
887	LOCUSTedipJ18_11280	TepidiUDEAICP_11510	LOCUSTmargari_01530	LOCUSTthermophi_07170	LOCUSTedsuccinati_07160	LOCUSTedJ10_07210	LOCUSTedB18_11840
888	LOCUSTedipJ18_11290	TepidiUDEAICP_11520	LOCUSTmargari_01540	LOCUSTthermophi_07160	LOCUSTedsuccinati_07170	LOCUSTedJ10_07220	LOCUSTedB18_11830
889	LOCUSTedipJ18_11300	TepidiUDEAICP_11530	LOCUSTmargari_01550	LOCUSTthermophi_07150	LOCUSTedsuccinati_07180	LOCUSTedJ10_07230	LOCUSTedB18_11820
890	LOCUSTedipJ18_11310	TepidiUDEAICP_11540	LOCUSTmargari_01560	LOCUSTthermophi_07140	LOCUSTedsuccinati_07190	LOCUSTedJ10_07240	LOCUSTedB18_11810
891	LOCUSTedipJ18_11320	TepidiUDEAICP_11550	LOCUSTmargari_01590	LOCUSTthermophi_07130	LOCUSTedsuccinati_07200	LOCUSTedJ10_07250	LOCUSTedB18_11800
892	LOCUSTedipJ18_11330	TepidiUDEAICP_11560	LOCUSTmargari_01600	LOCUSTthermophi_07120	LOCUSTedsuccinati_07210	LOCUSTedJ10_07260	LOCUSTedB18_11790
893	LOCUSTedipJ18_11350	TepidiUDEAICP_11580	LOCUSTmargari_01620	LOCUSTthermophi_07100	LOCUSTedsuccinati_07230	LOCUSTedJ10_07270	LOCUSTedB18_11780
894	LOCUSTedipJ18_11370	TepidiUDEAICP_11600	LOCUSTmargari_01650	LOCUSTthermophi_07090	LOCUSTedsuccinati_07240	LOCUSTedJ10_07290	LOCUSTedB18_16860
895	LOCUSTedipJ18_11380	TepidiUDEAICP_11710	LOCUSTmargari_01740	LOCUSTthermophi_07000	LOCUSTedsuccinati_07330	LOCUSTedJ10_07300	LOCUSTedB18_16850
896	LOCUSTedipJ18_11390	TepidiUDEAICP_11720	LOCUSTmargari_01750	LOCUSTthermophi_06990	LOCUSTedsuccinati_07340	LOCUSTedJ10_07310	LOCUSTedB18_16840
897	LOCUSTedipJ18_11400	TepidiUDEAICP_11730	LOCUSTmargari_01760	LOCUSTthermophi_06980	LOCUSTedsuccinati_07350	LOCUSTedJ10_07320	LOCUSTedB18_16830
898	LOCUSTedipJ18_11450	TepidiUDEAICP_11780	LOCUSTmargari_01810	LOCUSTthermophi_06930	LOCUSTedsuccinati_07400	LOCUSTedJ10_07340	LOCUSTedB18_16810
899	LOCUSTedipJ18_11460	TepidiUDEAICP_11790	LOCUSTmargari_01820	LOCUSTthermophi_06920	LOCUSTedsuccinati_07410	LOCUSTedJ10_07350	LOCUSTedB18_16800
900	LOCUSTedipJ18_11470	TepidiUDEAICP_11800	LOCUSTmargari_01830	LOCUSTthermophi_06910	LOCUSTedsuccinati_07420	LOCUSTedJ10_07360	LOCUSTedB18_16790
901	LOCUSTedipJ18_11480	TepidiUDEAICP_11810	LOCUSTmargari_01840	LOCUSTthermophi_06900	LOCUSTedsuccinati_07430	LOCUSTedJ10_07370	LOCUSTedB18_16780
902	LOCUSTedipJ18_11510	TepidiUDEAICP_11840	LOCUSTmargari_01850	LOCUSTthermophi_06870	LOCUSTedsuccinati_07460	LOCUSTedJ10_07400	LOCUSTedB18_16750
903	LOCUSTedipJ18_11520	TepidiUDEAICP_11850	LOCUSTmargari_01860	LOCUSTthermophi_06860	LOCUSTedsuccinati_07470	LOCUSTedJ10_07410	LOCUSTedB18_16740
904	LOCUSTedipJ18_11530	TepidiUDEAICP_11860	LOCUSTmargari_01870	LOCUSTthermophi_06850	LOCUSTedsuccinati_07480	LOCUSTedJ10_07420	LOCUSTedB18_16730
905	LOCUSTedipJ18_11540	TepidiUDEAICP_11870	LOCUSTmargari_01880	LOCUSTthermophi_06840	LOCUSTedsuccinati_07490	LOCUSTedJ10_07430	LOCUSTedB18_16720
906	LOCUSTedipJ18_11550	TepidiUDEAICP_11880	LOCUSTmargari_01890	LOCUSTthermophi_06830	LOCUSTedsuccinati_07500	LOCUSTedJ10_07440	LOCUSTedB18_16710
907	LOCUSTedipJ18_11560	TepidiUDEAICP_11890	LOCUSTmargari_01900	LOCUSTthermophi_06820	LOCUSTedsuccinati_07510	LOCUSTedJ10_07450	LOCUSTedB18_16700
908	LOCUSTedipJ18_11570	TepidiUDEAICP_11900	LOCUSTmargari_01910	LOCUSTthermophi_06810	LOCUSTedsuccinati_07520	LOCUSTedJ10_07460	LOCUSTedB18_16690
909	LOCUSTedipJ18_11580	TepidiUDEAICP_11910	LOCUSTmargari_01920	LOCUSTthermophi_06800	LOCUSTedsuccinati_07530	LOCUSTedJ10_07480	LOCUSTedB18_16680
910	LOCUSTedipJ18_11590	TepidiUDEAICP_11920	LOCUSTmargari_01930	LOCUSTthermophi_06790	LOCUSTedsuccinati_07540	LOCUSTedJ10_07490	LOCUSTedB18_16670
911	LOCUSTedipJ18_11600	TepidiUDEAICP_11930	LOCUSTmargari_01940	LOCUSTthermophi_06780	LOCUSTedsuccinati_07550	LOCUSTedJ10_07500	LOCUSTedB18_16660
912	LOCUSTedipJ18_11610	TepidiUDEAICP_11940	LOCUSTmargari_01950	LOCUSTthermophi_06770	LOCUSTedsuccinati_07560	LOCUSTedJ10_07510	LOCUSTedB18_16650
913	LOCUSTedipJ18_11620	TepidiUDEAICP_11950	LOCUSTmargari_01960	LOCUSTthermophi_06760	LOCUSTedsuccinati_07570	LOCUSTedJ10_07520	LOCUSTedB18_16640
914	LOCUSTedipJ18_11630	TepidiUDEAICP_11960	LOCUSTmargari_01970	LOCUSTthermophi_06750	LOCUSTedsuccinati_07580	LOCUSTedJ10_07530	LOCUSTedB18_16630
915	LOCUSTedipJ18_11640	TepidiUDEAICP_11970	LOCUSTmargari_01980	LOCUSTthermophi_06740	LOCUSTedsuccinati_07590	LOCUSTedJ10_07540	LOCUSTedB18_16620
916	LOCUSTedipJ18_11760	TepidiUDEAICP_11990	LOCUSTmargari_02020	LOCUSTthermophi_06710	LOCUSTedsuccinati_07620	LOCUSTedJ10_07570	LOCUSTedB18_16600
917	LOCUSTedipJ18_11770	TepidiUDEAICP_12000	LOCUSTmargari_02030	LOCUSTthermophi_06700	LOCUSTedsuccinati_07630	LOCUSTedJ10_07580	LOCUSTedB18_16590
918	LOCUSTedipJ18_11780	TepidiUDEAICP_12010	LOCUSTmargari_02040	LOCUSTthermophi_06690	LOCUSTedsuccinati_07640	LOCUSTedJ10_07590	LOCUSTedB18_16580
919	LOCUSTedipJ18_11790	TepidiUDEAICP_12020	LOCUSTmargari_02050	LOCUSTthermophi_06680	LOCUSTedsuccinati_07650	LOCUSTedJ10_07600	LOCUSTedB18_16570
920	LOCUSTedipJ18_11800	TepidiUDEAICP_12030	LOCUSTmargari_02060	LOCUSTthermophi_06670	LOCUSTedsuccinati_07660	LOCUSTedJ10_07610	LOCUSTedB18_16560
921	LOCUSTedipJ18_11810	TepidiUDEAICP_12040	LOCUSTmargari_02070	LOCUSTthermophi_06660	LOCUSTedsuccinati_07670	LOCUSTedJ10_07620	LOCUSTedB18_16550
922	LOCUSTedipJ18_11820	TepidiUDEAICP_12050	LOCUSTmargari_02080	LOCUSTthermophi_06650	LOCUSTedsuccinati_07680	LOCUSTedJ10_07630	LOCUSTedB18_16530
923	LOCUSTedipJ18_11830	TepidiUDEAICP_12060	LOCUSTmargari_02090	LOCUSTthermophi_06640	LOCUSTedsuccinati_07690	LOCUSTedJ10_07640	LOCUSTedB18_16520
924	LOCUSTedipJ18_11840	TepidiUDEAICP_12070	LOCUSTmargari_02100	LOCUSTthermophi_06630	LOCUSTedsuccinati_07700	LOCUSTedJ10_07650	LOCUSTedB18_16510
925	LOCUSTedipJ18_11980	TepidiUDEAICP_04070	LOCUSTmargari_06230	LOCUSTthermophi_00190	LOCUSTedsuccinati_03900	LOCUSTedJ10_03780	LOCUSTedB18_00440
926	LOCUSTedipJ18_11990	TepidiUDEAICP_04060	LOCUSTmargari_06240	LOCUSTthermophi_00200	LOCUSTedsuccinati_03890	LOCUSTedJ10_03770	LOCUSTedB18_00450
927	LOCUSTedipJ18_12000	TepidiUDEAICP_04050	LOCUSTmargari_06250	LOCUSTthermophi_00210	LOCUSTedsuccinati_03880	LOCUSTedJ10_03760	LOCUSTedB18_00460
928	LOCUSTedipJ18_12010	TepidiUDEAICP_04040	LOCUSTmargari_06260	LOCUSTthermophi_00220	LOCUSTedsuccinati_03870	LOCUSTedJ10_03750	LOCUSTedB18_00470
929	LOCUSTedipJ18_12020	TepidiUDEAICP_03490	LOCUSTmargari_06810	LOCUSTthermophi_00790	LOCUSTedsuccinati_03300	LOCUSTedJ10_02810	LOCUSTedB18_01460
930	LOCUSTedipJ18_12030	TepidiUDEAICP_03480	LOCUSTmargari_06820	LOCUSTthermophi_00800	LOCUSTedsuccinati_03290	LOCUSTedJ10_02800	LOCUSTedB18_01470
931	LOCUSTedipJ18_12040	TepidiUDEAICP_03470	LOCUSTmargari_06830	LOCUSTthermophi_00810	LOCUSTedsuccinati_03280	LOCUSTedJ10_02790	LOCUSTedB18_01480
932	LOCUSTedipJ18_12050	TepidiUDEAICP_03460	LOCUSTmargari_06840	LOCUSTthermophi_00820	LOCUSTedsuccinati_03270	LOCUSTedJ10_02780	LOCUSTedB18_01490
933	LOCUSTedipJ18_12060	TepidiUDEAICP_03450	LOCUSTmargari_06850	LOCUSTthermophi_00830	LOCUSTedsuccinati_03260	LOCUSTedJ10_02770	LOCUSTedB18_01500
934	LOCUSTedipJ18_12070	TepidiUDEAICP_03440	LOCUSTmargari_06860	LOCUSTthermophi_00840	LOCUSTedsuccinati_03250	LOCUSTedJ10_02760	LOCUSTedB18_01510
935	LOCUSTedipJ18_12080	TepidiUDEAICP_03430	LOCUSTmargari_06870	LOCUSTthermophi_00850	LOCUSTedsuccinati_03240	LOCUSTedJ10_02750	LOCUSTedB18_01520
936	LOCUSTedipJ18_12090	TepidiUDEAICP_03420	LOCUSTmargari_06880	LOCUSTthermophi_00860	LOCUSTedsuccinati_03230	LOCUSTedJ10_02740	LOCUSTedB18_01530
937	LOCUSTedipJ18_12100	TepidiUDEAICP_03410	LOCUSTmargari_06890	LOCUSTthermophi_00870	LOCUSTedsuccinati_03220	LOCUSTedJ10_02730	LOCUSTedB18_01540
938	LOCUSTedipJ18_12110	TepidiUDEAICP_03400	LOCUSTmargari_06900	LOCUSTthermophi_00880	LOCUSTedsuccinati_03210	LOCUSTedJ10_02720	LOCUSTedB18_01550
939	LOCUSTedipJ18_12120	TepidiUDEAICP_03330	LOCUSTmargari_06910	LOCUSTthermophi_00890	LOCUSTedsuccinati_03200	LOCUSTedJ10_02710	LOCUSTedB18_01560
940	LOCUSTedipJ18_12130	TepidiUDEAICP_03320	LOCUSTmargari_06920	LOCUSTthermophi_00900	LOCUSTedsuccinati_03190	LOCUSTedJ10_02700	LOCUSTedB18_01570
941	LOCUSTedipJ18_12210	TepidiUDEAICP_03260	LOCUSTmargari_06970	LOCUSTthermophi_00960	LOCUSTedsuccinati_02580	LOCUSTedJ10_15810	LOCUSTedB18_01640
942	LOCUSTedipJ18_12240	TepidiUDEAICP_03240	LOCUSTmargari_06980	LOCUSTthermophi_00990	LOCUSTedsuccinati_02550	LOCUSTedJ10_15830	LOCUSTedB18_01670
943	LOCUSTedipJ18_12250	TepidiUDEAICP_03220	LOCUSTmargari_07000	LOCUSTthermophi_01000	LOCUSTedsuccinati_02530	LOCUSTedJ10_15840	LOCUSTedB18_01690
944	LOCUSTedipJ18_12260	TepidiUDEAICP_03210	LOCUSTmargari_07010	LOCUSTthermophi_01010	LOCUSTedsuccinati_02520	LOCUSTedJ10_15850	LOCUSTedB18_01700
945	LOCUSTedipJ18_12280	TepidiUDEAICP_03200	LOCUSTmargari_07030	LOCUSTthermophi_01020	LOCUSTedsuccinati_02510	LOCUSTedJ10_15860	LOCUSTedB18_01720
946	LOCUSTedipJ18_12290	TepidiUDEAICP_03190	LOCUSTmargari_07040	LOCUSTthermophi_01030	LOCUSTedsuccinati_02500	LOCUSTedJ10_15870	LOCUSTedB18_01730
947	LOCUSTedipJ18_12300	TepidiUDEAICP_03180	LOCUSTmargari_07050	LOCUSTthermophi_01040	LOCUSTedsuccinati_02490	LOCUSTedJ10_15880	LOCUSTedB18_01740
948	LOCUSTedipJ18_12310	TepidiUDEAICP_03170	LOCUSTmargari_07060	LOCUSTthermophi_01050	LOCUSTedsuccinati_02480	LOCUSTedJ10_15890	LOCUSTedB18_01750
949	LOCUSTedipJ18_12340	TepidiUDEAICP_03160	LOCUSTmargari_07070	LOCUSTthermophi_01060	LOCUSTedsuccinati_02470	LOCUSTedJ10_15920	LOCUSTedB18_01780
950	LOCUSTedipJ18_12350	TepidiUDEAICP_03150	LOCUSTmargari_07080	LOCUSTthermophi_01070	LOCUSTedsuccinati_02460	LOCUSTedJ10_15930	LOCUSTedB18_01790
951	LOCUSTedipJ18_12360	TepidiUDEAICP_03140	LOCUSTmargari_07090	LOCUSTthermophi_01080	LOCUSTedsuccinati_02450	LOCUSTedJ10_15940	LOCUSTedB18_01800
952	LOCUSTedipJ18_12370	TepidiUDEAICP_03130	LOCUSTmargari_07100	LOCUSTthermophi_01090	LOCUSTedsuccinati_02440	LOCUSTedJ10_15950	LOCUSTedB18_01810
953	LOCUSTedipJ18_12390	TepidiUDEAICP_03120	LOCUSTmargari_07120	LOCUSTthermophi_01100	LOCUSTedsuccinati_02430	LOCUSTedJ10_15970	LOCUSTedB18_01830
954	LOCUSTedipJ18_12400	TepidiUDEAICP_03110	LOCUSTmargari_07130	LOCUSTthermophi_01110	LOCUSTedsuccinati_02420	LOCUSTedJ10_15980	LOCUSTedB18_01840
955	LOCUSTedipJ18_12410	TepidiUDEAICP_03100	LOCUSTmargari_07140	LOCUSTthermophi_01120	LOCUSTedsuccinati_02410	LOCUSTedJ10_15990	LOCUSTedB18_01850
956	LOCUSTedipJ18_12420	TepidiUDEAICP_03090	LOCUSTmargari_07150	LOCUSTthermophi_01130	LOCUSTedsuccinati_02400	LOCUSTedJ10_16000	LOCUSTedB18_01860
957	LOCUSTedipJ18_12430	TepidiUDEAICP_03080	LOCUSTmargari_07160	LOCUSTthermophi_01140	LOCUSTedsuccinati_02390	LOCUSTedJ10_16010	LOCUSTedB18_01870
958	LOCUSTedipJ18_12440	TepidiUDEAICP_03070	LOCUSTmargari_07170	LOCUSTthermophi_01150	LOCUSTedsuccinati_02380	LOCUSTedJ10_16020	LOCUSTedB18_01880
959	LOCUSTedipJ18_12450	TepidiUDEAICP_03060	LOCUSTmargari_07180	LOCUSTthermophi_01160	LOCUSTedsuccinati_02370	LOCUSTedJ10_16030	LOCUSTedB18_01890
960	LOCUSTedipJ18_12460	TepidiUDEAICP_03050	LOCUSTmargari_07190	LOCUSTthermophi_01170	LOCUSTedsuccinati_02360	LOCUSTedJ10_16040	LOCUSTedB18_01900
961	LOCUSTedipJ18_12480	TepidiUDEAICP_03020	LOCUSTmargari_07200	LOCUSTthermophi_01210	LOCUSTedsuccinati_02320	LOCUSTedJ10_16060	LOCUSTedB18_01920
962	LOCUSTedipJ18_12490	TepidiUDEAICP_03010	LOCUSTmargari_07210	LOCUSTthermophi_01220	LOCUSTedsuccinati_02310	LOCUSTedJ10_16070	LOCUSTedB18_01930
963	LOCUSTedipJ18_12510	TepidiUDEAICP_02990	LOCUSTmargari_07230	LOCUSTthermophi_01240	LOCUSTedsuccinati_02290	LOCUSTedJ10_16090	LOCUSTedB18_01940
964	LOCUSTedipJ18_12520	TepidiUDEAICP_02980	LOCUSTmargari_07240	LOCUSTthermophi_01250	LOCUSTedsuccinati_02280	LOCUSTedJ10_16100	LOCUSTedB18_01950
965	LOCUSTedipJ18_12530	TepidiUDEAICP_02970	LOCUSTmargari_07250	LOCUSTthermophi_01260	LOCUSTedsuccinati_02270	LOCUSTedJ10_16110	LOCUSTedB18_01960
966	LOCUSTedipJ18_12540	TepidiUDEAICP_02960	LOCUSTmargari_07260	LOCUSTthermophi_01270	LOCUSTedsuccinati_02260	LOCUSTedJ10_16120	LOCUSTedB18_01970
967	LOCUSTedipJ18_12550	TepidiUDEAICP_02950	LOCUSTmargari_07270	LOCUSTthermophi_01280	LOCUSTedsuccinati_02250	LOCUSTedJ10_16130	LOCUSTedB18_01980
968	LOCUSTedipJ18_12560	TepidiUDEAICP_02940	LOCUSTmargari_07280	LOCUSTthermophi_01290	LOCUSTedsuccinati_02240	LOCUSTedJ10_16140	LOCUSTedB18_01990
969	LOCUSTedipJ18_12570	TepidiUDEAICP_02930	LOCUSTmargari_07290	LOCUSTthermophi_01300	LOCUSTedsuccinati_02230	LOCUSTedJ10_16150	LOCUSTedB18_02000
970	LOCUSTedipJ18_12580	TepidiUDEAICP_02920	LOCUSTmargari_07300	LOCUSTthermophi_01310	LOCUSTedsuccinati_02220	LOCUSTedJ10_16160	LOCUSTedB18_02010
971	LOCUSTedipJ18_12590	TepidiUDEAICP_02910	LOCUSTmargari_07310	LOCUSTthermophi_01320	LOCUSTedsuccinati_02210	LOCUSTedJ10_16170	LOCUSTedB18_02020
972	LOCUSTedipJ18_12600	TepidiUDEAICP_02900	LOCUSTmargari_07320	LOCUSTthermophi_01330	LOCUSTedsuccinati_02200	LOCUSTedJ10_16180	LOCUSTedB18_02030
973	LOCUSTedipJ18_12610	TepidiUDEAICP_02890	LOCUSTmargari_07330	LOCUSTthermophi_01340	LOCUSTedsuccinati_02190	LOCUSTedJ10_16190	LOCUSTedB18_02040
974	LOCUSTedipJ18_12620	TepidiUDEAICP_02880	LOCUSTmargari_07340	LOCUSTthermophi_01350	LOCUSTedsuccinati_02180	LOCUSTedJ10_16200	LOCUSTedB18_02050
975	LOCUSTedipJ18_12630	TepidiUDEAICP_02870	LOCUSTmargari_07350	LOCUSTthermophi_01360	LOCUSTedsuccinati_02170	LOCUSTedJ10_16210	LOCUSTedB18_02060
976	LOCUSTedipJ18_12640	TepidiUDEAICP_02860	LOCUSTmargari_07360	LOCUSTthermophi_01370	LOCUSTedsuccinati_02160	LOCUSTedJ10_16220	LOCUSTedB18_02070
977	LOCUSTedipJ18_12650	TepidiUDEAICP_02850	LOCUSTmargari_07370	LOCUSTthermophi_01380	LOCUSTedsuccinati_02150	LOCUSTedJ10_16230	LOCUSTedB18_02080
978	LOCUSTedipJ18_12660	TepidiUDEAICP_02840	LOCUSTmargari_07380	LOCUSTthermophi_01390	LOCUSTedsuccinati_02140	LOCUSTedJ10_16240	LOCUSTedB18_02090
979	LOCUSTedipJ18_12670	TepidiUDEAICP_02830	LOCUSTmargari_07390	LOCUSTthermophi_01400	LOCUSTedsuccinati_02130	LOCUSTedJ10_16250	LOCUSTedB18_02100
980	LOCUSTedipJ18_12680	TepidiUDEAICP_02820	LOCUSTmargari_07400	LOCUSTthermophi_01410	LOCUSTedsuccinati_02120	LOCUSTedJ10_16260	LOCUSTedB18_02110
981	LOCUSTedipJ18_12690	TepidiUDEAICP_02810	LOCUSTmargari_07410	LOCUSTthermophi_01420	LOCUSTedsuccinati_02110	LOCUSTedJ10_16270	LOCUSTedB18_02120
982	LOCUSTedipJ18_12700	TepidiUDEAICP_02800	LOCUSTmargari_07420	LOCUSTthermophi_01430	LOCUSTedsuccinati_02100	LOCUSTedJ10_16280	LOCUSTedB18_02130
983	LOCUSTedipJ18_12710	TepidiUDEAICP_02790	LOCUSTmargari_07430	LOCUSTthermophi_01440	LOCUSTedsuccinati_02090	LOCUSTedJ10_16290	LOCUSTedB18_02140
984	LOCUSTedipJ18_12720	TepidiUDEAICP_02780	LOCUSTmargari_07440	LOCUSTthermophi_01450	LOCUSTedsuccinati_02080	LOCUSTedJ10_16300	LOCUSTedB18_02150
985	LOCUSTedipJ18_12730	TepidiUDEAICP_02770	LOCUSTmargari_07450	LOCUSTthermophi_01460	LOCUSTedsuccinati_02070	LOCUSTedJ10_16310	LOCUSTedB18_02160
986	LOCUSTedipJ18_12740	TepidiUDEAICP_02760	LOCUSTmargari_07460	LOCUSTthermophi_01470	LOCUSTedsuccinati_02060	LOCUSTedJ10_16320	LOCUSTedB18_02180
987	LOCUSTedipJ18_12750	TepidiUDEAICP_02750	LOCUSTmargari_07470	LOCUSTthermophi_01480	LOCUSTedsuccinati_02050	LOCUSTedJ10_16330	LOCUSTedB18_02190
988	LOCUSTedipJ18_12760	TepidiUDEAICP_02740	LOCUSTmargari_07480	LOCUSTthermophi_01490	LOCUSTedsuccinati_02040	LOCUSTedJ10_16340	LOCUSTedB18_02200
989	LOCUSTedipJ18_12770	TepidiUDEAICP_02730	LOCUSTmargari_07490	LOCUSTthermophi_01500	LOCUSTedsuccinati_02030	LOCUSTedJ10_16350	LOCUSTedB18_02210
990	LOCUSTedipJ18_12780	TepidiUDEAICP_02720	LOCUSTmargari_07500	LOCUSTthermophi_01510	LOCUSTedsuccinati_02020	LOCUSTedJ10_16360	LOCUSTedB18_02220
991	LOCUSTedipJ18_12790	TepidiUDEAICP_02710	LOCUSTmargari_07510	LOCUSTthermophi_01520	LOCUSTedsuccinati_02010	LOCUSTedJ10_16370	LOCUSTedB18_02230
992	LOCUSTedipJ18_12800	TepidiUDEAICP_02700	LOCUSTmargari_07520	LOCUSTthermophi_01530	LOCUSTedsuccinati_02000	LOCUSTedJ10_16380	LOCUSTedB18_02240
993	LOCUSTedipJ18_12810	TepidiUDEAICP_02690	LOCUSTmargari_07530	LOCUSTthermophi_01540	LOCUSTedsuccinati_01990	LOCUSTedJ10_16390	LOCUSTedB18_02250
994	LOCUSTedipJ18_12820	TepidiUDEAICP_02680	LOCUSTmargari_07540	LOCUSTthermophi_01560	LOCUSTedsuccinati_01970	LOCUSTedJ10_16400	LOCUSTedB18_02260
995	LOCUSTedipJ18_12830	TepidiUDEAICP_02670	LOCUSTmargari_07550	LOCUSTthermophi_01570	LOCUSTedsuccinati_01960	LOCUSTedJ10_16410	LOCUSTedB18_02270
996	LOCUSTedipJ18_12840	TepidiUDEAICP_02660	LOCUSTmargari_07560	LOCUSTthermophi_01580	LOCUSTedsuccinati_01950	LOCUSTedJ10_16420	LOCUSTedB18_02280
997	LOCUSTedipJ18_12850	TepidiUDEAICP_02650	LOCUSTmargari_07570	LOCUSTthermophi_01590	LOCUSTedsuccinati_01940	LOCUSTedJ10_16430	LOCUSTedB18_02290
998	LOCUSTedipJ18_12860	TepidiUDEAICP_02640	LOCUSTmargari_07580	LOCUSTthermophi_01600	LOCUSTedsuccinati_01930	LOCUSTedJ10_16440	LOCUSTedB18_02300
999	LOCUSTedipJ18_12870	TepidiUDEAICP_02630	LOCUSTmargari_07590	LOCUSTthermophi_01610	LOCUSTedsuccinati_01920	LOCUSTedJ10_16450	LOCUSTedB18_02310
1000	LOCUSTedipJ18_12880	TepidiUDEAICP_02620	LOCUSTmargari_07600	LOCUSTthermophi_01620	LOCUSTedsuccinati_01910	LOCUSTedJ10_16460	LOCUSTedB18_02320
1001	LOCUSTedipJ18_12890	TepidiUDEAICP_02610	LOCUSTmargari_07610	LOCUSTthermophi_01630	LOCUSTedsuccinati_01900	LOCUSTedJ10_16470	LOCUSTedB18_02330
1002	LOCUSTedipJ18_12900	TepidiUDEAICP_02600	LOCUSTmargari_07620	LOCUSTthermophi_01640	LOCUSTedsuccinati_01890	LOCUSTedJ10_16480	LOCUSTedB18_02340
1003	LOCUSTedipJ18_12910	TepidiUDEAICP_02590	LOCUSTmargari_07630	LOCUSTthermophi_01650	LOCUSTedsuccinati_01880	LOCUSTedJ10_16490	LOCUSTedB18_02350
1004	LOCUSTedipJ18_12920	TepidiUDEAICP_02580	LOCUSTmargari_07640	LOCUSTthermophi_01660	LOCUSTedsuccinati_01870	LOCUSTedJ10_16500	LOCUSTedB18_02360
1005	LOCUSTedipJ18_12930	TepidiUDEAICP_02570	LOCUSTmargari_07650	LOCUSTthermophi_01670	LOCUSTedsuccinati_01860	LOCUSTedJ10_16510	LOCUSTedB18_02370
1006	LOCUSTedipJ18_13070	TepidiUDEAICP_02540	LOCUSTmargari_07680	LOCUSTthermophi_01700	LOCUSTedsuccinati_01830	LOCUSTedJ10_16650	LOCUSTedB18_02380
1007	LOCUSTedipJ18_13080	TepidiUDEAICP_02530	LOCUSTmargari_07690	LOCUSTthermophi_01710	LOCUSTedsuccinati_01820	LOCUSTedJ10_16660	LOCUSTedB18_02390
1008	LOCUSTedipJ18_13090	TepidiUDEAICP_02520	LOCUSTmargari_07700	LOCUSTthermophi_01720	LOCUSTedsuccinati_01810	LOCUSTedJ10_16670	LOCUSTedB18_02400
1009	LOCUSTedipJ18_13100	TepidiUDEAICP_02510	LOCUSTmargari_07710	LOCUSTthermophi_01730	LOCUSTedsuccinati_01800	LOCUSTedJ10_16680	LOCUSTedB18_02410
1010	LOCUSTedipJ18_13110	TepidiUDEAICP_02500	LOCUSTmargari_07720	LOCUSTthermophi_01740	LOCUSTedsuccinati_01790	LOCUSTedJ10_16690	LOCUSTedB18_02420
1011	LOCUSTedipJ18_13120	TepidiUDEAICP_02490	LOCUSTmargari_07730	LOCUSTthermophi_01750	LOCUSTedsuccinati_01780	LOCUSTedJ10_16700	LOCUSTedB18_02430
1012	LOCUSTedipJ18_13130	TepidiUDEAICP_02480	LOCUSTmargari_07740	LOCUSTthermophi_01760	LOCUSTedsuccinati_01770	LOCUSTedJ10_16710	LOCUSTedB18_02440
1013	LOCUSTedipJ18_13140	TepidiUDEAICP_02470	LOCUSTmargari_07750	LOCUSTthermophi_01770	LOCUSTedsuccinati_01760	LOCUSTedJ10_16720	LOCUSTedB18_02450
1014	LOCUSTedipJ18_13150	TepidiUDEAICP_02460	LOCUSTmargari_07760	LOCUSTthermophi_01780	LOCUSTedsuccinati_01750	LOCUSTedJ10_16730	LOCUSTedB18_02460
1015	LOCUSTedipJ18_13160	TepidiUDEAICP_02450	LOCUSTmargari_07770	LOCUSTthermophi_01790	LOCUSTedsuccinati_01740	LOCUSTedJ10_16740	LOCUSTedB18_02470
1016	LOCUSTedipJ18_13170	TepidiUDEAICP_02440	LOCUSTmargari_07780	LOCUSTthermophi_01800	LOCUSTedsuccinati_01730	LOCUSTedJ10_16750	LOCUSTedB18_02480
1017	LOCUSTedipJ18_13180	TepidiUDEAICP_02430	LOCUSTmargari_07790	LOCUSTthermophi_01810	LOCUSTedsuccinati_01720	LOCUSTedJ10_16760	LOCUSTedB18_02490
1018	LOCUSTedipJ18_13190	TepidiUDEAICP_02420	LOCUSTmargari_07800	LOCUSTthermophi_01820	LOCUSTedsuccinati_01710	LOCUSTedJ10_16770	LOCUSTedB18_02500
1019	LOCUSTedipJ18_13210	TepidiUDEAICP_02410	LOCUSTmargari_07810	LOCUSTthermophi_01830	LOCUSTedsuccinati_01700	LOCUSTedJ10_16790	LOCUSTedB18_02520
1020	LOCUSTedipJ18_13220	TepidiUDEAICP_02400	LOCUSTmargari_07820	LOCUSTthermophi_01840	LOCUSTedsuccinati_01690	LOCUSTedJ10_16800	LOCUSTedB18_02530
1021	LOCUSTedipJ18_13230	TepidiUDEAICP_02390	LOCUSTmargari_07830	LOCUSTthermophi_01850	LOCUSTedsuccinati_01680	LOCUSTedJ10_16810	LOCUSTedB18_02540
1022	LOCUSTedipJ18_13240	TepidiUDEAICP_02380	LOCUSTmargari_07840	LOCUSTthermophi_01860	LOCUSTedsuccinati_01670	LOCUSTedJ10_16820	LOCUSTedB18_02550
1023	LOCUSTedipJ18_13250	TepidiUDEAICP_02370	LOCUSTmargari_07850	LOCUSTthermophi_01870	LOCUSTedsuccinati_01660	LOCUSTedJ10_16830	LOCUSTedB18_02560
1024	LOCUSTedipJ18_13260	TepidiUDEAICP_02360	LOCUSTmargari_07860	LOCUSTthermophi_01880	LOCUSTedsuccinati_01650	LOCUSTedJ10_16840	LOCUSTedB18_02570
1025	LOCUSTedipJ18_13270	TepidiUDEAICP_02350	LOCUSTmargari_07870	LOCUSTthermophi_01890	LOCUSTedsuccinati_01640	LOCUSTedJ10_16850	LOCUSTedB18_02580
1026	LOCUSTedipJ18_13290	TepidiUDEAICP_02330	LOCUSTmargari_07890	LOCUSTthermophi_01910	LOCUSTedsuccinati_01620	LOCUSTedJ10_16870	LOCUSTedB18_02610
1027	LOCUSTedipJ18_13300	TepidiUDEAICP_02320	LOCUSTmargari_07900	LOCUSTthermophi_01920	LOCUSTedsuccinati_01610	LOCUSTedJ10_16880	LOCUSTedB18_02620
1028	LOCUSTedipJ18_13310	TepidiUDEAICP_02310	LOCUSTmargari_07910	LOCUSTthermophi_01930	LOCUSTedsuccinati_01600	LOCUSTedJ10_16890	LOCUSTedB18_02630
1029	LOCUSTedipJ18_13330	TepidiUDEAICP_02290	LOCUSTmargari_07930	LOCUSTthermophi_01950	LOCUSTedsuccinati_01580	LOCUSTedJ10_16910	LOCUSTedB18_02650
1030	LOCUSTedipJ18_13360	TepidiUDEAICP_02250	LOCUSTmargari_07970	LOCUSTthermophi_01990	LOCUSTedsuccinati_01540	LOCUSTedJ10_16940	LOCUSTedB18_02660
1031	LOCUSTedipJ18_13370	TepidiUDEAICP_02240	LOCUSTmargari_07980	LOCUSTthermophi_02000	LOCUSTedsuccinati_01530	LOCUSTedJ10_16950	LOCUSTedB18_02670
1032	LOCUSTedipJ18_13380	TepidiUDEAICP_02230	LOCUSTmargari_07990	LOCUSTthermophi_02010	LOCUSTedsuccinati_01520	LOCUSTedJ10_16960	LOCUSTedB18_02680
1033	LOCUSTedipJ18_13390	TepidiUDEAICP_02220	LOCUSTmargari_08000	LOCUSTthermophi_02020	LOCUSTedsuccinati_01510	LOCUSTedJ10_16970	LOCUSTedB18_02700
1034	LOCUSTedipJ18_13400	TepidiUDEAICP_02210	LOCUSTmargari_08010	LOCUSTthermophi_02030	LOCUSTedsuccinati_01500	LOCUSTedJ10_16980	LOCUSTedB18_02710
1035	LOCUSTedipJ18_13410	TepidiUDEAICP_02200	LOCUSTmargari_08020	LOCUSTthermophi_02040	LOCUSTedsuccinati_01490	LOCUSTedJ10_16990	LOCUSTedB18_02720
1036	LOCUSTedipJ18_13420	TepidiUDEAICP_02190	LOCUSTmargari_08030	LOCUSTthermophi_02050	LOCUSTedsuccinati_01480	LOCUSTedJ10_17000	LOCUSTedB18_02730
1037	LOCUSTedipJ18_13430	TepidiUDEAICP_02180	LOCUSTmargari_08040	LOCUSTthermophi_02060	LOCUSTedsuccinati_01470	LOCUSTedJ10_17010	LOCUSTedB18_02740
1038	LOCUSTedipJ18_13440	TepidiUDEAICP_02170	LOCUSTmargari_08050	LOCUSTthermophi_02070	LOCUSTedsuccinati_01460	LOCUSTedJ10_17020	LOCUSTedB18_02750
1039	LOCUSTedipJ18_13450	TepidiUDEAICP_02160	LOCUSTmargari_08060	LOCUSTthermophi_02080	LOCUSTedsuccinati_01450	LOCUSTedJ10_17030	LOCUSTedB18_02760
1040	LOCUSTedipJ18_13460	TepidiUDEAICP_02150	LOCUSTmargari_08070	LOCUSTthermophi_02090	LOCUSTedsuccinati_01440	LOCUSTedJ10_17040	LOCUSTedB18_02770
1041	LOCUSTedipJ18_13470	TepidiUDEAICP_01500	LOCUSTmargari_16270	LOCUSTthermophi_02730	LOCUSTedsuccinati_00800	LOCUSTedJ10_17050	LOCUSTedB18_02780
1042	LOCUSTedipJ18_13480	TepidiUDEAICP_01490	LOCUSTmargari_16280	LOCUSTthermophi_02740	LOCUSTedsuccinati_00790	LOCUSTedJ10_17060	LOCUSTedB18_02790
1043	LOCUSTedipJ18_13490	TepidiUDEAICP_01480	LOCUSTmargari_16290	LOCUSTthermophi_02750	LOCUSTedsuccinati_00780	LOCUSTedJ10_17070	LOCUSTedB18_02800
1044	LOCUSTedipJ18_13500	TepidiUDEAICP_01470	LOCUSTmargari_16300	LOCUSTthermophi_02760	LOCUSTedsuccinati_00770	LOCUSTedJ10_17080	LOCUSTedB18_02810
1045	LOCUSTedipJ18_13510	TepidiUDEAICP_01460	LOCUSTmargari_16310	LOCUSTthermophi_02770	LOCUSTedsuccinati_00760	LOCUSTedJ10_17090	LOCUSTedB18_02820
1046	LOCUSTedipJ18_13520	TepidiUDEAICP_01450	LOCUSTmargari_16320	LOCUSTthermophi_02780	LOCUSTedsuccinati_00750	LOCUSTedJ10_17100	LOCUSTedB18_02830
1047	LOCUSTedipJ18_13530	TepidiUDEAICP_01430	LOCUSTmargari_16340	LOCUSTthermophi_02800	LOCUSTedsuccinati_00730	LOCUSTedJ10_17110	LOCUSTedB18_02840
1048	LOCUSTedipJ18_13540	TepidiUDEAICP_01420	LOCUSTmargari_16350	LOCUSTthermophi_02810	LOCUSTedsuccinati_00720	LOCUSTedJ10_17120	LOCUSTedB18_02850
1049	LOCUSTedipJ18_13550	TepidiUDEAICP_01410	LOCUSTmargari_16360	LOCUSTthermophi_02820	LOCUSTedsuccinati_00710	LOCUSTedJ10_17130	LOCUSTedB18_02860
1050	LOCUSTedipJ18_13570	TepidiUDEAICP_01400	LOCUSTmargari_16370	LOCUSTthermophi_02830	LOCUSTedsuccinati_00700	LOCUSTedJ10_17150	LOCUSTedB18_02880
1051	LOCUSTedipJ18_13580	TepidiUDEAICP_01390	LOCUSTmargari_16380	LOCUSTthermophi_02840	LOCUSTedsuccinati_00690	LOCUSTedJ10_17160	LOCUSTedB18_02890
1052	LOCUSTedipJ18_13590	TepidiUDEAICP_01380	LOCUSTmargari_16390	LOCUSTthermophi_02850	LOCUSTedsuccinati_00680	LOCUSTedJ10_17170	LOCUSTedB18_02900
1053	LOCUSTedipJ18_13600	TepidiUDEAICP_01370	LOCUSTmargari_16400	LOCUSTthermophi_02860	LOCUSTedsuccinati_00670	LOCUSTedJ10_17180	LOCUSTedB18_02910
1054	LOCUSTedipJ18_13610	TepidiUDEAICP_01360	LOCUSTmargari_16410	LOCUSTthermophi_02870	LOCUSTedsuccinati_00660	LOCUSTedJ10_17190	LOCUSTedB18_02920
1055	LOCUSTedipJ18_13620	TepidiUDEAICP_01350	LOCUSTmargari_16420	LOCUSTthermophi_02880	LOCUSTedsuccinati_00650	LOCUSTedJ10_17200	LOCUSTedB18_02930
1056	LOCUSTedipJ18_13630	TepidiUDEAICP_01340	LOCUSTmargari_16430	LOCUSTthermophi_02890	LOCUSTedsuccinati_00640	LOCUSTedJ10_17210	LOCUSTedB18_02940
1057	LOCUSTedipJ18_13640	TepidiUDEAICP_01330	LOCUSTmargari_16440	LOCUSTthermophi_02900	LOCUSTedsuccinati_00630	LOCUSTedJ10_17220	LOCUSTedB18_02950
1058	LOCUSTedipJ18_13650	TepidiUDEAICP_01320	LOCUSTmargari_16450	LOCUSTthermophi_02910	LOCUSTedsuccinati_00620	LOCUSTedJ10_17230	LOCUSTedB18_02960
1059	LOCUSTedipJ18_13660	TepidiUDEAICP_01310	LOCUSTmargari_16460	LOCUSTthermophi_02920	LOCUSTedsuccinati_00610	LOCUSTedJ10_17240	LOCUSTedB18_02970
1060	LOCUSTedipJ18_13670	TepidiUDEAICP_01300	LOCUSTmargari_16470	LOCUSTthermophi_02930	LOCUSTedsuccinati_00600	LOCUSTedJ10_17250	LOCUSTedB18_02980
1061	LOCUSTedipJ18_13680	TepidiUDEAICP_01290	LOCUSTmargari_16480	LOCUSTthermophi_02940	LOCUSTedsuccinati_00590	LOCUSTedJ10_17260	LOCUSTedB18_02990
1062	LOCUSTedipJ18_13690	TepidiUDEAICP_01280	LOCUSTmargari_16490	LOCUSTthermophi_02950	LOCUSTedsuccinati_00580	LOCUSTedJ10_17270	LOCUSTedB18_03000
1063	LOCUSTedipJ18_13700	TepidiUDEAICP_01270	LOCUSTmargari_16500	LOCUSTthermophi_02960	LOCUSTedsuccinati_00570	LOCUSTedJ10_17280	LOCUSTedB18_03010
1064	LOCUSTedipJ18_13710	TepidiUDEAICP_01260	LOCUSTmargari_16510	LOCUSTthermophi_02970	LOCUSTedsuccinati_00560	LOCUSTedJ10_17290	LOCUSTedB18_03020
1065	LOCUSTedipJ18_13720	TepidiUDEAICP_01230	LOCUSTmargari_16520	LOCUSTthermophi_03000	LOCUSTedsuccinati_00530	LOCUSTedJ10_17320	LOCUSTedB18_03050
1066	LOCUSTedipJ18_13730	TepidiUDEAICP_01220	LOCUSTmargari_16530	LOCUSTthermophi_03010	LOCUSTedsuccinati_00520	LOCUSTedJ10_17330	LOCUSTedB18_03060
1067	LOCUSTedipJ18_13740	TepidiUDEAICP_01210	LOCUSTmargari_16550	LOCUSTthermophi_03020	LOCUSTedsuccinati_00510	LOCUSTedJ10_17340	LOCUSTedB18_03070
1068	LOCUSTedipJ18_13750	TepidiUDEAICP_01200	LOCUSTmargari_16560	LOCUSTthermophi_03030	LOCUSTedsuccinati_00500	LOCUSTedJ10_17350	LOCUSTedB18_03080
1069	LOCUSTedipJ18_13760	TepidiUDEAICP_01190	LOCUSTmargari_16570	LOCUSTthermophi_03040	LOCUSTedsuccinati_00490	LOCUSTedJ10_17360	LOCUSTedB18_03090
1070	LOCUSTedipJ18_13770	TepidiUDEAICP_01180	LOCUSTmargari_16580	LOCUSTthermophi_03050	LOCUSTedsuccinati_00480	LOCUSTedJ10_19880	LOCUSTedB18_03100
1071	LOCUSTedipJ18_13780	TepidiUDEAICP_01170	LOCUSTmargari_16590	LOCUSTthermophi_03060	LOCUSTedsuccinati_00470	LOCUSTedJ10_19890	LOCUSTedB18_03110
1072	LOCUSTedipJ18_13790	TepidiUDEAICP_01160	LOCUSTmargari_16600	LOCUSTthermophi_03070	LOCUSTedsuccinati_00460	LOCUSTedJ10_19900	LOCUSTedB18_03120
1073	LOCUSTedipJ18_13800	TepidiUDEAICP_01150	LOCUSTmargari_16610	LOCUSTthermophi_03080	LOCUSTedsuccinati_00450	LOCUSTedJ10_19910	LOCUSTedB18_03130
1074	LOCUSTedipJ18_13810	TepidiUDEAICP_01140	LOCUSTmargari_16620	LOCUSTthermophi_03090	LOCUSTedsuccinati_00440	LOCUSTedJ10_19920	LOCUSTedB18_03140
1075	LOCUSTedipJ18_13910	TepidiUDEAICP_05690	LOCUSTmargari_04880	LOCUSTthermophi_16460	LOCUSTedsuccinati_21600	LOCUSTedJ10_09660	LOCUSTedB18_19260
1076	LOCUSTedipJ18_13930	TepidiUDEAICP_05730	LOCUSTmargari_04840	LOCUSTthermophi_16500	LOCUSTedsuccinati_21560	LOCUSTedJ10_09680	LOCUSTedB18_19250
1077	LOCUSTedipJ18_13940	TepidiUDEAICP_05740	LOCUSTmargari_04830	LOCUSTthermophi_16520	LOCUSTedsuccinati_21550	LOCUSTedJ10_09690	LOCUSTedB18_19240
1078	LOCUSTedipJ18_13960	TepidiUDEAICP_05760	LOCUSTmargari_04820	LOCUSTthermophi_16540	LOCUSTedsuccinati_21540	LOCUSTedJ10_09710	LOCUSTedB18_19220
1079	LOCUSTedipJ18_13970	TepidiUDEAICP_05770	LOCUSTmargari_04810	LOCUSTthermophi_16550	LOCUSTedsuccinati_21530	LOCUSTedJ10_09720	LOCUSTedB18_19210
1080	LOCUSTedipJ18_14040	TepidiUDEAICP_05810	LOCUSTmargari_04770	LOCUSTthermophi_16630	LOCUSTedsuccinati_21480	LOCUSTedJ10_09800	LOCUSTedB18_11740
1081	LOCUSTedipJ18_14050	TepidiUDEAICP_05820	LOCUSTmargari_04760	LOCUSTthermophi_16640	LOCUSTedsuccinati_21470	LOCUSTedJ10_10190	LOCUSTedB18_11750
1082	LOCUSTedipJ18_14060	TepidiUDEAICP_05830	LOCUSTmargari_04750	LOCUSTthermophi_16650	LOCUSTedsuccinati_21460	LOCUSTedJ10_10180	LOCUSTedB18_11760
1083	LOCUSTedipJ18_14220	TepidiUDEAICP_05870	LOCUSTmargari_04710	LOCUSTthermophi_16690	LOCUSTedsuccinati_21420	LOCUSTedJ10_10240	LOCUSTedB18_11340
1084	LOCUSTedipJ18_14250,LOCUSTedipJ18_14370	TepidiUDEAICP_19980	LOCUSTmargari_15940	*	LOCUSTedsuccinati_20970	LOCUSTedJ10_10070	LOCUSTedB18_11310
1085	LOCUSTedipJ18_14420	TepidiUDEAICP_06030	LOCUSTmargari_20960	LOCUSTthermophi_16720	LOCUSTedsuccinati_21370	LOCUSTedJ10_08960	LOCUSTedB18_04990
1086	LOCUSTedipJ18_14430	TepidiUDEAICP_06040	LOCUSTmargari_20950	LOCUSTthermophi_16730	LOCUSTedsuccinati_21360	LOCUSTedJ10_08950	LOCUSTedB18_04970
1087	LOCUSTedipJ18_14440	TepidiUDEAICP_06050	LOCUSTmargari_20940	LOCUSTthermophi_08580	LOCUSTedsuccinati_21350	LOCUSTedJ10_08940	LOCUSTedB18_04960
1088	LOCUSTedipJ18_14450	TepidiUDEAICP_06060	LOCUSTmargari_20930	LOCUSTthermophi_08570	LOCUSTedsuccinati_21340	LOCUSTedJ10_08930	LOCUSTedB18_04950
1089	LOCUSTedipJ18_14460	TepidiUDEAICP_06070	LOCUSTmargari_20920	LOCUSTthermophi_08560	LOCUSTedsuccinati_21330	LOCUSTedJ10_08920	LOCUSTedB18_04940
1090	LOCUSTedipJ18_14470	TepidiUDEAICP_06080	LOCUSTmargari_20910	LOCUSTthermophi_08550	LOCUSTedsuccinati_21320	LOCUSTedJ10_08910	LOCUSTedB18_04930
1091	LOCUSTedipJ18_14480	TepidiUDEAICP_06090	LOCUSTmargari_20900	LOCUSTthermophi_08540	LOCUSTedsuccinati_21310	LOCUSTedJ10_08900	LOCUSTedB18_04920
1092	LOCUSTedipJ18_14490	TepidiUDEAICP_06100	LOCUSTmargari_20890	LOCUSTthermophi_08530	LOCUSTedsuccinati_21300	LOCUSTedJ10_08890	LOCUSTedB18_04910
1093	LOCUSTedipJ18_14500	TepidiUDEAICP_06110	LOCUSTmargari_20880	LOCUSTthermophi_08520	LOCUSTedsuccinati_21290	LOCUSTedJ10_08880	LOCUSTedB18_04900
1094	LOCUSTedipJ18_14510	TepidiUDEAICP_06120	LOCUSTmargari_20870	LOCUSTthermophi_08510	LOCUSTedsuccinati_21280	LOCUSTedJ10_08870	LOCUSTedB18_04890
1095	LOCUSTedipJ18_14520	TepidiUDEAICP_06130	LOCUSTmargari_00020	LOCUSTthermophi_08500	LOCUSTedsuccinati_21270	LOCUSTedJ10_08860	LOCUSTedB18_04840
1096	LOCUSTedipJ18_14530	TepidiUDEAICP_06140	LOCUSTmargari_00030	LOCUSTthermophi_08490	LOCUSTedsuccinati_21260	LOCUSTedJ10_08850	LOCUSTedB18_04830
1097	LOCUSTedipJ18_14540	TepidiUDEAICP_06160	LOCUSTmargari_00040	LOCUSTthermophi_08470	LOCUSTedsuccinati_21240	LOCUSTedJ10_08840	LOCUSTedB18_04820
1098	LOCUSTedipJ18_14550	TepidiUDEAICP_06170	LOCUSTmargari_00050	LOCUSTthermophi_08460	LOCUSTedsuccinati_21230	LOCUSTedJ10_08830	LOCUSTedB18_04810
1099	LOCUSTedipJ18_14560	TepidiUDEAICP_06180	LOCUSTmargari_00060	LOCUSTthermophi_08450	LOCUSTedsuccinati_21220	LOCUSTedJ10_08820	LOCUSTedB18_04800
1100	LOCUSTedipJ18_14570	TepidiUDEAICP_06190	LOCUSTmargari_00070	LOCUSTthermophi_08440	LOCUSTedsuccinati_21210	LOCUSTedJ10_08810	LOCUSTedB18_04790
1101	LOCUSTedipJ18_14580	TepidiUDEAICP_06200	LOCUSTmargari_00080	LOCUSTthermophi_08430	LOCUSTedsuccinati_21200	LOCUSTedJ10_08800	LOCUSTedB18_04780
1102	LOCUSTedipJ18_14590	TepidiUDEAICP_06210	LOCUSTmargari_00090	LOCUSTthermophi_08420	LOCUSTedsuccinati_21190	LOCUSTedJ10_08790	LOCUSTedB18_04770
1103	LOCUSTedipJ18_14600	TepidiUDEAICP_06220	LOCUSTmargari_00100	LOCUSTthermophi_08400	LOCUSTedsuccinati_21180	LOCUSTedJ10_08780	LOCUSTedB18_04760
1104	LOCUSTedipJ18_14610	TepidiUDEAICP_06230	LOCUSTmargari_00110	LOCUSTthermophi_08390	LOCUSTedsuccinati_21170	LOCUSTedJ10_08770	LOCUSTedB18_04750
1105	LOCUSTedipJ18_14620	TepidiUDEAICP_06240	LOCUSTmargari_00120	LOCUSTthermophi_08380	LOCUSTedsuccinati_21160	LOCUSTedJ10_08760	LOCUSTedB18_04740
1106	LOCUSTedipJ18_14630	TepidiUDEAICP_06250	LOCUSTmargari_00130	LOCUSTthermophi_08370	LOCUSTedsuccinati_21150	LOCUSTedJ10_08750	LOCUSTedB18_04720
1107	LOCUSTedipJ18_14640	TepidiUDEAICP_06260	LOCUSTmargari_00140	LOCUSTthermophi_08360	LOCUSTedsuccinati_21140	LOCUSTedJ10_08740	LOCUSTedB18_04710
1108	LOCUSTedipJ18_14650	TepidiUDEAICP_06270	LOCUSTmargari_00150	LOCUSTthermophi_08350	LOCUSTedsuccinati_21130	LOCUSTedJ10_08730	LOCUSTedB18_04700
1109	LOCUSTedipJ18_14660	TepidiUDEAICP_06280	LOCUSTmargari_00160	LOCUSTthermophi_08340	LOCUSTedsuccinati_21120	LOCUSTedJ10_08720	LOCUSTedB18_04690
1110	LOCUSTedipJ18_14670	TepidiUDEAICP_06290	LOCUSTmargari_00170	LOCUSTthermophi_08330	LOCUSTedsuccinati_21110	LOCUSTedJ10_08710	LOCUSTedB18_04680
1111	LOCUSTedipJ18_14680	TepidiUDEAICP_06300	LOCUSTmargari_00180	LOCUSTthermophi_08320	LOCUSTedsuccinati_21100	LOCUSTedJ10_08700	LOCUSTedB18_04670
1112	LOCUSTedipJ18_14690	TepidiUDEAICP_06310	LOCUSTmargari_00190	LOCUSTthermophi_08310	LOCUSTedsuccinati_21090	LOCUSTedJ10_08690	LOCUSTedB18_04660
1113	LOCUSTedipJ18_14700	TepidiUDEAICP_06340	LOCUSTmargari_00330	LOCUSTthermophi_08290	LOCUSTedsuccinati_21070	LOCUSTedJ10_08570	LOCUSTedB18_04530
1114	LOCUSTedipJ18_14710	TepidiUDEAICP_20680	LOCUSTmargari_00530	LOCUSTthermophi_08140	LOCUSTedsuccinati_17330	LOCUSTedJ10_08550	LOCUSTedB18_04520
1115	LOCUSTedipJ18_14720	TepidiUDEAICP_20790	LOCUSTmargari_00640	LOCUSTthermophi_08020	LOCUSTedsuccinati_17220	LOCUSTedJ10_08460	LOCUSTedB18_15700
1116	LOCUSTedipJ18_14730	TepidiUDEAICP_20800	LOCUSTmargari_00650	LOCUSTthermophi_08010	LOCUSTedsuccinati_17210	LOCUSTedJ10_08450	LOCUSTedB18_15710
1117	LOCUSTedipJ18_14740	TepidiUDEAICP_20810	LOCUSTmargari_00660	LOCUSTthermophi_08000	LOCUSTedsuccinati_17200	LOCUSTedJ10_08440	LOCUSTedB18_15720
1118	LOCUSTedipJ18_14750	TepidiUDEAICP_20820	LOCUSTmargari_00670	LOCUSTthermophi_07990	LOCUSTedsuccinati_17190	LOCUSTedJ10_08430	LOCUSTedB18_15730
1119	LOCUSTedipJ18_14760	TepidiUDEAICP_20830	LOCUSTmargari_00680	LOCUSTthermophi_07980	LOCUSTedsuccinati_17180	LOCUSTedJ10_08420	LOCUSTedB18_15740
1120	LOCUSTedipJ18_14770	TepidiUDEAICP_20840	LOCUSTmargari_00690	LOCUSTthermophi_07970	LOCUSTedsuccinati_17170	LOCUSTedJ10_08410	LOCUSTedB18_15750
1121	LOCUSTedipJ18_14780	TepidiUDEAICP_20850	LOCUSTmargari_00700	LOCUSTthermophi_07960	LOCUSTedsuccinati_17160	LOCUSTedJ10_08400	LOCUSTedB18_15760
1122	LOCUSTedipJ18_14790	TepidiUDEAICP_20860	LOCUSTmargari_00710	LOCUSTthermophi_07950	LOCUSTedsuccinati_17150	LOCUSTedJ10_08390	LOCUSTedB18_15770
1123	LOCUSTedipJ18_14800	TepidiUDEAICP_20870	LOCUSTmargari_00720	LOCUSTthermophi_07940	LOCUSTedsuccinati_17140	LOCUSTedJ10_08380	LOCUSTedB18_15780
1124	LOCUSTedipJ18_14810	TepidiUDEAICP_20900	LOCUSTmargari_00760	LOCUSTthermophi_07910	LOCUSTedsuccinati_17110	LOCUSTedJ10_08360	LOCUSTedB18_15790
1125	LOCUSTedipJ18_14820	TepidiUDEAICP_20910	LOCUSTmargari_00770	LOCUSTthermophi_07900	LOCUSTedsuccinati_17100	LOCUSTedJ10_08350	LOCUSTedB18_15800
1126	LOCUSTedipJ18_14830	TepidiUDEAICP_20920	LOCUSTmargari_00780	LOCUSTthermophi_07890	LOCUSTedsuccinati_17090	LOCUSTedJ10_08340	LOCUSTedB18_15810
1127	LOCUSTedipJ18_14840	TepidiUDEAICP_20930	LOCUSTmargari_00790	LOCUSTthermophi_07880	LOCUSTedsuccinati_17080	LOCUSTedJ10_08330	LOCUSTedB18_15820
1128	LOCUSTedipJ18_14850	TepidiUDEAICP_20940	LOCUSTmargari_00800	LOCUSTthermophi_07870	LOCUSTedsuccinati_17070	LOCUSTedJ10_08320	LOCUSTedB18_15830
1129	LOCUSTedipJ18_14860	TepidiUDEAICP_20950	LOCUSTmargari_00810	LOCUSTthermophi_07860	LOCUSTedsuccinati_17060	LOCUSTedJ10_08310	LOCUSTedB18_15840
1130	LOCUSTedipJ18_14870	TepidiUDEAICP_20960	LOCUSTmargari_00820	LOCUSTthermophi_07850	LOCUSTedsuccinati_17050	LOCUSTedJ10_08300	LOCUSTedB18_15850
1131	LOCUSTedipJ18_14880	TepidiUDEAICP_20970	LOCUSTmargari_00830	LOCUSTthermophi_07840	LOCUSTedsuccinati_17040	LOCUSTedJ10_08290	LOCUSTedB18_15860
1132	LOCUSTedipJ18_14890	TepidiUDEAICP_20980	LOCUSTmargari_00840	LOCUSTthermophi_07830	LOCUSTedsuccinati_17030	LOCUSTedJ10_08280	LOCUSTedB18_15870
1133	LOCUSTedipJ18_14900	TepidiUDEAICP_20990	LOCUSTmargari_00850	LOCUSTthermophi_07820	LOCUSTedsuccinati_17020	LOCUSTedJ10_08270	LOCUSTedB18_15880
1134	LOCUSTedipJ18_14910	TepidiUDEAICP_21000	LOCUSTmargari_00860	LOCUSTthermophi_07810	LOCUSTedsuccinati_17010	LOCUSTedJ10_08260	LOCUSTedB18_15890
1135	LOCUSTedipJ18_14920	TepidiUDEAICP_21010	LOCUSTmargari_00870	LOCUSTthermophi_07800	LOCUSTedsuccinati_17000	LOCUSTedJ10_08250	LOCUSTedB18_15900
1136	LOCUSTedipJ18_14930	TepidiUDEAICP_21020	LOCUSTmargari_00880	LOCUSTthermophi_07790	LOCUSTedsuccinati_16990	LOCUSTedJ10_08240	LOCUSTedB18_15910
1137	LOCUSTedipJ18_14940	TepidiUDEAICP_21030	LOCUSTmargari_00890	LOCUSTthermophi_07780	LOCUSTedsuccinati_16980	LOCUSTedJ10_08230	LOCUSTedB18_15920
1138	LOCUSTedipJ18_15080	TepidiUDEAICP_11090	LOCUSTmargari_01030	LOCUSTthermophi_07660	LOCUSTedsuccinati_16520	LOCUSTedJ10_08110	LOCUSTedB18_16050
1139	LOCUSTedipJ18_15150	TepidiUDEAICP_11100	LOCUSTmargari_01040	LOCUSTthermophi_07650	LOCUSTedsuccinati_16510	LOCUSTedJ10_08100	LOCUSTedB18_16120
1140	LOCUSTedipJ18_15160	TepidiUDEAICP_11110	LOCUSTmargari_01050	LOCUSTthermophi_07640	LOCUSTedsuccinati_16500	LOCUSTedJ10_08090	LOCUSTedB18_16130
1141	LOCUSTedipJ18_15170	TepidiUDEAICP_11120	LOCUSTmargari_01060	LOCUSTthermophi_07630	LOCUSTedsuccinati_16490	LOCUSTedJ10_08080	LOCUSTedB18_16140
1142	LOCUSTedipJ18_15180	TepidiUDEAICP_11180	LOCUSTmargari_01120	LOCUSTthermophi_07560	LOCUSTedsuccinati_16420	LOCUSTedJ10_08010	LOCUSTedB18_16150
1143	LOCUSTedipJ18_15190	TepidiUDEAICP_11250	LOCUSTmargari_01190	LOCUSTthermophi_07490	LOCUSTedsuccinati_16350	LOCUSTedJ10_07940	LOCUSTedB18_16220
1144	LOCUSTedipJ18_15200	TepidiUDEAICP_11260	LOCUSTmargari_01200	LOCUSTthermophi_07480	LOCUSTedsuccinati_16340	LOCUSTedJ10_07930	LOCUSTedB18_16230
1145	LOCUSTedipJ18_15210	TepidiUDEAICP_12140	LOCUSTmargari_02220	LOCUSTthermophi_06560	LOCUSTedsuccinati_07770	LOCUSTedJ10_07920	LOCUSTedB18_16240
1146	LOCUSTedipJ18_15220	TepidiUDEAICP_12150	LOCUSTmargari_02230	LOCUSTthermophi_06550	LOCUSTedsuccinati_07780	LOCUSTedJ10_07910	LOCUSTedB18_16250
1147	LOCUSTedipJ18_15230	TepidiUDEAICP_12160	LOCUSTmargari_02240	LOCUSTthermophi_06540	LOCUSTedsuccinati_07790	LOCUSTedJ10_07900	LOCUSTedB18_16260
1148	LOCUSTedipJ18_15240	TepidiUDEAICP_12170	LOCUSTmargari_02250	LOCUSTthermophi_06530	LOCUSTedsuccinati_07800	LOCUSTedJ10_07890	LOCUSTedB18_16270
1149	LOCUSTedipJ18_15250	TepidiUDEAICP_12180	LOCUSTmargari_02260	LOCUSTthermophi_06510	LOCUSTedsuccinati_07810	LOCUSTedJ10_07880	LOCUSTedB18_16280
1150	LOCUSTedipJ18_15260	TepidiUDEAICP_12190	LOCUSTmargari_02270	LOCUSTthermophi_06500	LOCUSTedsuccinati_07820	LOCUSTedJ10_07870	LOCUSTedB18_16290
1151	LOCUSTedipJ18_15270	TepidiUDEAICP_12200	LOCUSTmargari_02280	LOCUSTthermophi_06490	LOCUSTedsuccinati_07830	LOCUSTedJ10_07860	LOCUSTedB18_16300
1152	LOCUSTedipJ18_15280	TepidiUDEAICP_12210	LOCUSTmargari_02290	LOCUSTthermophi_06480	LOCUSTedsuccinati_07840	LOCUSTedJ10_07850	LOCUSTedB18_16310
1153	LOCUSTedipJ18_15290	TepidiUDEAICP_12220	LOCUSTmargari_02300	LOCUSTthermophi_06470	LOCUSTedsuccinati_07850	LOCUSTedJ10_07840	LOCUSTedB18_16320
1154	LOCUSTedipJ18_15300	TepidiUDEAICP_12230	LOCUSTmargari_02310	LOCUSTthermophi_06460	LOCUSTedsuccinati_07860	LOCUSTedJ10_07830	LOCUSTedB18_16330
1155	LOCUSTedipJ18_15310	TepidiUDEAICP_12240	LOCUSTmargari_02320	LOCUSTthermophi_06450	LOCUSTedsuccinati_07870	LOCUSTedJ10_07820	LOCUSTedB18_16340
1156	LOCUSTedipJ18_15320	TepidiUDEAICP_12250	LOCUSTmargari_02330	LOCUSTthermophi_06440	LOCUSTedsuccinati_07880	LOCUSTedJ10_07810	LOCUSTedB18_16350
1157	LOCUSTedipJ18_15330	TepidiUDEAICP_12260	LOCUSTmargari_02340	LOCUSTthermophi_06430	LOCUSTedsuccinati_07890	LOCUSTedJ10_07800	LOCUSTedB18_16360
1158	LOCUSTedipJ18_15340	TepidiUDEAICP_12270	LOCUSTmargari_02350	LOCUSTthermophi_06420	LOCUSTedsuccinati_13550	LOCUSTedJ10_07790	LOCUSTedB18_16370
1159	LOCUSTedipJ18_15350	TepidiUDEAICP_12280	LOCUSTmargari_02360	LOCUSTthermophi_06410	LOCUSTedsuccinati_13560	LOCUSTedJ10_07780	LOCUSTedB18_16380
1160	LOCUSTedipJ18_15390	TepidiUDEAICP_12340	LOCUSTmargari_02370	LOCUSTthermophi_06350	LOCUSTedsuccinati_13620	LOCUSTedJ10_07720	LOCUSTedB18_16440
1161	LOCUSTedipJ18_15400	TepidiUDEAICP_12130	LOCUSTmargari_02160	LOCUSTthermophi_06570	LOCUSTedsuccinati_07760	LOCUSTedJ10_07710	LOCUSTedB18_16450
1162	LOCUSTedipJ18_15410	TepidiUDEAICP_12120	LOCUSTmargari_02150	LOCUSTthermophi_06580	LOCUSTedsuccinati_07750	LOCUSTedJ10_07700	LOCUSTedB18_16460
1163	LOCUSTedipJ18_15420	TepidiUDEAICP_12110	LOCUSTmargari_02140	LOCUSTthermophi_06590	LOCUSTedsuccinati_07740	LOCUSTedJ10_07690	LOCUSTedB18_16470
1164	LOCUSTedipJ18_15430	TepidiUDEAICP_12100	LOCUSTmargari_02130	LOCUSTthermophi_06600	LOCUSTedsuccinati_07730	LOCUSTedJ10_07680	LOCUSTedB18_16480
1165	LOCUSTedipJ18_15440	TepidiUDEAICP_19780	LOCUSTmargari_20320	LOCUSTthermophi_17520	LOCUSTedsuccinati_10520	LOCUSTedJ10_19310	LOCUSTedB18_10690
1166	LOCUSTedipJ18_15450	TepidiUDEAICP_19770	LOCUSTmargari_20330	LOCUSTthermophi_17530	LOCUSTedsuccinati_10530	LOCUSTedJ10_19320	LOCUSTedB18_10700
1167	LOCUSTedipJ18_15460	TepidiUDEAICP_19760	LOCUSTmargari_20340	LOCUSTthermophi_17540	LOCUSTedsuccinati_10540	LOCUSTedJ10_19330	LOCUSTedB18_10710
1168	LOCUSTedipJ18_15470	TepidiUDEAICP_19750	LOCUSTmargari_20350	LOCUSTthermophi_17550	LOCUSTedsuccinati_10550	LOCUSTedJ10_19340	LOCUSTedB18_10720
1169	LOCUSTedipJ18_15480	TepidiUDEAICP_19740	LOCUSTmargari_20360	LOCUSTthermophi_17560	LOCUSTedsuccinati_10560	LOCUSTedJ10_19350	LOCUSTedB18_10730
1170	LOCUSTedipJ18_15490	TepidiUDEAICP_19730	LOCUSTmargari_20370	LOCUSTthermophi_17570	LOCUSTedsuccinati_10570	LOCUSTedJ10_19360	LOCUSTedB18_10740
1171	LOCUSTedipJ18_15500	TepidiUDEAICP_19720	LOCUSTmargari_20380	LOCUSTthermophi_17580	LOCUSTedsuccinati_10580	LOCUSTedJ10_19370	LOCUSTedB18_10750
1172	LOCUSTedipJ18_15510	TepidiUDEAICP_19710	LOCUSTmargari_20390	LOCUSTthermophi_17590	LOCUSTedsuccinati_10590	LOCUSTedJ10_19380	LOCUSTedB18_10760
1173	LOCUSTedipJ18_15520	TepidiUDEAICP_19700	LOCUSTmargari_20400	LOCUSTthermophi_17600	LOCUSTedsuccinati_10600	LOCUSTedJ10_19390	LOCUSTedB18_10770
1174	LOCUSTedipJ18_15530	TepidiUDEAICP_19690	LOCUSTmargari_20410	LOCUSTthermophi_17610	LOCUSTedsuccinati_10610	LOCUSTedJ10_19400	LOCUSTedB18_10780
1175	LOCUSTedipJ18_15540	TepidiUDEAICP_19110	LOCUSTmargari_20420	LOCUSTthermophi_17620	LOCUSTedsuccinati_10620	LOCUSTedJ10_19410	LOCUSTedB18_10790
1176	LOCUSTedipJ18_15550	TepidiUDEAICP_19130	LOCUSTmargari_20440	LOCUSTthermophi_17640	LOCUSTedsuccinati_10640	LOCUSTedJ10_19420	LOCUSTedB18_10800
1177	LOCUSTedipJ18_15560	TepidiUDEAICP_19140	LOCUSTmargari_20460	LOCUSTthermophi_17650	LOCUSTedsuccinati_10650	LOCUSTedJ10_19430	LOCUSTedB18_10810
1178	LOCUSTedipJ18_15570	TepidiUDEAICP_19150	LOCUSTmargari_20470	LOCUSTthermophi_17660	LOCUSTedsuccinati_10660	LOCUSTedJ10_19440	LOCUSTedB18_10820
1179	LOCUSTedipJ18_15580	TepidiUDEAICP_19160	LOCUSTmargari_20480	LOCUSTthermophi_17670	LOCUSTedsuccinati_10670	LOCUSTedJ10_19450	LOCUSTedB18_10830
1180	LOCUSTedipJ18_15590	TepidiUDEAICP_19170	LOCUSTmargari_20490	LOCUSTthermophi_17680	LOCUSTedsuccinati_10680	LOCUSTedJ10_19460	LOCUSTedB18_10840
1181	LOCUSTedipJ18_15630	TepidiUDEAICP_19180	LOCUSTmargari_20500	LOCUSTthermophi_17690	LOCUSTedsuccinati_10690	LOCUSTedJ10_19500	LOCUSTedB18_08230
1182	LOCUSTedipJ18_15640	TepidiUDEAICP_19190	LOCUSTmargari_20510	LOCUSTthermophi_17700	LOCUSTedsuccinati_10700	LOCUSTedJ10_19510	LOCUSTedB18_08220
1183	LOCUSTedipJ18_15650	TepidiUDEAICP_19200	LOCUSTmargari_20520	LOCUSTthermophi_17710	LOCUSTedsuccinati_10710	LOCUSTedJ10_19520	LOCUSTedB18_08210
1184	LOCUSTedipJ18_15660	TepidiUDEAICP_19210	LOCUSTmargari_20530	LOCUSTthermophi_17720	LOCUSTedsuccinati_10720	LOCUSTedJ10_19530	LOCUSTedB18_08200
1185	LOCUSTedipJ18_15670	TepidiUDEAICP_19220	LOCUSTmargari_20540	LOCUSTthermophi_17730	LOCUSTedsuccinati_10730	LOCUSTedJ10_19540	LOCUSTedB18_08190
1186	LOCUSTedipJ18_15690	TepidiUDEAICP_19230	LOCUSTmargari_19130	LOCUSTthermophi_17740	LOCUSTedsuccinati_10740	LOCUSTedJ10_19560	LOCUSTedB18_08170
1187	LOCUSTedipJ18_15700	TepidiUDEAICP_18480	LOCUSTmargari_12540	LOCUSTthermophi_15030	LOCUSTedsuccinati_17460	LOCUSTedJ10_19570	LOCUSTedB18_08160
1188	LOCUSTedipJ18_15710	TepidiUDEAICP_18470	LOCUSTmargari_12530	LOCUSTthermophi_15040	LOCUSTedsuccinati_17470	LOCUSTedJ10_19580	LOCUSTedB18_08150
1189	LOCUSTedipJ18_15720	TepidiUDEAICP_18460	LOCUSTmargari_12520	LOCUSTthermophi_15050	LOCUSTedsuccinati_17480	LOCUSTedJ10_19590	LOCUSTedB18_08140
1190	LOCUSTedipJ18_15730	TepidiUDEAICP_18450	LOCUSTmargari_12510	LOCUSTthermophi_15060	LOCUSTedsuccinati_17490	LOCUSTedJ10_19600	LOCUSTedB18_08130
1191	LOCUSTedipJ18_15740	TepidiUDEAICP_18440	LOCUSTmargari_12500	LOCUSTthermophi_15070	LOCUSTedsuccinati_17500	LOCUSTedJ10_19610	LOCUSTedB18_08120
1192	LOCUSTedipJ18_15750	TepidiUDEAICP_18430	LOCUSTmargari_12490	LOCUSTthermophi_15080	LOCUSTedsuccinati_17510	LOCUSTedJ10_19620	LOCUSTedB18_08110
1193	LOCUSTedipJ18_15760	TepidiUDEAICP_18420	LOCUSTmargari_12480	LOCUSTthermophi_15100	LOCUSTedsuccinati_17520	LOCUSTedJ10_19630	LOCUSTedB18_08100
1194	LOCUSTedipJ18_15780	TepidiUDEAICP_18410	LOCUSTmargari_12470	LOCUSTthermophi_15110	LOCUSTedsuccinati_17530	LOCUSTedJ10_19640	LOCUSTedB18_08090
1195	LOCUSTedipJ18_15790	TepidiUDEAICP_18400	LOCUSTmargari_12460	LOCUSTthermophi_15120	LOCUSTedsuccinati_17540	LOCUSTedJ10_19650	LOCUSTedB18_08080
1196	LOCUSTedipJ18_15800	TepidiUDEAICP_18390	LOCUSTmargari_12450	LOCUSTthermophi_15130	LOCUSTedsuccinati_17550	LOCUSTedJ10_19660	LOCUSTedB18_08070
1197	LOCUSTedipJ18_15810	TepidiUDEAICP_18380	LOCUSTmargari_12440	LOCUSTthermophi_15140	LOCUSTedsuccinati_17560	LOCUSTedJ10_19670	LOCUSTedB18_08060
1198	LOCUSTedipJ18_15820	TepidiUDEAICP_18370	LOCUSTmargari_12430	LOCUSTthermophi_15150	LOCUSTedsuccinati_17570	LOCUSTedJ10_19680	LOCUSTedB18_08050
1199	LOCUSTedipJ18_15830	TepidiUDEAICP_18360	LOCUSTmargari_12420	LOCUSTthermophi_15160	LOCUSTedsuccinati_17580	LOCUSTedJ10_19690	LOCUSTedB18_08040
1200	LOCUSTedipJ18_15850	TepidiUDEAICP_18350	LOCUSTmargari_12410	LOCUSTthermophi_15180	LOCUSTedsuccinati_17600	LOCUSTedJ10_19710	LOCUSTedB18_08020
1201	LOCUSTedipJ18_15860	TepidiUDEAICP_18340	LOCUSTmargari_12400	LOCUSTthermophi_15190	LOCUSTedsuccinati_17610	LOCUSTedJ10_19720	LOCUSTedB18_08010
1202	LOCUSTedipJ18_15870	TepidiUDEAICP_18330	LOCUSTmargari_12390	LOCUSTthermophi_15200	LOCUSTedsuccinati_17620	LOCUSTedJ10_19730	LOCUSTedB18_08000
1203	LOCUSTedipJ18_15910	TepidiUDEAICP_18320	LOCUSTmargari_12380	LOCUSTthermophi_15210	LOCUSTedsuccinati_17630	LOCUSTedJ10_19780	LOCUSTedB18_07990
1204	LOCUSTedipJ18_15920	TepidiUDEAICP_18310	LOCUSTmargari_12370	LOCUSTthermophi_15220	LOCUSTedsuccinati_17640	LOCUSTedJ10_19790	LOCUSTedB18_07980
1205	LOCUSTedipJ18_15930	TepidiUDEAICP_18260	LOCUSTmargari_12360	LOCUSTthermophi_15230	LOCUSTedsuccinati_17650	LOCUSTedJ10_19800	LOCUSTedB18_07970
1206	LOCUSTedipJ18_15940	TepidiUDEAICP_18270	LOCUSTmargari_12350	LOCUSTthermophi_15240	LOCUSTedsuccinati_17660	LOCUSTedJ10_19810	LOCUSTedB18_07960
1207	LOCUSTedipJ18_15950	TepidiUDEAICP_18280	LOCUSTmargari_12340	LOCUSTthermophi_15250	LOCUSTedsuccinati_17670	LOCUSTedJ10_19820	LOCUSTedB18_07950
1208	LOCUSTedipJ18_15960	TepidiUDEAICP_18290	LOCUSTmargari_12330	LOCUSTthermophi_15260	LOCUSTedsuccinati_17680	LOCUSTedJ10_19830	LOCUSTedB18_07940
1209	LOCUSTedipJ18_16000	TepidiUDEAICP_18240	LOCUSTmargari_12300	LOCUSTthermophi_15290	LOCUSTedsuccinati_17710	LOCUSTedJ10_00320	LOCUSTedB18_19120
1210	LOCUSTedipJ18_16010	TepidiUDEAICP_18230	LOCUSTmargari_12290	LOCUSTthermophi_15300	LOCUSTedsuccinati_17720	LOCUSTedJ10_00310	LOCUSTedB18_19110
1211	LOCUSTedipJ18_16020	TepidiUDEAICP_18220	LOCUSTmargari_12280	LOCUSTthermophi_15310	LOCUSTedsuccinati_17730	LOCUSTedJ10_00300	LOCUSTedB18_19100
1212	LOCUSTedipJ18_16030	TepidiUDEAICP_18210	LOCUSTmargari_12270	LOCUSTthermophi_15320	LOCUSTedsuccinati_17740	LOCUSTedJ10_00290	LOCUSTedB18_19090
1213	LOCUSTedipJ18_16040	TepidiUDEAICP_18200	LOCUSTmargari_12260	LOCUSTthermophi_15330	LOCUSTedsuccinati_17750	LOCUSTedJ10_00280	LOCUSTedB18_19080
1214	LOCUSTedipJ18_16050	TepidiUDEAICP_18190	LOCUSTmargari_12250	LOCUSTthermophi_15340	LOCUSTedsuccinati_17760	LOCUSTedJ10_00270	LOCUSTedB18_19070
1215	LOCUSTedipJ18_16070	TepidiUDEAICP_18180	LOCUSTmargari_12220	LOCUSTthermophi_13310	LOCUSTedsuccinati_17770	LOCUSTedJ10_00240	LOCUSTedB18_19040
1216	LOCUSTedipJ18_16080	TepidiUDEAICP_15310	LOCUSTmargari_19310	LOCUSTthermophi_18510	LOCUSTedsuccinati_05630	LOCUSTedJ10_18320	LOCUSTedB18_20690
1217	LOCUSTedipJ18_16090	TepidiUDEAICP_15300	LOCUSTmargari_19320	LOCUSTthermophi_18520	LOCUSTedsuccinati_05640	LOCUSTedJ10_18330	LOCUSTedB18_20680
1218	LOCUSTedipJ18_16100	TepidiUDEAICP_15290	LOCUSTmargari_19330	LOCUSTthermophi_18530	LOCUSTedsuccinati_05650	LOCUSTedJ10_18340	LOCUSTedB18_20670
1219	LOCUSTedipJ18_16110	TepidiUDEAICP_15280	LOCUSTmargari_19340	LOCUSTthermophi_18540	LOCUSTedsuccinati_05660	LOCUSTedJ10_18350	LOCUSTedB18_20660
1220	LOCUSTedipJ18_16120	TepidiUDEAICP_15270	LOCUSTmargari_19350	LOCUSTthermophi_18550	LOCUSTedsuccinati_05670	LOCUSTedJ10_18360	LOCUSTedB18_20650
1221	LOCUSTedipJ18_16130	TepidiUDEAICP_15260	LOCUSTmargari_19360	LOCUSTthermophi_18560	LOCUSTedsuccinati_05680	LOCUSTedJ10_18370	LOCUSTedB18_20640
1222	LOCUSTedipJ18_16140	TepidiUDEAICP_01090	LOCUSTmargari_16670	LOCUSTthermophi_03140	LOCUSTedsuccinati_00390	LOCUSTedJ10_19960	LOCUSTedB18_03180
1223	LOCUSTedipJ18_16150	TepidiUDEAICP_01100	LOCUSTmargari_16660	LOCUSTthermophi_03130	LOCUSTedsuccinati_00400	LOCUSTedJ10_19950	LOCUSTedB18_03170
1224	LOCUSTedipJ18_16160	TepidiUDEAICP_01110	LOCUSTmargari_16650	LOCUSTthermophi_03120	LOCUSTedsuccinati_00410	LOCUSTedJ10_19940	LOCUSTedB18_03160
1225	LOCUSTedipJ18_16360	TepidiUDEAICP_01080	LOCUSTmargari_16680	LOCUSTthermophi_03150	LOCUSTedsuccinati_00380	LOCUSTedJ10_19970	LOCUSTedB18_03190
1226	LOCUSTedipJ18_16370	TepidiUDEAICP_01070	LOCUSTmargari_16690	LOCUSTthermophi_03160	LOCUSTedsuccinati_00370	LOCUSTedJ10_19980	LOCUSTedB18_03200
1227	LOCUSTedipJ18_16380	TepidiUDEAICP_01060	LOCUSTmargari_16700	LOCUSTthermophi_03170	LOCUSTedsuccinati_00360	LOCUSTedJ10_19990	LOCUSTedB18_03210
1228	LOCUSTedipJ18_16400	TepidiUDEAICP_01040	LOCUSTmargari_16720	LOCUSTthermophi_03190	LOCUSTedsuccinati_00340	LOCUSTedJ10_20000	LOCUSTedB18_03230
1229	LOCUSTedipJ18_16410	TepidiUDEAICP_01030	LOCUSTmargari_16730	LOCUSTthermophi_03200	LOCUSTedsuccinati_00330	LOCUSTedJ10_20010	LOCUSTedB18_03240
1230	LOCUSTedipJ18_16420	TepidiUDEAICP_01020	LOCUSTmargari_16740	LOCUSTthermophi_03210	LOCUSTedsuccinati_00320	LOCUSTedJ10_20020	LOCUSTedB18_03250
1231	LOCUSTedipJ18_16430	TepidiUDEAICP_01010	LOCUSTmargari_16750	LOCUSTthermophi_03220	LOCUSTedsuccinati_00310	LOCUSTedJ10_20030	LOCUSTedB18_03260
1232	LOCUSTedipJ18_16440	TepidiUDEAICP_01000	LOCUSTmargari_16760	LOCUSTthermophi_03230	LOCUSTedsuccinati_00300	LOCUSTedJ10_20040	LOCUSTedB18_03270
1233	LOCUSTedipJ18_16450	TepidiUDEAICP_00990	LOCUSTmargari_16770	LOCUSTthermophi_03240	LOCUSTedsuccinati_00290	LOCUSTedJ10_20050	LOCUSTedB18_03280
1234	LOCUSTedipJ18_16460	TepidiUDEAICP_00980	LOCUSTmargari_16780	LOCUSTthermophi_03250	LOCUSTedsuccinati_00280	LOCUSTedJ10_20060	LOCUSTedB18_03290
1235	LOCUSTedipJ18_16490	TepidiUDEAICP_00950	LOCUSTmargari_16800	LOCUSTthermophi_03280	LOCUSTedsuccinati_00260	LOCUSTedJ10_20090	LOCUSTedB18_03320
1236	LOCUSTedipJ18_16500	TepidiUDEAICP_00940	LOCUSTmargari_16810	LOCUSTthermophi_03290	LOCUSTedsuccinati_00250	LOCUSTedJ10_20100	LOCUSTedB18_03330
1237	LOCUSTedipJ18_16510	TepidiUDEAICP_00930	LOCUSTmargari_16820	LOCUSTthermophi_03300	LOCUSTedsuccinati_00240	LOCUSTedJ10_20110	LOCUSTedB18_03340
1238	LOCUSTedipJ18_16520	TepidiUDEAICP_00920	LOCUSTmargari_16830	LOCUSTthermophi_03310	LOCUSTedsuccinati_00230	LOCUSTedJ10_20120	LOCUSTedB18_03350
1239	LOCUSTedipJ18_16530	TepidiUDEAICP_00910	LOCUSTmargari_16840	LOCUSTthermophi_03320	LOCUSTedsuccinati_00220	LOCUSTedJ10_20130	LOCUSTedB18_03360
1240	LOCUSTedipJ18_16540	TepidiUDEAICP_00900	LOCUSTmargari_16850	LOCUSTthermophi_03330	LOCUSTedsuccinati_00210	LOCUSTedJ10_20140	LOCUSTedB18_03370
1241	LOCUSTedipJ18_16550	TepidiUDEAICP_00890	LOCUSTmargari_16860	LOCUSTthermophi_03340	LOCUSTedsuccinati_00200	LOCUSTedJ10_20150	LOCUSTedB18_03380
1242	LOCUSTedipJ18_16560	TepidiUDEAICP_00880	LOCUSTmargari_16870	LOCUSTthermophi_03350	LOCUSTedsuccinati_00190	LOCUSTedJ10_20160	LOCUSTedB18_03390
1243	LOCUSTedipJ18_16570	TepidiUDEAICP_00870	LOCUSTmargari_16880	LOCUSTthermophi_03360	LOCUSTedsuccinati_00180	LOCUSTedJ10_20170	LOCUSTedB18_03400
1244	LOCUSTedipJ18_16580	TepidiUDEAICP_00860	LOCUSTmargari_16890	LOCUSTthermophi_03370	LOCUSTedsuccinati_00170	LOCUSTedJ10_20180	LOCUSTedB18_03410
1245	LOCUSTedipJ18_16740	TepidiUDEAICP_00330	LOCUSTmargari_09830	LOCUSTthermophi_19250	LOCUSTedsuccinati_06690	LOCUSTedJ10_09910	LOCUSTedB18_18160
1246	LOCUSTedipJ18_16750	TepidiUDEAICP_00320	LOCUSTmargari_09820	LOCUSTthermophi_19260	LOCUSTedsuccinati_06680	LOCUSTedJ10_09920	LOCUSTedB18_18150
1247	LOCUSTedipJ18_16760	TepidiUDEAICP_00310	LOCUSTmargari_09810	LOCUSTthermophi_19270	LOCUSTedsuccinati_06670	LOCUSTedJ10_09930	LOCUSTedB18_18140
1248	LOCUSTedipJ18_16770	TepidiUDEAICP_00300	LOCUSTmargari_09800	LOCUSTthermophi_19280	LOCUSTedsuccinati_06660	LOCUSTedJ10_09940	LOCUSTedB18_18130
1249	LOCUSTedipJ18_16790	TepidiUDEAICP_00270	LOCUSTmargari_09780	LOCUSTthermophi_21550	LOCUSTedsuccinati_06630	LOCUSTedJ10_09960	LOCUSTedB18_18110
1250	LOCUSTedipJ18_16800	TepidiUDEAICP_00260	LOCUSTmargari_09770	LOCUSTthermophi_21540	LOCUSTedsuccinati_06620	LOCUSTedJ10_09970	LOCUSTedB18_18100
1251	LOCUSTedipJ18_16810	TepidiUDEAICP_00250	LOCUSTmargari_09760	LOCUSTthermophi_21530	LOCUSTedsuccinati_06610	LOCUSTedJ10_09980	LOCUSTedB18_18090
1252	LOCUSTedipJ18_16820	TepidiUDEAICP_00240	LOCUSTmargari_09750	LOCUSTthermophi_21520	LOCUSTedsuccinati_06600	LOCUSTedJ10_09990	LOCUSTedB18_18080
1253	LOCUSTedipJ18_16830	TepidiUDEAICP_00230	LOCUSTmargari_09740	LOCUSTthermophi_21510	LOCUSTedsuccinati_06590	LOCUSTedJ10_10000	LOCUSTedB18_18070
1254	LOCUSTedipJ18_16840	TepidiUDEAICP_00220	LOCUSTmargari_09730	LOCUSTthermophi_21500	LOCUSTedsuccinati_06580	LOCUSTedJ10_10010	LOCUSTedB18_18060
1255	LOCUSTedipJ18_17030	TepidiUDEAICP_00710	LOCUSTmargari_17050	LOCUSTthermophi_03530	LOCUSTedsuccinati_00010	LOCUSTedJ10_20330	LOCUSTedB18_03570
1256	LOCUSTedipJ18_17040	TepidiUDEAICP_00720	LOCUSTmargari_17040	LOCUSTthermophi_03520	LOCUSTedsuccinati_00020	LOCUSTedJ10_20320	LOCUSTedB18_03560
1257	LOCUSTedipJ18_17050	TepidiUDEAICP_00730	LOCUSTmargari_17030	LOCUSTthermophi_03510	LOCUSTedsuccinati_00030	LOCUSTedJ10_20310	LOCUSTedB18_03550
1258	LOCUSTedipJ18_17060	TepidiUDEAICP_00740	LOCUSTmargari_17020	LOCUSTthermophi_03500	LOCUSTedsuccinati_00040	LOCUSTedJ10_20300	LOCUSTedB18_03530
1259	LOCUSTedipJ18_17070	TepidiUDEAICP_00750	LOCUSTmargari_17010	LOCUSTthermophi_03490	LOCUSTedsuccinati_00050	LOCUSTedJ10_20290	LOCUSTedB18_03520
1260	LOCUSTedipJ18_17080	TepidiUDEAICP_00760	LOCUSTmargari_17000	LOCUSTthermophi_03480	LOCUSTedsuccinati_00060	LOCUSTedJ10_20280	LOCUSTedB18_03510
1261	LOCUSTedipJ18_17090	TepidiUDEAICP_00770	LOCUSTmargari_16990	LOCUSTthermophi_03470	LOCUSTedsuccinati_00070	LOCUSTedJ10_20270	LOCUSTedB18_03500
1262	LOCUSTedipJ18_17100	TepidiUDEAICP_00780	LOCUSTmargari_16980	LOCUSTthermophi_03460	LOCUSTedsuccinati_00080	LOCUSTedJ10_20260	LOCUSTedB18_03490
1263	LOCUSTedipJ18_17110	TepidiUDEAICP_00790	LOCUSTmargari_16970	LOCUSTthermophi_03450	LOCUSTedsuccinati_00090	LOCUSTedJ10_20250	LOCUSTedB18_03480
1264	LOCUSTedipJ18_17120	TepidiUDEAICP_00800	LOCUSTmargari_16960	LOCUSTthermophi_03440	LOCUSTedsuccinati_00100	LOCUSTedJ10_20240	LOCUSTedB18_03470
1265	LOCUSTedipJ18_17130	TepidiUDEAICP_00810	LOCUSTmargari_16950	LOCUSTthermophi_03430	LOCUSTedsuccinati_00110	LOCUSTedJ10_20230	LOCUSTedB18_03460
1266	LOCUSTedipJ18_17140	TepidiUDEAICP_00820	LOCUSTmargari_16940	LOCUSTthermophi_03420	LOCUSTedsuccinati_00120	LOCUSTedJ10_20220	LOCUSTedB18_03450
1267	LOCUSTedipJ18_17150	TepidiUDEAICP_00830	LOCUSTmargari_16930	LOCUSTthermophi_03410	LOCUSTedsuccinati_00130	LOCUSTedJ10_20210	LOCUSTedB18_03440
1268	LOCUSTedipJ18_17190	TepidiUDEAICP_16510	LOCUSTmargari_18000	LOCUSTthermophi_11350	LOCUSTedsuccinati_12640	LOCUSTedJ10_03120	LOCUSTedB18_01130
1269	LOCUSTedipJ18_17300	TepidiUDEAICP_09200	LOCUSTmargari_08330	LOCUSTthermophi_03580	LOCUSTedsuccinati_09350	LOCUSTedJ10_11430	LOCUSTedB18_17920
1270	LOCUSTedipJ18_17360	TepidiUDEAICP_09820	LOCUSTmargari_14420	LOCUSTthermophi_17370	LOCUSTedsuccinati_08640	LOCUSTedJ10_11420	LOCUSTedB18_17910
1271	LOCUSTedipJ18_17370	TepidiUDEAICP_09810	LOCUSTmargari_14410	LOCUSTthermophi_17360	LOCUSTedsuccinati_08650	LOCUSTedJ10_11410	LOCUSTedB18_17900
1272	LOCUSTedipJ18_17380	TepidiUDEAICP_09800	LOCUSTmargari_14400	LOCUSTthermophi_17350	LOCUSTedsuccinati_08660	LOCUSTedJ10_11400	LOCUSTedB18_17890
1273	LOCUSTedipJ18_17390	TepidiUDEAICP_09790	LOCUSTmargari_14390	LOCUSTthermophi_17340	LOCUSTedsuccinati_08670	LOCUSTedJ10_11390	LOCUSTedB18_17880
1274	LOCUSTedipJ18_17400	TepidiUDEAICP_09780	LOCUSTmargari_14380	LOCUSTthermophi_17330	LOCUSTedsuccinati_08680	LOCUSTedJ10_11380	LOCUSTedB18_17870
1275	LOCUSTedipJ18_17410	TepidiUDEAICP_09770	LOCUSTmargari_14370	LOCUSTthermophi_17320	LOCUSTedsuccinati_08690	LOCUSTedJ10_11370	LOCUSTedB18_17860
1276	LOCUSTedipJ18_17420	TepidiUDEAICP_09760	LOCUSTmargari_14360	LOCUSTthermophi_17310	LOCUSTedsuccinati_08700	LOCUSTedJ10_11360	LOCUSTedB18_17850
1277	LOCUSTedipJ18_17430	TepidiUDEAICP_09750	LOCUSTmargari_14350	LOCUSTthermophi_17300	LOCUSTedsuccinati_08710	LOCUSTedJ10_11350	LOCUSTedB18_17840
1278	LOCUSTedipJ18_17450	TepidiUDEAICP_09740	LOCUSTmargari_14340	LOCUSTthermophi_17290	LOCUSTedsuccinati_08720	LOCUSTedJ10_11340	LOCUSTedB18_17820
1279	LOCUSTedipJ18_17460	TepidiUDEAICP_09730	LOCUSTmargari_14330	LOCUSTthermophi_17280	LOCUSTedsuccinati_08730	LOCUSTedJ10_11330	LOCUSTedB18_17810
1280	LOCUSTedipJ18_17470	TepidiUDEAICP_09720	LOCUSTmargari_14320	LOCUSTthermophi_17270	LOCUSTedsuccinati_08740	LOCUSTedJ10_11320	LOCUSTedB18_17800
1281	LOCUSTedipJ18_17480	TepidiUDEAICP_09690	LOCUSTmargari_14310	LOCUSTthermophi_17260	LOCUSTedsuccinati_08750	LOCUSTedJ10_11310	LOCUSTedB18_17790
1282	LOCUSTedipJ18_17490	TepidiUDEAICP_09680	LOCUSTmargari_14300	LOCUSTthermophi_17250	LOCUSTedsuccinati_08760	LOCUSTedJ10_11300	LOCUSTedB18_17780
1283	LOCUSTedipJ18_17500	TepidiUDEAICP_09670	LOCUSTmargari_14290	LOCUSTthermophi_17240	LOCUSTedsuccinati_08770	LOCUSTedJ10_11290	LOCUSTedB18_17770
1284	LOCUSTedipJ18_17510	TepidiUDEAICP_09660	LOCUSTmargari_14280	LOCUSTthermophi_17230	LOCUSTedsuccinati_08780	LOCUSTedJ10_11280	LOCUSTedB18_17760
1285	LOCUSTedipJ18_17520	TepidiUDEAICP_09650	LOCUSTmargari_14270	LOCUSTthermophi_17220	LOCUSTedsuccinati_08790	LOCUSTedJ10_11270	LOCUSTedB18_17750
1286	LOCUSTedipJ18_17530	TepidiUDEAICP_09640	LOCUSTmargari_14260	LOCUSTthermophi_17210	LOCUSTedsuccinati_08800	LOCUSTedJ10_11260	LOCUSTedB18_17740
1287	LOCUSTedipJ18_17540	TepidiUDEAICP_09630	LOCUSTmargari_14250	LOCUSTthermophi_17200	LOCUSTedsuccinati_08810	LOCUSTedJ10_11250	LOCUSTedB18_17730
1288	LOCUSTedipJ18_17550	TepidiUDEAICP_09620	LOCUSTmargari_14240	LOCUSTthermophi_17190	LOCUSTedsuccinati_08820	LOCUSTedJ10_11240	LOCUSTedB18_17720
1289	LOCUSTedipJ18_17560	TepidiUDEAICP_09610	LOCUSTmargari_14230	LOCUSTthermophi_17180	LOCUSTedsuccinati_08830	LOCUSTedJ10_11230	LOCUSTedB18_17710
1290	LOCUSTedipJ18_17570	TepidiUDEAICP_09600	LOCUSTmargari_14220	LOCUSTthermophi_17170	LOCUSTedsuccinati_08840	LOCUSTedJ10_11220	LOCUSTedB18_17700
1291	LOCUSTedipJ18_17580	TepidiUDEAICP_09590	LOCUSTmargari_14210	LOCUSTthermophi_17160	LOCUSTedsuccinati_08850	LOCUSTedJ10_11210	LOCUSTedB18_17690
1292	LOCUSTedipJ18_17590	TepidiUDEAICP_09580	LOCUSTmargari_14200	LOCUSTthermophi_17150	LOCUSTedsuccinati_08860	LOCUSTedJ10_11200	LOCUSTedB18_17680
1293	LOCUSTedipJ18_17600	TepidiUDEAICP_09570	LOCUSTmargari_14190	LOCUSTthermophi_17140	LOCUSTedsuccinati_08870	LOCUSTedJ10_11190	LOCUSTedB18_17670
1294	LOCUSTedipJ18_17610	TepidiUDEAICP_09560	LOCUSTmargari_14180	LOCUSTthermophi_17130	LOCUSTedsuccinati_08880	LOCUSTedJ10_11180	LOCUSTedB18_17660
1295	LOCUSTedipJ18_17620	TepidiUDEAICP_09550	LOCUSTmargari_14170	LOCUSTthermophi_17120	LOCUSTedsuccinati_08890	LOCUSTedJ10_11170	LOCUSTedB18_17650
1296	LOCUSTedipJ18_17630	TepidiUDEAICP_09540	LOCUSTmargari_14160	LOCUSTthermophi_17110	LOCUSTedsuccinati_08900	LOCUSTedJ10_11160	LOCUSTedB18_17640
1297	LOCUSTedipJ18_17640	TepidiUDEAICP_09530	LOCUSTmargari_14150	LOCUSTthermophi_17100	LOCUSTedsuccinati_08910	LOCUSTedJ10_11150	LOCUSTedB18_17630
1298	LOCUSTedipJ18_17650	TepidiUDEAICP_09520	LOCUSTmargari_14140	LOCUSTthermophi_17090	LOCUSTedsuccinati_08920	LOCUSTedJ10_11140	LOCUSTedB18_17620
1299	LOCUSTedipJ18_17660	TepidiUDEAICP_09510	LOCUSTmargari_14130	LOCUSTthermophi_17080	LOCUSTedsuccinati_08930	LOCUSTedJ10_11130	LOCUSTedB18_17610
1300	LOCUSTedipJ18_17670	TepidiUDEAICP_09500	LOCUSTmargari_14120	LOCUSTthermophi_17070	LOCUSTedsuccinati_08940	LOCUSTedJ10_11120	LOCUSTedB18_17600
1301	LOCUSTedipJ18_17680	TepidiUDEAICP_09490	LOCUSTmargari_14110	LOCUSTthermophi_17060	LOCUSTedsuccinati_08950	LOCUSTedJ10_11110	LOCUSTedB18_17590
1302	LOCUSTedipJ18_17690	TepidiUDEAICP_09480	LOCUSTmargari_14100	LOCUSTthermophi_17050	LOCUSTedsuccinati_08960	LOCUSTedJ10_11100	LOCUSTedB18_17580
1303	LOCUSTedipJ18_17700	TepidiUDEAICP_09470	LOCUSTmargari_14090	LOCUSTthermophi_17040	LOCUSTedsuccinati_08970	LOCUSTedJ10_11090	LOCUSTedB18_17570
1304	LOCUSTedipJ18_17710	TepidiUDEAICP_00500	LOCUSTmargari_12670	LOCUSTthermophi_19090	LOCUSTedsuccinati_06860	LOCUSTedJ10_11080	LOCUSTedB18_17560
1305	LOCUSTedipJ18_17720	TepidiUDEAICP_17090	LOCUSTmargari_13880	LOCUSTthermophi_10890	LOCUSTedsuccinati_13460	LOCUSTedJ10_11070	LOCUSTedB18_17550
1306	LOCUSTedipJ18_17730	TepidiUDEAICP_00510	LOCUSTmargari_12680	LOCUSTthermophi_19080	LOCUSTedsuccinati_06870	LOCUSTedJ10_11060	LOCUSTedB18_17540
1307	LOCUSTedipJ18_17740	TepidiUDEAICP_00520	LOCUSTmargari_12690	LOCUSTthermophi_19070	LOCUSTedsuccinati_06880	LOCUSTedJ10_11050	LOCUSTedB18_17530
1308	LOCUSTedipJ18_17750	TepidiUDEAICP_00530	LOCUSTmargari_12700	LOCUSTthermophi_19060	LOCUSTedsuccinati_06890	LOCUSTedJ10_11040	LOCUSTedB18_17520
1309	LOCUSTedipJ18_17770	TepidiUDEAICP_00550	LOCUSTmargari_12710	LOCUSTthermophi_19050	LOCUSTedsuccinati_06900	LOCUSTedJ10_11020	LOCUSTedB18_17510
1310	LOCUSTedipJ18_17780	TepidiUDEAICP_00560	LOCUSTmargari_12720	LOCUSTthermophi_19040	LOCUSTedsuccinati_06910	LOCUSTedJ10_11010	LOCUSTedB18_17500
1311	LOCUSTedipJ18_17790	TepidiUDEAICP_00570	LOCUSTmargari_12730	LOCUSTthermophi_19030	LOCUSTedsuccinati_06920	LOCUSTedJ10_11000	LOCUSTedB18_17490
1312	LOCUSTedipJ18_17800	TepidiUDEAICP_00580	LOCUSTmargari_12740	LOCUSTthermophi_19020	LOCUSTedsuccinati_06930	LOCUSTedJ10_10990	LOCUSTedB18_17480
1313	LOCUSTedipJ18_17810	TepidiUDEAICP_00590	LOCUSTmargari_12750	LOCUSTthermophi_19010	LOCUSTedsuccinati_06940	LOCUSTedJ10_10980	LOCUSTedB18_17470
1314	LOCUSTedipJ18_17820	TepidiUDEAICP_00600	LOCUSTmargari_12760	LOCUSTthermophi_19000	LOCUSTedsuccinati_06950	LOCUSTedJ10_10970	LOCUSTedB18_17450
1315	LOCUSTedipJ18_17830	TepidiUDEAICP_00610	LOCUSTmargari_12770	LOCUSTthermophi_18990	LOCUSTedsuccinati_06960	LOCUSTedJ10_10960	LOCUSTedB18_17440
1316	LOCUSTedipJ18_17860	TepidiUDEAICP_00630	LOCUSTmargari_11040	LOCUSTthermophi_20930	LOCUSTedsuccinati_06970	LOCUSTedJ10_10930	LOCUSTedB18_17430
1317	LOCUSTedipJ18_17870	TepidiUDEAICP_00640	LOCUSTmargari_11050	LOCUSTthermophi_20940	LOCUSTedsuccinati_06980	LOCUSTedJ10_10920	LOCUSTedB18_17420
1318	LOCUSTedipJ18_17880	TepidiUDEAICP_00650	LOCUSTmargari_11060	LOCUSTthermophi_20950	LOCUSTedsuccinati_06990	LOCUSTedJ10_10910	LOCUSTedB18_17410
1319	LOCUSTedipJ18_17890	TepidiUDEAICP_00660	LOCUSTmargari_11070	LOCUSTthermophi_20960	LOCUSTedsuccinati_07000	LOCUSTedJ10_10900	LOCUSTedB18_17400
1320	LOCUSTedipJ18_17900	TepidiUDEAICP_00670	LOCUSTmargari_11080	LOCUSTthermophi_20970	LOCUSTedsuccinati_07010	LOCUSTedJ10_10890	LOCUSTedB18_17390
1321	LOCUSTedipJ18_17910	TepidiUDEAICP_00680	LOCUSTmargari_11090	LOCUSTthermophi_20980	LOCUSTedsuccinati_07020	LOCUSTedJ10_10880	LOCUSTedB18_17380
1322	LOCUSTedipJ18_17920	TepidiUDEAICP_00690	LOCUSTmargari_11100	LOCUSTthermophi_20990	LOCUSTedsuccinati_07030	LOCUSTedJ10_10870	LOCUSTedB18_17370
1323	LOCUSTedipJ18_17930	TepidiUDEAICP_00700	LOCUSTmargari_11110	LOCUSTthermophi_21000	LOCUSTedsuccinati_07040	LOCUSTedJ10_10860	LOCUSTedB18_17360
1324	LOCUSTedipJ18_17940	TepidiUDEAICP_09400	LOCUSTmargari_14060	LOCUSTthermophi_17010	LOCUSTedsuccinati_09000	LOCUSTedJ10_10850	LOCUSTedB18_17350
1325	LOCUSTedipJ18_17980	TepidiUDEAICP_21040	LOCUSTmargari_18490	LOCUSTthermophi_16980	LOCUSTedsuccinati_09030	LOCUSTedJ10_10840	LOCUSTedB18_17210
1326	LOCUSTedipJ18_18080	TepidiUDEAICP_19680	LOCUSTmargari_18730	LOCUSTthermophi_16970	LOCUSTedsuccinati_09040	LOCUSTedJ10_10770	LOCUSTedB18_18310
1327	LOCUSTedipJ18_18090	TepidiUDEAICP_19670	LOCUSTmargari_18740	LOCUSTthermophi_16960	LOCUSTedsuccinati_09050	LOCUSTedJ10_10760	LOCUSTedB18_18320
1328	LOCUSTedipJ18_18100	TepidiUDEAICP_19660	LOCUSTmargari_18750	LOCUSTthermophi_16950	LOCUSTedsuccinati_09060	LOCUSTedJ10_10750	LOCUSTedB18_18330
1329	LOCUSTedipJ18_18110	TepidiUDEAICP_19650	LOCUSTmargari_18760	LOCUSTthermophi_16940	LOCUSTedsuccinati_09070	LOCUSTedJ10_10740	LOCUSTedB18_18350
1330	LOCUSTedipJ18_18120	TepidiUDEAICP_19640	LOCUSTmargari_18770	LOCUSTthermophi_16930	LOCUSTedsuccinati_09080	LOCUSTedJ10_10730	LOCUSTedB18_18360
1331	LOCUSTedipJ18_18130	TepidiUDEAICP_19630	LOCUSTmargari_18780	LOCUSTthermophi_16920	LOCUSTedsuccinati_09090	LOCUSTedJ10_10720	LOCUSTedB18_18370
1332	LOCUSTedipJ18_18140	TepidiUDEAICP_19620	LOCUSTmargari_18790	LOCUSTthermophi_16910	LOCUSTedsuccinati_09100	LOCUSTedJ10_10710	LOCUSTedB18_18380
1333	LOCUSTedipJ18_18150	TepidiUDEAICP_19610	LOCUSTmargari_18800	LOCUSTthermophi_16900	LOCUSTedsuccinati_09110	LOCUSTedJ10_10700	LOCUSTedB18_18390
1334	LOCUSTedipJ18_18160	TepidiUDEAICP_19600	LOCUSTmargari_18810	LOCUSTthermophi_16890	LOCUSTedsuccinati_09120	LOCUSTedJ10_10690	LOCUSTedB18_18400
1335	LOCUSTedipJ18_18170	TepidiUDEAICP_19590	LOCUSTmargari_18820	LOCUSTthermophi_16880	LOCUSTedsuccinati_09130	LOCUSTedJ10_10680	LOCUSTedB18_18410
1336	LOCUSTedipJ18_18200	TepidiUDEAICP_19560	LOCUSTmargari_18830	LOCUSTthermophi_16870	LOCUSTedsuccinati_09140	LOCUSTedJ10_10650	LOCUSTedB18_18420
1337	LOCUSTedipJ18_18210	TepidiUDEAICP_19550	LOCUSTmargari_18840	LOCUSTthermophi_16860	LOCUSTedsuccinati_09150	LOCUSTedJ10_10640	LOCUSTedB18_18430
1338	LOCUSTedipJ18_18220	TepidiUDEAICP_19540	LOCUSTmargari_18850	LOCUSTthermophi_16850	LOCUSTedsuccinati_09160	LOCUSTedJ10_10630	LOCUSTedB18_18440
1339	LOCUSTedipJ18_18230	TepidiUDEAICP_19530	LOCUSTmargari_18860	LOCUSTthermophi_16840	LOCUSTedsuccinati_09170	LOCUSTedJ10_10620	LOCUSTedB18_18450
1340	LOCUSTedipJ18_18240	TepidiUDEAICP_19520	LOCUSTmargari_18870	LOCUSTthermophi_16830	LOCUSTedsuccinati_09180	LOCUSTedJ10_10610	LOCUSTedB18_18460
1341	LOCUSTedipJ18_18250	TepidiUDEAICP_19510	LOCUSTmargari_18880	LOCUSTthermophi_16820	LOCUSTedsuccinati_09190	LOCUSTedJ10_10600	LOCUSTedB18_18470
1342	LOCUSTedipJ18_18260	TepidiUDEAICP_19500	LOCUSTmargari_18890	LOCUSTthermophi_16810	LOCUSTedsuccinati_09200	LOCUSTedJ10_10590	LOCUSTedB18_18480
1343	LOCUSTedipJ18_18270	TepidiUDEAICP_19490	LOCUSTmargari_18900	LOCUSTthermophi_16800	LOCUSTedsuccinati_09210	LOCUSTedJ10_10580	LOCUSTedB18_18490
1344	LOCUSTedipJ18_18280	TepidiUDEAICP_19480	LOCUSTmargari_18910	LOCUSTthermophi_16790	LOCUSTedsuccinati_09220	LOCUSTedJ10_10570	LOCUSTedB18_18500
1345	LOCUSTedipJ18_18290	TepidiUDEAICP_19470	LOCUSTmargari_18920	LOCUSTthermophi_16780	LOCUSTedsuccinati_09230	LOCUSTedJ10_10560	LOCUSTedB18_18510
1346	LOCUSTedipJ18_18300	TepidiUDEAICP_19460	LOCUSTmargari_18930	LOCUSTthermophi_16770	LOCUSTedsuccinati_09240	LOCUSTedJ10_10550	LOCUSTedB18_18520
1347	LOCUSTedipJ18_18310	TepidiUDEAICP_19450	LOCUSTmargari_18940	LOCUSTthermophi_16760	LOCUSTedsuccinati_09250	LOCUSTedJ10_10540	LOCUSTedB18_18530
1348	LOCUSTedipJ18_18320	TepidiUDEAICP_19440	LOCUSTmargari_18950	LOCUSTthermophi_16750	LOCUSTedsuccinati_09260	LOCUSTedJ10_10530	LOCUSTedB18_18540
1349	LOCUSTedipJ18_18330	TepidiUDEAICP_19420	LOCUSTmargari_18960	LOCUSTthermophi_17930	LOCUSTedsuccinati_10940	LOCUSTedJ10_10520	LOCUSTedB18_18550
1350	LOCUSTedipJ18_18340	TepidiUDEAICP_19410	LOCUSTmargari_18970	LOCUSTthermophi_17920	LOCUSTedsuccinati_10930	LOCUSTedJ10_10510	LOCUSTedB18_18560
1351	LOCUSTedipJ18_18350	TepidiUDEAICP_19400	LOCUSTmargari_18980	LOCUSTthermophi_17910	LOCUSTedsuccinati_10920	LOCUSTedJ10_10490	LOCUSTedB18_18570
1352	LOCUSTedipJ18_18360	TepidiUDEAICP_19390	LOCUSTmargari_18990	LOCUSTthermophi_17900	LOCUSTedsuccinati_10910	LOCUSTedJ10_10480	LOCUSTedB18_18580
1353	LOCUSTedipJ18_18370	TepidiUDEAICP_19380	LOCUSTmargari_19000	LOCUSTthermophi_17890	LOCUSTedsuccinati_10900	LOCUSTedJ10_10470	LOCUSTedB18_18590
1354	LOCUSTedipJ18_18380	TepidiUDEAICP_19370	LOCUSTmargari_19010	LOCUSTthermophi_17880	LOCUSTedsuccinati_10890	LOCUSTedJ10_10460	LOCUSTedB18_18600
1355	LOCUSTedipJ18_18390	TepidiUDEAICP_19360	LOCUSTmargari_19020	LOCUSTthermophi_17870	LOCUSTedsuccinati_10880	LOCUSTedJ10_10450	LOCUSTedB18_18610
1356	LOCUSTedipJ18_18400	TepidiUDEAICP_19350	LOCUSTmargari_19030	LOCUSTthermophi_17860	LOCUSTedsuccinati_10870	LOCUSTedJ10_10440	LOCUSTedB18_18620
1357	LOCUSTedipJ18_18410	TepidiUDEAICP_19340	LOCUSTmargari_19040	LOCUSTthermophi_17850	LOCUSTedsuccinati_10860	LOCUSTedJ10_10430	LOCUSTedB18_18630
1358	LOCUSTedipJ18_18420	TepidiUDEAICP_19330	LOCUSTmargari_19050	LOCUSTthermophi_17840	LOCUSTedsuccinati_10850	LOCUSTedJ10_10420	LOCUSTedB18_18640
1359	LOCUSTedipJ18_18430	TepidiUDEAICP_19320	LOCUSTmargari_19060	LOCUSTthermophi_17830	LOCUSTedsuccinati_10840	LOCUSTedJ10_10410	LOCUSTedB18_18650
1360	LOCUSTedipJ18_18440	TepidiUDEAICP_19310	LOCUSTmargari_19070	LOCUSTthermophi_17820	LOCUSTedsuccinati_10830	LOCUSTedJ10_10400	LOCUSTedB18_18660
1361	LOCUSTedipJ18_18460	TepidiUDEAICP_19290	LOCUSTmargari_19080	LOCUSTthermophi_17800	LOCUSTedsuccinati_10810	LOCUSTedJ10_10380	LOCUSTedB18_18680
1362	LOCUSTedipJ18_18470	TepidiUDEAICP_19280	LOCUSTmargari_19090	LOCUSTthermophi_17790	LOCUSTedsuccinati_10800	LOCUSTedJ10_10370	LOCUSTedB18_18690
1363	LOCUSTedipJ18_18480	TepidiUDEAICP_17010	LOCUSTmargari_13800	LOCUSTthermophi_10970	LOCUSTedsuccinati_13540	LOCUSTedJ10_04210	LOCUSTedB18_20230
1364	LOCUSTedipJ18_18490	TepidiUDEAICP_17020	LOCUSTmargari_13810	LOCUSTthermophi_10960	LOCUSTedsuccinati_13530	LOCUSTedJ10_04220	LOCUSTedB18_20220
1365	LOCUSTedipJ18_18500	TepidiUDEAICP_17030	LOCUSTmargari_13820	LOCUSTthermophi_10950	LOCUSTedsuccinati_13520	LOCUSTedJ10_04230	LOCUSTedB18_20210
1366	LOCUSTedipJ18_18510	TepidiUDEAICP_17040	LOCUSTmargari_13830	LOCUSTthermophi_10940	LOCUSTedsuccinati_13510	LOCUSTedJ10_04240	LOCUSTedB18_20200
1367	LOCUSTedipJ18_18520	TepidiUDEAICP_17050	LOCUSTmargari_13840	LOCUSTthermophi_10930	LOCUSTedsuccinati_13500	LOCUSTedJ10_04250	LOCUSTedB18_20190
1368	LOCUSTedipJ18_18530	TepidiUDEAICP_17060	LOCUSTmargari_13850	LOCUSTthermophi_10920	LOCUSTedsuccinati_13490	LOCUSTedJ10_04260	LOCUSTedB18_20180
1369	LOCUSTedipJ18_18540	TepidiUDEAICP_17070	LOCUSTmargari_13860	LOCUSTthermophi_10910	LOCUSTedsuccinati_13480	LOCUSTedJ10_04270	LOCUSTedB18_20170
1370	LOCUSTedipJ18_18550	TepidiUDEAICP_17080	LOCUSTmargari_13870	LOCUSTthermophi_10900	LOCUSTedsuccinati_13470	LOCUSTedJ10_04280	LOCUSTedB18_20160
1371	LOCUSTedipJ18_18560	TepidiUDEAICP_04430	LOCUSTmargari_06220	LOCUSTthermophi_00180	LOCUSTedsuccinati_03910	LOCUSTedJ10_04290	LOCUSTedB18_20150
1372	LOCUSTedipJ18_18570	TepidiUDEAICP_04440	LOCUSTmargari_06210	LOCUSTthermophi_00170	LOCUSTedsuccinati_03920	LOCUSTedJ10_04300	LOCUSTedB18_20140
1373	LOCUSTedipJ18_18580	TepidiUDEAICP_04450	LOCUSTmargari_06200	LOCUSTthermophi_00160	LOCUSTedsuccinati_03930	LOCUSTedJ10_04310	LOCUSTedB18_20130
1374	LOCUSTedipJ18_18590	TepidiUDEAICP_04460	LOCUSTmargari_06190	LOCUSTthermophi_00150	LOCUSTedsuccinati_03940	LOCUSTedJ10_04320	LOCUSTedB18_20120
1375	LOCUSTedipJ18_18600	TepidiUDEAICP_04470	LOCUSTmargari_06180	LOCUSTthermophi_00140	LOCUSTedsuccinati_03950	LOCUSTedJ10_04330	LOCUSTedB18_20110
1376	LOCUSTedipJ18_18610	TepidiUDEAICP_04480	LOCUSTmargari_06170	LOCUSTthermophi_00130	LOCUSTedsuccinati_03960	LOCUSTedJ10_04340	LOCUSTedB18_20100
1377	LOCUSTedipJ18_18620	TepidiUDEAICP_04490	LOCUSTmargari_06160	LOCUSTthermophi_00120	LOCUSTedsuccinati_03970	LOCUSTedJ10_04350	LOCUSTedB18_20090
1378	LOCUSTedipJ18_18630	TepidiUDEAICP_04500	LOCUSTmargari_06150	LOCUSTthermophi_00110	LOCUSTedsuccinati_03980	LOCUSTedJ10_04360	LOCUSTedB18_20080
1379	LOCUSTedipJ18_18640	TepidiUDEAICP_04510	LOCUSTmargari_06140	LOCUSTthermophi_00100	LOCUSTedsuccinati_03990	LOCUSTedJ10_04370	LOCUSTedB18_20070
1380	LOCUSTedipJ18_18650	TepidiUDEAICP_04520	LOCUSTmargari_06130	LOCUSTthermophi_00090	LOCUSTedsuccinati_04000	LOCUSTedJ10_04380	LOCUSTedB18_20060
1381	LOCUSTedipJ18_18660	TepidiUDEAICP_04530	LOCUSTmargari_06120	LOCUSTthermophi_00080	LOCUSTedsuccinati_04010	LOCUSTedJ10_04390	LOCUSTedB18_20050
1382	LOCUSTedipJ18_18670	TepidiUDEAICP_04540	LOCUSTmargari_06110	LOCUSTthermophi_00070	LOCUSTedsuccinati_04020	LOCUSTedJ10_04400	LOCUSTedB18_20040
1383	LOCUSTedipJ18_18680	TepidiUDEAICP_04550	LOCUSTmargari_06100	LOCUSTthermophi_00060	LOCUSTedsuccinati_04030	LOCUSTedJ10_04410	LOCUSTedB18_20030
1384	LOCUSTedipJ18_18690	TepidiUDEAICP_04560	LOCUSTmargari_06090	LOCUSTthermophi_00050	LOCUSTedsuccinati_04040	LOCUSTedJ10_04420	LOCUSTedB18_20020
1385	LOCUSTedipJ18_18700	TepidiUDEAICP_04570	LOCUSTmargari_06080	LOCUSTthermophi_00040	LOCUSTedsuccinati_04050	LOCUSTedJ10_04430	LOCUSTedB18_20010
1386	LOCUSTedipJ18_18710	TepidiUDEAICP_04580	LOCUSTmargari_06070	LOCUSTthermophi_00030	LOCUSTedsuccinati_04060	LOCUSTedJ10_04440	LOCUSTedB18_20000
1387	LOCUSTedipJ18_18780	TepidiUDEAICP_04630	LOCUSTmargari_05950	LOCUSTthermophi_16050	LOCUSTedsuccinati_07930	LOCUSTedJ10_04550	LOCUSTedB18_19930
1388	LOCUSTedipJ18_18790	TepidiUDEAICP_04640	LOCUSTmargari_05940	LOCUSTthermophi_16040	LOCUSTedsuccinati_07940	LOCUSTedJ10_04560	LOCUSTedB18_19920
1389	LOCUSTedipJ18_18800	TepidiUDEAICP_04650	LOCUSTmargari_05930	LOCUSTthermophi_16030	LOCUSTedsuccinati_07950	LOCUSTedJ10_04570	LOCUSTedB18_19910
1390	LOCUSTedipJ18_18810	TepidiUDEAICP_04660	LOCUSTmargari_05920	LOCUSTthermophi_16020	LOCUSTedsuccinati_07960	LOCUSTedJ10_04580	LOCUSTedB18_19900
1391	LOCUSTedipJ18_18820	TepidiUDEAICP_04670	LOCUSTmargari_05910	LOCUSTthermophi_16010	LOCUSTedsuccinati_07970	LOCUSTedJ10_04590	LOCUSTedB18_19890
1392	LOCUSTedipJ18_18830	TepidiUDEAICP_04680	LOCUSTmargari_05900	LOCUSTthermophi_16000	LOCUSTedsuccinati_07980	LOCUSTedJ10_04600	LOCUSTedB18_19880
1393	LOCUSTedipJ18_18840	TepidiUDEAICP_04690	LOCUSTmargari_05890	LOCUSTthermophi_15990	LOCUSTedsuccinati_07990	LOCUSTedJ10_04610	LOCUSTedB18_19870
1394	LOCUSTedipJ18_18850	TepidiUDEAICP_04700	LOCUSTmargari_05880	LOCUSTthermophi_15980	LOCUSTedsuccinati_08000	LOCUSTedJ10_04620	LOCUSTedB18_19860
1395	LOCUSTedipJ18_18860	TepidiUDEAICP_04710	LOCUSTmargari_05870	LOCUSTthermophi_15970	LOCUSTedsuccinati_08010	LOCUSTedJ10_04630	LOCUSTedB18_19850
1396	LOCUSTedipJ18_18870	TepidiUDEAICP_04720	LOCUSTmargari_05860	LOCUSTthermophi_15960	LOCUSTedsuccinati_08020	LOCUSTedJ10_04640	LOCUSTedB18_19840
1397	LOCUSTedipJ18_18880	TepidiUDEAICP_04730	LOCUSTmargari_05850	LOCUSTthermophi_15950	LOCUSTedsuccinati_08030	LOCUSTedJ10_04650	LOCUSTedB18_19830
1398	LOCUSTedipJ18_18890	TepidiUDEAICP_04740	LOCUSTmargari_05840	LOCUSTthermophi_15940	LOCUSTedsuccinati_08040	LOCUSTedJ10_04660	LOCUSTedB18_19820
1399	LOCUSTedipJ18_18900	TepidiUDEAICP_04750	LOCUSTmargari_05830	LOCUSTthermophi_15930	LOCUSTedsuccinati_08050	LOCUSTedJ10_04670	LOCUSTedB18_19810
1400	LOCUSTedipJ18_18910	TepidiUDEAICP_04760	LOCUSTmargari_05820	LOCUSTthermophi_15920	LOCUSTedsuccinati_08060	LOCUSTedJ10_04680	LOCUSTedB18_19800
1401	LOCUSTedipJ18_18920	TepidiUDEAICP_04770	LOCUSTmargari_05810	LOCUSTthermophi_15910	LOCUSTedsuccinati_08070	LOCUSTedJ10_04690	LOCUSTedB18_19790
1402	LOCUSTedipJ18_18930	TepidiUDEAICP_04780	LOCUSTmargari_05800	LOCUSTthermophi_15900	LOCUSTedsuccinati_08080	LOCUSTedJ10_04700	LOCUSTedB18_19780
1403	LOCUSTedipJ18_18940	TepidiUDEAICP_04790	LOCUSTmargari_05790	LOCUSTthermophi_15890	LOCUSTedsuccinati_08090	LOCUSTedJ10_04710	LOCUSTedB18_19770
1404	LOCUSTedipJ18_18950	TepidiUDEAICP_04800	LOCUSTmargari_05780	LOCUSTthermophi_15880	LOCUSTedsuccinati_08100	LOCUSTedJ10_04720	LOCUSTedB18_19760
1405	LOCUSTedipJ18_18960	TepidiUDEAICP_04810	LOCUSTmargari_05770	LOCUSTthermophi_15870	LOCUSTedsuccinati_08110	LOCUSTedJ10_04730	LOCUSTedB18_19750
1406	LOCUSTedipJ18_18970	TepidiUDEAICP_04820	LOCUSTmargari_05760	LOCUSTthermophi_15860	LOCUSTedsuccinati_08120	LOCUSTedJ10_04740	LOCUSTedB18_19740
1407	LOCUSTedipJ18_18980	TepidiUDEAICP_04830	LOCUSTmargari_05750	LOCUSTthermophi_15850	LOCUSTedsuccinati_08130	LOCUSTedJ10_04750	LOCUSTedB18_19730
1408	LOCUSTedipJ18_18990	TepidiUDEAICP_04840	LOCUSTmargari_05740	LOCUSTthermophi_15840	LOCUSTedsuccinati_08140	LOCUSTedJ10_04760	LOCUSTedB18_19710
1409	LOCUSTedipJ18_19000	TepidiUDEAICP_04850	LOCUSTmargari_05730	LOCUSTthermophi_15830	LOCUSTedsuccinati_08150	LOCUSTedJ10_04770	LOCUSTedB18_19700
1410	LOCUSTedipJ18_19010	TepidiUDEAICP_04860	LOCUSTmargari_05720	LOCUSTthermophi_15820	LOCUSTedsuccinati_08160	LOCUSTedJ10_04780	LOCUSTedB18_19690
1411	LOCUSTedipJ18_19020	TepidiUDEAICP_04870	LOCUSTmargari_05710	LOCUSTthermophi_15810	LOCUSTedsuccinati_08170	LOCUSTedJ10_04790	LOCUSTedB18_19680
1412	LOCUSTedipJ18_19030	TepidiUDEAICP_04880	LOCUSTmargari_05700	LOCUSTthermophi_15800	LOCUSTedsuccinati_08180	LOCUSTedJ10_04800	LOCUSTedB18_19670
1413	LOCUSTedipJ18_19040	TepidiUDEAICP_04890	LOCUSTmargari_05690	LOCUSTthermophi_15790	LOCUSTedsuccinati_08190	LOCUSTedJ10_04810	LOCUSTedB18_19660
1414	LOCUSTedipJ18_19050	TepidiUDEAICP_04900	LOCUSTmargari_05680	LOCUSTthermophi_15780	LOCUSTedsuccinati_08200	LOCUSTedJ10_04820	LOCUSTedB18_19650
1415	LOCUSTedipJ18_19060	TepidiUDEAICP_04910	LOCUSTmargari_05670	LOCUSTthermophi_15770	LOCUSTedsuccinati_08210	LOCUSTedJ10_19100	LOCUSTedB18_19640
1416	LOCUSTedipJ18_19070	TepidiUDEAICP_04920	LOCUSTmargari_05660	LOCUSTthermophi_15760	LOCUSTedsuccinati_08220	LOCUSTedJ10_19090	LOCUSTedB18_19630
1417	LOCUSTedipJ18_19080	TepidiUDEAICP_04930	LOCUSTmargari_05650	LOCUSTthermophi_15750	LOCUSTedsuccinati_08230	LOCUSTedJ10_19080	LOCUSTedB18_19620
1418	LOCUSTedipJ18_19090	TepidiUDEAICP_04940	LOCUSTmargari_05640	LOCUSTthermophi_15740	LOCUSTedsuccinati_08240	LOCUSTedJ10_19070	LOCUSTedB18_19610
1419	LOCUSTedipJ18_19100	TepidiUDEAICP_04950	LOCUSTmargari_05610	LOCUSTthermophi_15730	LOCUSTedsuccinati_08250	LOCUSTedJ10_19060	LOCUSTedB18_19600
1420	LOCUSTedipJ18_19110	TepidiUDEAICP_05050	LOCUSTmargari_05520	LOCUSTthermophi_15630	LOCUSTedsuccinati_08340	LOCUSTedJ10_19050	LOCUSTedB18_19590
1421	LOCUSTedipJ18_19150	TepidiUDEAICP_04990	LOCUSTmargari_05570	LOCUSTthermophi_15690	LOCUSTedsuccinati_08280	LOCUSTedJ10_19030	LOCUSTedB18_19570
1422	LOCUSTedipJ18_19160	TepidiUDEAICP_05000	LOCUSTmargari_05560	LOCUSTthermophi_15680	LOCUSTedsuccinati_08290	LOCUSTedJ10_19020	LOCUSTedB18_19560
1423	LOCUSTedipJ18_19170	TepidiUDEAICP_05010	LOCUSTmargari_05550	LOCUSTthermophi_15670	LOCUSTedsuccinati_08300	LOCUSTedJ10_19010	LOCUSTedB18_19550
1424	LOCUSTedipJ18_19180	TepidiUDEAICP_05020	LOCUSTmargari_05540	LOCUSTthermophi_15660	LOCUSTedsuccinati_08310	LOCUSTedJ10_19000	LOCUSTedB18_19540
1425	LOCUSTedipJ18_19230	TepidiUDEAICP_05060	LOCUSTmargari_05510	LOCUSTthermophi_15620	LOCUSTedsuccinati_08350	LOCUSTedJ10_18960	LOCUSTedB18_19500
1426	LOCUSTedipJ18_19240	TepidiUDEAICP_05070	LOCUSTmargari_05500	LOCUSTthermophi_15610	LOCUSTedsuccinati_08360	LOCUSTedJ10_18950	LOCUSTedB18_19490
1427	LOCUSTedipJ18_19250	TepidiUDEAICP_05080	LOCUSTmargari_05490	LOCUSTthermophi_15600	LOCUSTedsuccinati_08370	LOCUSTedJ10_18940	LOCUSTedB18_19480
1428	LOCUSTedipJ18_19260	TepidiUDEAICP_05090	LOCUSTmargari_05480	LOCUSTthermophi_15590	LOCUSTedsuccinati_08380	LOCUSTedJ10_18930	LOCUSTedB18_19470
1429	LOCUSTedipJ18_19270	TepidiUDEAICP_05100	LOCUSTmargari_05470	LOCUSTthermophi_15580	LOCUSTedsuccinati_08390	LOCUSTedJ10_18920	LOCUSTedB18_19460
1430	LOCUSTedipJ18_19280	TepidiUDEAICP_05110	LOCUSTmargari_05460	LOCUSTthermophi_15570	LOCUSTedsuccinati_08400	LOCUSTedJ10_18910	LOCUSTedB18_19450
1431	LOCUSTedipJ18_19290	TepidiUDEAICP_05120	LOCUSTmargari_05450	LOCUSTthermophi_15560	LOCUSTedsuccinati_08410	LOCUSTedJ10_18900	LOCUSTedB18_19440
1432	LOCUSTedipJ18_19300	TepidiUDEAICP_05130	LOCUSTmargari_05440	LOCUSTthermophi_15550	LOCUSTedsuccinati_08420	LOCUSTedJ10_18890	LOCUSTedB18_19430
1433	LOCUSTedipJ18_19310	TepidiUDEAICP_05140	LOCUSTmargari_05430	LOCUSTthermophi_15540	LOCUSTedsuccinati_08430	LOCUSTedJ10_18880	LOCUSTedB18_19420
1434	LOCUSTedipJ18_19330	TepidiUDEAICP_05160	LOCUSTmargari_05410	LOCUSTthermophi_15520	LOCUSTedsuccinati_08450	LOCUSTedJ10_18860	LOCUSTedB18_19390
1435	LOCUSTedipJ18_19340	TepidiUDEAICP_05170	LOCUSTmargari_05400	LOCUSTthermophi_15510	LOCUSTedsuccinati_08460	LOCUSTedJ10_18850	LOCUSTedB18_19380
1436	LOCUSTedipJ18_19350	TepidiUDEAICP_05180	LOCUSTmargari_05390	LOCUSTthermophi_15500	LOCUSTedsuccinati_08470	LOCUSTedJ10_18840	LOCUSTedB18_19370
1437	LOCUSTedipJ18_19360	TepidiUDEAICP_05190	LOCUSTmargari_05380	LOCUSTthermophi_15490	LOCUSTedsuccinati_08480	LOCUSTedJ10_18830	LOCUSTedB18_19360
1438	LOCUSTedipJ18_19370	TepidiUDEAICP_05200	LOCUSTmargari_05370	LOCUSTthermophi_15480	LOCUSTedsuccinati_08490	LOCUSTedJ10_18820	LOCUSTedB18_19350
1439	LOCUSTedipJ18_19380	TepidiUDEAICP_05210	LOCUSTmargari_05360	LOCUSTthermophi_15470	LOCUSTedsuccinati_08500	LOCUSTedJ10_18810	LOCUSTedB18_19340
1440	LOCUSTedipJ18_19400	TepidiUDEAICP_05240	LOCUSTmargari_05320	LOCUSTthermophi_15440	LOCUSTedsuccinati_08530	LOCUSTedJ10_09550	LOCUSTedB18_19330
1441	LOCUSTedipJ18_19450	TepidiUDEAICP_05310	LOCUSTmargari_05250	LOCUSTthermophi_15370	LOCUSTedsuccinati_08580	LOCUSTedJ10_09600	LOCUSTedB18_19320
1442	LOCUSTedipJ18_19460	TepidiUDEAICP_05320	LOCUSTmargari_05240	LOCUSTthermophi_16090	LOCUSTedsuccinati_21980	LOCUSTedJ10_09610	LOCUSTedB18_19310
1443	LOCUSTedipJ18_19500	TepidiUDEAICP_05350	LOCUSTmargari_05220	LOCUSTthermophi_16120	LOCUSTedsuccinati_21950	LOCUSTedJ10_09630	LOCUSTedB18_19290
1444	LOCUSTedipJ18_19510	TepidiUDEAICP_05360	LOCUSTmargari_05210	LOCUSTthermophi_16130	LOCUSTedsuccinati_21940	LOCUSTedJ10_09640	LOCUSTedB18_19280
1445	LOCUSTedipJ18_19520	TepidiUDEAICP_05370	LOCUSTmargari_05190	LOCUSTthermophi_16140	LOCUSTedsuccinati_21930	LOCUSTedJ10_09650	LOCUSTedB18_19270
1446	LOCUSTedipJ18_19580	TepidiUDEAICP_17230	LOCUSTmargari_14030	LOCUSTthermophi_10750	LOCUSTedsuccinati_13320	LOCUSTedJ10_17380	LOCUSTedB18_06300
1447	LOCUSTedipJ18_19590	TepidiUDEAICP_17220	LOCUSTmargari_14020	LOCUSTthermophi_10760	LOCUSTedsuccinati_13330	LOCUSTedJ10_17390	LOCUSTedB18_06310
1448	LOCUSTedipJ18_19600	TepidiUDEAICP_17210	LOCUSTmargari_14010	LOCUSTthermophi_10770	LOCUSTedsuccinati_13340	LOCUSTedJ10_17400	LOCUSTedB18_06320
1449	LOCUSTedipJ18_19610	TepidiUDEAICP_17200	LOCUSTmargari_14000	LOCUSTthermophi_10780	LOCUSTedsuccinati_13350	LOCUSTedJ10_17410	LOCUSTedB18_06330
1450	LOCUSTedipJ18_19620	TepidiUDEAICP_17190	LOCUSTmargari_13990	LOCUSTthermophi_10790	LOCUSTedsuccinati_13360	LOCUSTedJ10_17420	LOCUSTedB18_06340
1451	LOCUSTedipJ18_19630	TepidiUDEAICP_17180	LOCUSTmargari_13980	LOCUSTthermophi_10800	LOCUSTedsuccinati_13370	LOCUSTedJ10_17430	LOCUSTedB18_06350
1452	LOCUSTedipJ18_19640	TepidiUDEAICP_17170	LOCUSTmargari_13970	LOCUSTthermophi_10810	LOCUSTedsuccinati_13380	LOCUSTedJ10_17440	LOCUSTedB18_06360
1453	LOCUSTedipJ18_19650	TepidiUDEAICP_17160	LOCUSTmargari_13960	LOCUSTthermophi_10820	LOCUSTedsuccinati_13390	LOCUSTedJ10_17450	LOCUSTedB18_06370
1454	LOCUSTedipJ18_19660	TepidiUDEAICP_17150	LOCUSTmargari_13950	LOCUSTthermophi_10830	LOCUSTedsuccinati_13400	LOCUSTedJ10_17460	LOCUSTedB18_06380
1455	LOCUSTedipJ18_19670	TepidiUDEAICP_17140	LOCUSTmargari_13940	LOCUSTthermophi_10840	LOCUSTedsuccinati_13410	LOCUSTedJ10_17470	LOCUSTedB18_06390
1456	LOCUSTedipJ18_19680	TepidiUDEAICP_17130	LOCUSTmargari_13930	LOCUSTthermophi_10850	LOCUSTedsuccinati_13420	LOCUSTedJ10_17480	LOCUSTedB18_06400
1457	LOCUSTedipJ18_19690	TepidiUDEAICP_17120	LOCUSTmargari_13920	LOCUSTthermophi_10860	LOCUSTedsuccinati_13430	LOCUSTedJ10_17490	LOCUSTedB18_06410
1458	LOCUSTedipJ18_19700	TepidiUDEAICP_17110	LOCUSTmargari_13910	LOCUSTthermophi_10870	LOCUSTedsuccinati_13440	LOCUSTedJ10_17500	LOCUSTedB18_06420
1459	LOCUSTedipJ18_19710	TepidiUDEAICP_17100	LOCUSTmargari_13900	LOCUSTthermophi_10880	LOCUSTedsuccinati_13450	LOCUSTedJ10_17510	LOCUSTedB18_06430
1460	LOCUSTedipJ18_19720	TepidiUDEAICP_16300	LOCUSTmargari_17790	LOCUSTthermophi_11560	LOCUSTedsuccinati_12430	LOCUSTedJ10_17520	LOCUSTedB18_06440
1461	LOCUSTedipJ18_19730	TepidiUDEAICP_16290	LOCUSTmargari_17780	LOCUSTthermophi_11570	LOCUSTedsuccinati_12420	LOCUSTedJ10_17530	LOCUSTedB18_06450
1462	LOCUSTedipJ18_19740	TepidiUDEAICP_16280	LOCUSTmargari_17770	LOCUSTthermophi_11580	LOCUSTedsuccinati_12410	LOCUSTedJ10_17540	LOCUSTedB18_06460
1463	LOCUSTedipJ18_19750	TepidiUDEAICP_16270	LOCUSTmargari_17760	LOCUSTthermophi_11590	LOCUSTedsuccinati_12400	LOCUSTedJ10_17550	LOCUSTedB18_06470
1464	LOCUSTedipJ18_19760	TepidiUDEAICP_16220	LOCUSTmargari_17710	LOCUSTthermophi_11640	LOCUSTedsuccinati_12350	LOCUSTedJ10_17560	LOCUSTedB18_06480
1465	LOCUSTedipJ18_19770	TepidiUDEAICP_16210	LOCUSTmargari_17700	LOCUSTthermophi_11650	LOCUSTedsuccinati_12340	LOCUSTedJ10_17570	LOCUSTedB18_06490
1466	LOCUSTedipJ18_19780	TepidiUDEAICP_16200	LOCUSTmargari_17690	LOCUSTthermophi_11660	LOCUSTedsuccinati_12330	LOCUSTedJ10_17580	LOCUSTedB18_06500
1467	LOCUSTedipJ18_19790	TepidiUDEAICP_16190	LOCUSTmargari_17680	LOCUSTthermophi_11670	LOCUSTedsuccinati_12320	LOCUSTedJ10_17590	LOCUSTedB18_06510
1468	LOCUSTedipJ18_19800	TepidiUDEAICP_16180	LOCUSTmargari_17670	LOCUSTthermophi_11680	LOCUSTedsuccinati_12310	LOCUSTedJ10_17600	LOCUSTedB18_06520
1469	LOCUSTedipJ18_19810	TepidiUDEAICP_16170	LOCUSTmargari_17660	LOCUSTthermophi_11690	LOCUSTedsuccinati_12300	LOCUSTedJ10_17610	LOCUSTedB18_06530
1470	LOCUSTedipJ18_19820	TepidiUDEAICP_16160	LOCUSTmargari_17650	LOCUSTthermophi_11700	LOCUSTedsuccinati_12290	LOCUSTedJ10_17620	LOCUSTedB18_06540
1471	LOCUSTedipJ18_19830	TepidiUDEAICP_16150	LOCUSTmargari_17640	LOCUSTthermophi_11710	LOCUSTedsuccinati_12280	LOCUSTedJ10_17630	LOCUSTedB18_06550
1472	LOCUSTedipJ18_19840	TepidiUDEAICP_16140	LOCUSTmargari_17630	LOCUSTthermophi_11720	LOCUSTedsuccinati_12270	LOCUSTedJ10_17640	LOCUSTedB18_06560
1473	LOCUSTedipJ18_19850	TepidiUDEAICP_16130	LOCUSTmargari_17620	LOCUSTthermophi_11730	LOCUSTedsuccinati_12260	LOCUSTedJ10_17650	LOCUSTedB18_06570
1474	LOCUSTedipJ18_19860	TepidiUDEAICP_16120	LOCUSTmargari_17610	LOCUSTthermophi_11740	LOCUSTedsuccinati_12250	LOCUSTedJ10_17660	LOCUSTedB18_06580
1475	LOCUSTedipJ18_19870	TepidiUDEAICP_16110	LOCUSTmargari_17600	LOCUSTthermophi_11750	LOCUSTedsuccinati_12240	LOCUSTedJ10_17670	LOCUSTedB18_06590
1476	LOCUSTedipJ18_19880	TepidiUDEAICP_16100	LOCUSTmargari_17590	LOCUSTthermophi_11760	LOCUSTedsuccinati_12230	LOCUSTedJ10_17680	LOCUSTedB18_06600
1477	LOCUSTedipJ18_19890	TepidiUDEAICP_16090	LOCUSTmargari_17580	LOCUSTthermophi_11770	LOCUSTedsuccinati_12220	LOCUSTedJ10_17690	LOCUSTedB18_06610
1478	LOCUSTedipJ18_19900	TepidiUDEAICP_16080	LOCUSTmargari_17570	LOCUSTthermophi_11780	LOCUSTedsuccinati_12210	LOCUSTedJ10_17700	LOCUSTedB18_06620
1479	LOCUSTedipJ18_19910	TepidiUDEAICP_16070	LOCUSTmargari_17560	LOCUSTthermophi_11790	LOCUSTedsuccinati_12200	LOCUSTedJ10_17710	LOCUSTedB18_06640
1480	LOCUSTedipJ18_19920	TepidiUDEAICP_16060	LOCUSTmargari_17550	LOCUSTthermophi_11800	LOCUSTedsuccinati_12190	LOCUSTedJ10_17720	LOCUSTedB18_06650
1481	LOCUSTedipJ18_19930	TepidiUDEAICP_16050	LOCUSTmargari_17540	LOCUSTthermophi_11810	LOCUSTedsuccinati_12180	LOCUSTedJ10_17730	LOCUSTedB18_06660
1482	LOCUSTedipJ18_19940	TepidiUDEAICP_16040	LOCUSTmargari_17530	LOCUSTthermophi_11820	LOCUSTedsuccinati_12170	LOCUSTedJ10_17740	LOCUSTedB18_06670
1483	LOCUSTedipJ18_19950	TepidiUDEAICP_16030	LOCUSTmargari_17520	LOCUSTthermophi_11830	LOCUSTedsuccinati_12160	LOCUSTedJ10_17750	LOCUSTedB18_06680
1484	LOCUSTedipJ18_19960	TepidiUDEAICP_16020	LOCUSTmargari_17510	LOCUSTthermophi_11840	LOCUSTedsuccinati_12150	LOCUSTedJ10_17760	LOCUSTedB18_06690
1485	LOCUSTedipJ18_19970	TepidiUDEAICP_16010	LOCUSTmargari_17500	LOCUSTthermophi_11850	LOCUSTedsuccinati_12140	LOCUSTedJ10_17770	LOCUSTedB18_06700
1486	LOCUSTedipJ18_19980	TepidiUDEAICP_16000	LOCUSTmargari_17490	LOCUSTthermophi_11860	LOCUSTedsuccinati_12130	LOCUSTedJ10_17780	LOCUSTedB18_06710
1487	LOCUSTedipJ18_19990	TepidiUDEAICP_15990	LOCUSTmargari_17480	LOCUSTthermophi_11870	LOCUSTedsuccinati_12120	LOCUSTedJ10_17790	LOCUSTedB18_06720
1488	LOCUSTedipJ18_20000	TepidiUDEAICP_15980	LOCUSTmargari_17470	LOCUSTthermophi_11880	LOCUSTedsuccinati_12110	LOCUSTedJ10_17800	LOCUSTedB18_06730
1489	LOCUSTedipJ18_20010	TepidiUDEAICP_15970	LOCUSTmargari_17460	LOCUSTthermophi_11890	LOCUSTedsuccinati_12100	LOCUSTedJ10_17810	LOCUSTedB18_06740
1490	LOCUSTedipJ18_20020	TepidiUDEAICP_15960	LOCUSTmargari_17450	LOCUSTthermophi_11900	LOCUSTedsuccinati_12090	LOCUSTedJ10_17820	LOCUSTedB18_06750
1491	LOCUSTedipJ18_20030	TepidiUDEAICP_15950	LOCUSTmargari_17440	LOCUSTthermophi_11910	LOCUSTedsuccinati_12080	LOCUSTedJ10_17830	LOCUSTedB18_06760
1492	LOCUSTedipJ18_20040	TepidiUDEAICP_15940	LOCUSTmargari_17430	LOCUSTthermophi_11920	LOCUSTedsuccinati_12070	LOCUSTedJ10_17840	LOCUSTedB18_06770
1493	LOCUSTedipJ18_20050	TepidiUDEAICP_15930	LOCUSTmargari_17420	LOCUSTthermophi_11930	LOCUSTedsuccinati_12060	LOCUSTedJ10_17850	LOCUSTedB18_06780
1494	LOCUSTedipJ18_20060	TepidiUDEAICP_15920	LOCUSTmargari_17410	LOCUSTthermophi_11940	LOCUSTedsuccinati_12050	LOCUSTedJ10_17860	LOCUSTedB18_21310
1495	LOCUSTedipJ18_20070	TepidiUDEAICP_15910	LOCUSTmargari_17400	LOCUSTthermophi_11950	LOCUSTedsuccinati_12040	LOCUSTedJ10_17870	LOCUSTedB18_21300
1496	LOCUSTedipJ18_20080	TepidiUDEAICP_15900	LOCUSTmargari_17390	LOCUSTthermophi_11960	LOCUSTedsuccinati_12030	LOCUSTedJ10_17880	LOCUSTedB18_21290
1497	LOCUSTedipJ18_20090	TepidiUDEAICP_15890	LOCUSTmargari_17380	LOCUSTthermophi_11970	LOCUSTedsuccinati_12020	LOCUSTedJ10_17890	LOCUSTedB18_21280
1498	LOCUSTedipJ18_20100	TepidiUDEAICP_15880	LOCUSTmargari_17370	LOCUSTthermophi_11980	LOCUSTedsuccinati_12010	LOCUSTedJ10_17900	LOCUSTedB18_21270
1499	LOCUSTedipJ18_20110	TepidiUDEAICP_15870	LOCUSTmargari_17360	LOCUSTthermophi_11990	LOCUSTedsuccinati_12000	LOCUSTedJ10_17910	LOCUSTedB18_21260
1500	LOCUSTedipJ18_20120	TepidiUDEAICP_15860	LOCUSTmargari_17350	LOCUSTthermophi_12000	LOCUSTedsuccinati_11990	LOCUSTedJ10_17920	LOCUSTedB18_21250
1501	LOCUSTedipJ18_20130	TepidiUDEAICP_15850	LOCUSTmargari_17340	LOCUSTthermophi_12010	LOCUSTedsuccinati_11980	LOCUSTedJ10_17930	LOCUSTedB18_21240
1502	LOCUSTedipJ18_20140	TepidiUDEAICP_15840	LOCUSTmargari_17330	LOCUSTthermophi_12020	LOCUSTedsuccinati_11970	LOCUSTedJ10_17940	LOCUSTedB18_21230
1503	LOCUSTedipJ18_20150	TepidiUDEAICP_15830	LOCUSTmargari_17320	LOCUSTthermophi_12030	LOCUSTedsuccinati_11960	LOCUSTedJ10_17950	LOCUSTedB18_21220
1504	LOCUSTedipJ18_20160	TepidiUDEAICP_15820	LOCUSTmargari_17310	LOCUSTthermophi_12040	LOCUSTedsuccinati_11950	LOCUSTedJ10_17960	LOCUSTedB18_21210
1505	LOCUSTedipJ18_20170	TepidiUDEAICP_15810	LOCUSTmargari_17300	LOCUSTthermophi_12050	LOCUSTedsuccinati_11940	LOCUSTedJ10_17970	LOCUSTedB18_21200
1506	LOCUSTedipJ18_20180	TepidiUDEAICP_15800	LOCUSTmargari_17290	LOCUSTthermophi_12060	LOCUSTedsuccinati_11930	LOCUSTedJ10_17980	LOCUSTedB18_21190
1507	LOCUSTedipJ18_20190	TepidiUDEAICP_15790	LOCUSTmargari_17280	LOCUSTthermophi_12070	LOCUSTedsuccinati_11920	LOCUSTedJ10_17990	LOCUSTedB18_21180
1508	LOCUSTedipJ18_20200	TepidiUDEAICP_15780	LOCUSTmargari_17270	LOCUSTthermophi_12080	LOCUSTedsuccinati_11910	LOCUSTedJ10_18000	LOCUSTedB18_21170
1509	LOCUSTedipJ18_20210	TepidiUDEAICP_15770	LOCUSTmargari_17260	LOCUSTthermophi_12090	LOCUSTedsuccinati_11900	LOCUSTedJ10_18010	LOCUSTedB18_21160
1510	LOCUSTedipJ18_20220	TepidiUDEAICP_15760	LOCUSTmargari_17250	LOCUSTthermophi_12100	LOCUSTedsuccinati_11890	LOCUSTedJ10_18020	LOCUSTedB18_21150
1511	LOCUSTedipJ18_20230	TepidiUDEAICP_15750	LOCUSTmargari_17240	LOCUSTthermophi_12110	LOCUSTedsuccinati_11880	LOCUSTedJ10_18030	LOCUSTedB18_21140
1512	LOCUSTedipJ18_20240	TepidiUDEAICP_15740	LOCUSTmargari_17230	LOCUSTthermophi_12120	LOCUSTedsuccinati_11870	LOCUSTedJ10_18040	LOCUSTedB18_21130
1513	LOCUSTedipJ18_20250	TepidiUDEAICP_15730	LOCUSTmargari_17220	LOCUSTthermophi_12130	LOCUSTedsuccinati_11860	LOCUSTedJ10_18050	LOCUSTedB18_21120
1514	LOCUSTedipJ18_20260	TepidiUDEAICP_15720	LOCUSTmargari_17210	LOCUSTthermophi_12140	LOCUSTedsuccinati_11850	LOCUSTedJ10_18060	LOCUSTedB18_21110
1515	LOCUSTedipJ18_20270	TepidiUDEAICP_15710	LOCUSTmargari_17200	LOCUSTthermophi_12150	LOCUSTedsuccinati_11840	LOCUSTedJ10_18070	LOCUSTedB18_21100
1516	LOCUSTedipJ18_20280	TepidiUDEAICP_15700	LOCUSTmargari_17190	LOCUSTthermophi_12160	LOCUSTedsuccinati_11830	LOCUSTedJ10_18080	LOCUSTedB18_21090
1517	LOCUSTedipJ18_20290	TepidiUDEAICP_15690	LOCUSTmargari_17180	LOCUSTthermophi_12170	LOCUSTedsuccinati_11820	LOCUSTedJ10_18090	LOCUSTedB18_21080
1518	LOCUSTedipJ18_20300	TepidiUDEAICP_15680	LOCUSTmargari_17170	LOCUSTthermophi_12180	LOCUSTedsuccinati_11810	LOCUSTedJ10_18100	LOCUSTedB18_21070
1519	LOCUSTedipJ18_20310	TepidiUDEAICP_15670	LOCUSTmargari_17160	LOCUSTthermophi_12190	LOCUSTedsuccinati_11800	LOCUSTedJ10_18110	LOCUSTedB18_21060
1520	LOCUSTedipJ18_20320	TepidiUDEAICP_15660	LOCUSTmargari_17150	LOCUSTthermophi_12200	LOCUSTedsuccinati_11790	LOCUSTedJ10_18120	LOCUSTedB18_21050
1521	LOCUSTedipJ18_20350	TepidiUDEAICP_15590	LOCUSTmargari_17090	LOCUSTthermophi_19750	LOCUSTedsuccinati_05350	LOCUSTedJ10_18150	LOCUSTedB18_20890
1522	LOCUSTedipJ18_20360	TepidiUDEAICP_15580	LOCUSTmargari_17080	LOCUSTthermophi_19760	LOCUSTedsuccinati_05360	LOCUSTedJ10_18160	LOCUSTedB18_20880
1523	LOCUSTedipJ18_20370	TepidiUDEAICP_15570	LOCUSTmargari_17070	LOCUSTthermophi_19770	LOCUSTedsuccinati_05370	LOCUSTedJ10_18170	LOCUSTedB18_20870
1524	LOCUSTedipJ18_20380	TepidiUDEAICP_15560	LOCUSTmargari_17060	LOCUSTthermophi_19320	LOCUSTedsuccinati_05380	LOCUSTedJ10_18180	LOCUSTedB18_20860
1525	LOCUSTedipJ18_20390	TepidiUDEAICP_15550	LOCUSTmargari_19160	LOCUSTthermophi_19340	LOCUSTedsuccinati_05400	LOCUSTedJ10_18190	LOCUSTedB18_20840
1526	LOCUSTedipJ18_20400	TepidiUDEAICP_15540	LOCUSTmargari_19170	LOCUSTthermophi_19350	LOCUSTedsuccinati_05410	LOCUSTedJ10_18200	LOCUSTedB18_20830
1527	LOCUSTedipJ18_20430	TepidiUDEAICP_15530	LOCUSTmargari_19180	LOCUSTthermophi_19360	LOCUSTedsuccinati_05420	LOCUSTedJ10_18210	LOCUSTedB18_20820
1528	LOCUSTedipJ18_20440	TepidiUDEAICP_15520	LOCUSTmargari_19190	LOCUSTthermophi_19370	LOCUSTedsuccinati_05430	LOCUSTedJ10_18220	LOCUSTedB18_20810
1529	LOCUSTedipJ18_20450	TepidiUDEAICP_15510	LOCUSTmargari_19200	LOCUSTthermophi_19380	LOCUSTedsuccinati_05440	LOCUSTedJ10_18230	LOCUSTedB18_20800
1530	LOCUSTedipJ18_20460	TepidiUDEAICP_15500	LOCUSTmargari_19210	LOCUSTthermophi_19390	LOCUSTedsuccinati_05450	LOCUSTedJ10_18240	LOCUSTedB18_20790
1531	LOCUSTedipJ18_20470	TepidiUDEAICP_15490	LOCUSTmargari_19220	LOCUSTthermophi_19400	LOCUSTedsuccinati_05460	LOCUSTedJ10_18250	LOCUSTedB18_20780
1532	LOCUSTedipJ18_20480	TepidiUDEAICP_15480	LOCUSTmargari_19230	LOCUSTthermophi_19410	LOCUSTedsuccinati_05470	LOCUSTedJ10_18260	LOCUSTedB18_20770
1533	LOCUSTedipJ18_20500	TepidiUDEAICP_15450	LOCUSTmargari_19250	LOCUSTthermophi_19520	LOCUSTedsuccinati_05500	LOCUSTedJ10_18270	LOCUSTedB18_20730
1534	LOCUSTedipJ18_20620	TepidiUDEAICP_16870	LOCUSTmargari_18360	LOCUSTthermophi_10990	LOCUSTedsuccinati_13000	LOCUSTedJ10_04070	LOCUSTedB18_00140
1535	LOCUSTedipJ18_20630	TepidiUDEAICP_16860	LOCUSTmargari_18350	LOCUSTthermophi_11000	LOCUSTedsuccinati_12990	LOCUSTedJ10_04060	LOCUSTedB18_00150
1536	LOCUSTedipJ18_20640	TepidiUDEAICP_16850	LOCUSTmargari_18340	LOCUSTthermophi_11010	LOCUSTedsuccinati_12980	LOCUSTedJ10_04050	LOCUSTedB18_00160
1537	LOCUSTedipJ18_20650	TepidiUDEAICP_16840	LOCUSTmargari_18330	LOCUSTthermophi_11020	LOCUSTedsuccinati_12970	LOCUSTedJ10_04040	LOCUSTedB18_00170
1538	LOCUSTedipJ18_20660	TepidiUDEAICP_16830	LOCUSTmargari_18320	LOCUSTthermophi_11030	LOCUSTedsuccinati_12960	LOCUSTedJ10_04030	LOCUSTedB18_00180
1539	LOCUSTedipJ18_20670	TepidiUDEAICP_16820	LOCUSTmargari_18310	LOCUSTthermophi_11040	LOCUSTedsuccinati_12950	LOCUSTedJ10_04020	LOCUSTedB18_00190
1540	LOCUSTedipJ18_20680	TepidiUDEAICP_16810	LOCUSTmargari_18300	LOCUSTthermophi_11050	LOCUSTedsuccinati_12940	LOCUSTedJ10_04010	LOCUSTedB18_00200
1541	LOCUSTedipJ18_20690	TepidiUDEAICP_16800	LOCUSTmargari_18290	LOCUSTthermophi_11060	LOCUSTedsuccinati_12930	LOCUSTedJ10_04000	LOCUSTedB18_00210
1542	LOCUSTedipJ18_20700	TepidiUDEAICP_16790	LOCUSTmargari_18280	LOCUSTthermophi_11070	LOCUSTedsuccinati_12920	LOCUSTedJ10_03990	LOCUSTedB18_00220
1543	LOCUSTedipJ18_20710	TepidiUDEAICP_16780	LOCUSTmargari_18270	LOCUSTthermophi_11080	LOCUSTedsuccinati_12910	LOCUSTedJ10_03980	LOCUSTedB18_00230
1544	LOCUSTedipJ18_20720	TepidiUDEAICP_16770	LOCUSTmargari_18260	LOCUSTthermophi_11090	LOCUSTedsuccinati_12900	LOCUSTedJ10_03970	LOCUSTedB18_00240
1545	LOCUSTedipJ18_20730	TepidiUDEAICP_16760	LOCUSTmargari_18250	LOCUSTthermophi_11100	LOCUSTedsuccinati_12890	LOCUSTedJ10_03960	LOCUSTedB18_00250
1546	LOCUSTedipJ18_20740	TepidiUDEAICP_16750	LOCUSTmargari_18240	LOCUSTthermophi_11110	LOCUSTedsuccinati_12880	LOCUSTedJ10_03950	LOCUSTedB18_00260
1547	LOCUSTedipJ18_20750	TepidiUDEAICP_16740	LOCUSTmargari_18230	LOCUSTthermophi_11120	LOCUSTedsuccinati_12870	LOCUSTedJ10_03940	LOCUSTedB18_00270
1548	LOCUSTedipJ18_20760	TepidiUDEAICP_16730	LOCUSTmargari_18220	LOCUSTthermophi_11130	LOCUSTedsuccinati_12860	LOCUSTedJ10_03930	LOCUSTedB18_00280
1549	LOCUSTedipJ18_20770	TepidiUDEAICP_16720	LOCUSTmargari_18210	LOCUSTthermophi_11140	LOCUSTedsuccinati_12850	LOCUSTedJ10_03920	LOCUSTedB18_00290
1550	LOCUSTedipJ18_20780	TepidiUDEAICP_16710	LOCUSTmargari_18200	LOCUSTthermophi_11150	LOCUSTedsuccinati_12840	LOCUSTedJ10_03910	LOCUSTedB18_00300
1551	LOCUSTedipJ18_20790	TepidiUDEAICP_16700	LOCUSTmargari_18190	LOCUSTthermophi_11160	LOCUSTedsuccinati_12830	LOCUSTedJ10_03900	LOCUSTedB18_00310
1552	LOCUSTedipJ18_20800	TepidiUDEAICP_16690	LOCUSTmargari_18180	LOCUSTthermophi_11170	LOCUSTedsuccinati_12820	LOCUSTedJ10_03890	LOCUSTedB18_00320
1553	LOCUSTedipJ18_20810	TepidiUDEAICP_16680	LOCUSTmargari_18170	LOCUSTthermophi_11180	LOCUSTedsuccinati_12810	LOCUSTedJ10_03880	LOCUSTedB18_00330
1554	LOCUSTedipJ18_20820	TepidiUDEAICP_16670	LOCUSTmargari_18160	LOCUSTthermophi_11190	LOCUSTedsuccinati_12800	LOCUSTedJ10_03870	LOCUSTedB18_00340
1555	LOCUSTedipJ18_20830	TepidiUDEAICP_16660	LOCUSTmargari_18150	LOCUSTthermophi_11200	LOCUSTedsuccinati_12790	LOCUSTedJ10_03860	LOCUSTedB18_00350
1556	LOCUSTedipJ18_20840	TepidiUDEAICP_16650	LOCUSTmargari_18140	LOCUSTthermophi_11210	LOCUSTedsuccinati_12780	LOCUSTedJ10_03850	LOCUSTedB18_00360
1557	LOCUSTedipJ18_20850	TepidiUDEAICP_16640	LOCUSTmargari_18130	LOCUSTthermophi_11220	LOCUSTedsuccinati_12770	LOCUSTedJ10_03840	LOCUSTedB18_00370
1558	LOCUSTedipJ18_20860	TepidiUDEAICP_16630	LOCUSTmargari_18120	LOCUSTthermophi_11230	LOCUSTedsuccinati_12760	LOCUSTedJ10_03830	LOCUSTedB18_00380
1559	LOCUSTedipJ18_20870	TepidiUDEAICP_16620	LOCUSTmargari_18110	LOCUSTthermophi_11240	LOCUSTedsuccinati_12750	LOCUSTedJ10_03820	LOCUSTedB18_00390
1560	LOCUSTedipJ18_20880	TepidiUDEAICP_16610	LOCUSTmargari_18100	LOCUSTthermophi_11250	LOCUSTedsuccinati_12740	LOCUSTedJ10_03810	LOCUSTedB18_00400
1561	LOCUSTedipJ18_20890	TepidiUDEAICP_16600	LOCUSTmargari_18090	LOCUSTthermophi_11260	LOCUSTedsuccinati_12730	LOCUSTedJ10_03800	LOCUSTedB18_00410
1562	LOCUSTedipJ18_20900	TepidiUDEAICP_16590	LOCUSTmargari_18080	LOCUSTthermophi_11270	LOCUSTedsuccinati_12720	LOCUSTedJ10_03790	LOCUSTedB18_00430
1563	LOCUSTedipJ18_20910	TepidiUDEAICP_16580	LOCUSTmargari_18070	LOCUSTthermophi_11280	LOCUSTedsuccinati_12710	LOCUSTedJ10_03190	LOCUSTedB18_01060
1564	LOCUSTedipJ18_20920	TepidiUDEAICP_16570	LOCUSTmargari_18060	LOCUSTthermophi_11290	LOCUSTedsuccinati_12700	LOCUSTedJ10_03180	LOCUSTedB18_01070
1565	LOCUSTedipJ18_20930	TepidiUDEAICP_16560	LOCUSTmargari_18050	LOCUSTthermophi_11300	LOCUSTedsuccinati_12690	LOCUSTedJ10_03170	LOCUSTedB18_01080
1566	LOCUSTedipJ18_20940	TepidiUDEAICP_16550	LOCUSTmargari_18040	LOCUSTthermophi_11310	LOCUSTedsuccinati_12680	LOCUSTedJ10_03160	LOCUSTedB18_01090
1567	LOCUSTedipJ18_20950	TepidiUDEAICP_16540	LOCUSTmargari_18030	LOCUSTthermophi_11320	LOCUSTedsuccinati_12670	LOCUSTedJ10_03150	LOCUSTedB18_01100
1568	LOCUSTedipJ18_20960	TepidiUDEAICP_16530	LOCUSTmargari_18020	LOCUSTthermophi_11330	LOCUSTedsuccinati_12660	LOCUSTedJ10_03140	LOCUSTedB18_01110
1569	LOCUSTedipJ18_20970	TepidiUDEAICP_16520	LOCUSTmargari_18010	LOCUSTthermophi_11340	LOCUSTedsuccinati_12650	LOCUSTedJ10_03130	LOCUSTedB18_01120
1570	LOCUSTedipJ18_20980	TepidiUDEAICP_16500	LOCUSTmargari_17990	LOCUSTthermophi_11360	LOCUSTedsuccinati_12630	LOCUSTedJ10_03110	LOCUSTedB18_01140
1571	LOCUSTedipJ18_20990	TepidiUDEAICP_16490	LOCUSTmargari_17980	LOCUSTthermophi_11370	LOCUSTedsuccinati_12620	LOCUSTedJ10_03100	LOCUSTedB18_01150
1572	LOCUSTedipJ18_21000	TepidiUDEAICP_16480	LOCUSTmargari_17970	LOCUSTthermophi_11380	LOCUSTedsuccinati_12610	LOCUSTedJ10_03090	LOCUSTedB18_01160
1573	LOCUSTedipJ18_21010	TepidiUDEAICP_16470	LOCUSTmargari_17960	LOCUSTthermophi_11390	LOCUSTedsuccinati_12600	LOCUSTedJ10_03080	LOCUSTedB18_01170
1574	LOCUSTedipJ18_21020	TepidiUDEAICP_16460	LOCUSTmargari_17950	LOCUSTthermophi_11400	LOCUSTedsuccinati_12590	LOCUSTedJ10_03070	LOCUSTedB18_01180
1575	LOCUSTedipJ18_21030	TepidiUDEAICP_16450	LOCUSTmargari_17940	LOCUSTthermophi_11410	LOCUSTedsuccinati_12580	LOCUSTedJ10_03060	LOCUSTedB18_01190
1576	LOCUSTedipJ18_21040	TepidiUDEAICP_16440	LOCUSTmargari_17930	LOCUSTthermophi_11420	LOCUSTedsuccinati_12570	LOCUSTedJ10_03050	LOCUSTedB18_01200
1577	LOCUSTedipJ18_21050	TepidiUDEAICP_16430	LOCUSTmargari_17920	LOCUSTthermophi_11430	LOCUSTedsuccinati_12560	LOCUSTedJ10_03040	LOCUSTedB18_01210
1578	LOCUSTedipJ18_21060	TepidiUDEAICP_16420	LOCUSTmargari_17910	LOCUSTthermophi_11440	LOCUSTedsuccinati_12550	LOCUSTedJ10_03030	LOCUSTedB18_01220
1579	LOCUSTedipJ18_21070	TepidiUDEAICP_16410	LOCUSTmargari_17900	LOCUSTthermophi_11450	LOCUSTedsuccinati_12540	LOCUSTedJ10_03020	LOCUSTedB18_01230
1580	LOCUSTedipJ18_21080	TepidiUDEAICP_16400	LOCUSTmargari_17890	LOCUSTthermophi_11460	LOCUSTedsuccinati_12530	LOCUSTedJ10_03010	LOCUSTedB18_01240
1581	LOCUSTedipJ18_21090	TepidiUDEAICP_16390	LOCUSTmargari_17880	LOCUSTthermophi_11470	LOCUSTedsuccinati_12520	LOCUSTedJ10_03000	LOCUSTedB18_01250
1582	LOCUSTedipJ18_21100	TepidiUDEAICP_16380	LOCUSTmargari_17870	LOCUSTthermophi_11480	LOCUSTedsuccinati_12510	LOCUSTedJ10_02990	LOCUSTedB18_01260
1583	LOCUSTedipJ18_21110	TepidiUDEAICP_16370	LOCUSTmargari_17860	LOCUSTthermophi_11490	LOCUSTedsuccinati_12500	LOCUSTedJ10_02980	LOCUSTedB18_01270
1584	LOCUSTedipJ18_21120	TepidiUDEAICP_16360	LOCUSTmargari_17850	LOCUSTthermophi_11500	LOCUSTedsuccinati_12490	LOCUSTedJ10_02970	LOCUSTedB18_01280
1585	LOCUSTedipJ18_21130	TepidiUDEAICP_16350	LOCUSTmargari_17840	LOCUSTthermophi_11510	LOCUSTedsuccinati_12480	LOCUSTedJ10_02960	LOCUSTedB18_01290
1586	LOCUSTedipJ18_21140	TepidiUDEAICP_16340	LOCUSTmargari_17830	LOCUSTthermophi_11520	LOCUSTedsuccinati_12470	LOCUSTedJ10_02950	LOCUSTedB18_01300
1587	LOCUSTedipJ18_21150	TepidiUDEAICP_16330	LOCUSTmargari_17820	LOCUSTthermophi_11530	LOCUSTedsuccinati_12460	LOCUSTedJ10_02940	LOCUSTedB18_01320
1588	LOCUSTedipJ18_21160	TepidiUDEAICP_16320	LOCUSTmargari_17810	LOCUSTthermophi_11540	LOCUSTedsuccinati_12450	LOCUSTedJ10_02930	LOCUSTedB18_01330
1589	LOCUSTedipJ18_21170	TepidiUDEAICP_16310	LOCUSTmargari_17800	LOCUSTthermophi_11550	LOCUSTedsuccinati_12440	LOCUSTedJ10_02920	LOCUSTedB18_01340
1590	LOCUSTedipJ18_21180	TepidiUDEAICP_12350	LOCUSTmargari_02380	LOCUSTthermophi_06340	LOCUSTedsuccinati_13630	LOCUSTedJ10_02910	LOCUSTedB18_01350
1591	LOCUSTedipJ18_21200	TepidiUDEAICP_15340	LOCUSTmargari_19270	LOCUSTthermophi_18480	LOCUSTedsuccinati_05600	LOCUSTedJ10_18280	LOCUSTedB18_20720
1592	LOCUSTedipJ18_21210	TepidiUDEAICP_15330	LOCUSTmargari_19280	LOCUSTthermophi_18490	LOCUSTedsuccinati_05610	LOCUSTedJ10_18290	LOCUSTedB18_20710
1593	LOCUSTedipJ18_21220	TepidiUDEAICP_15320	LOCUSTmargari_19290	LOCUSTthermophi_18500	LOCUSTedsuccinati_05620	LOCUSTedJ10_18300	LOCUSTedB18_20700
1594	LOCUSTedipJ18_21230	TepidiUDEAICP_14770	LOCUSTmargari_21170	LOCUSTthermophi_18010	LOCUSTedsuccinati_09960	LOCUSTedJ10_03200	LOCUSTedB18_01050
1595	LOCUSTedipJ18_21240	TepidiUDEAICP_14780	LOCUSTmargari_21160	LOCUSTthermophi_18000	LOCUSTedsuccinati_09950	LOCUSTedJ10_03210	LOCUSTedB18_01040
1596	LOCUSTedipJ18_21250	TepidiUDEAICP_14790	LOCUSTmargari_21150	LOCUSTthermophi_17990	LOCUSTedsuccinati_09940	LOCUSTedJ10_03220	LOCUSTedB18_01030
1597	LOCUSTedipJ18_21260	TepidiUDEAICP_14800	LOCUSTmargari_21140	LOCUSTthermophi_17980	LOCUSTedsuccinati_09930	LOCUSTedJ10_03230	LOCUSTedB18_01020
1598	LOCUSTedipJ18_21270	TepidiUDEAICP_14810	LOCUSTmargari_21130	LOCUSTthermophi_17970	LOCUSTedsuccinati_09920	LOCUSTedJ10_03240	LOCUSTedB18_01010
1599	LOCUSTedipJ18_21280	TepidiUDEAICP_14820	LOCUSTmargari_21120	LOCUSTthermophi_17960	LOCUSTedsuccinati_09910	LOCUSTedJ10_03250	LOCUSTedB18_01000
1600	LOCUSTedipJ18_21290	TepidiUDEAICP_14830	LOCUSTmargari_21110	LOCUSTthermophi_17950	LOCUSTedsuccinati_09900	LOCUSTedJ10_03260	LOCUSTedB18_00990
1601	LOCUSTedipJ18_21300	TepidiUDEAICP_14840	LOCUSTmargari_21100	LOCUSTthermophi_17940	LOCUSTedsuccinati_09890	LOCUSTedJ10_03270	LOCUSTedB18_00980
1602	LOCUSTedipJ18_21310	TepidiUDEAICP_18170	LOCUSTmargari_12210	LOCUSTthermophi_13320	LOCUSTedsuccinati_17780	LOCUSTedJ10_00230	LOCUSTedB18_19030
1603	LOCUSTedipJ18_21320	TepidiUDEAICP_18160	LOCUSTmargari_12200	LOCUSTthermophi_13330	LOCUSTedsuccinati_17790	LOCUSTedJ10_00220	LOCUSTedB18_19020
1604	LOCUSTedipJ18_21330	TepidiUDEAICP_18150	LOCUSTmargari_12190	LOCUSTthermophi_13340	LOCUSTedsuccinati_17800	LOCUSTedJ10_00210	LOCUSTedB18_19010
1605	LOCUSTedipJ18_21340	TepidiUDEAICP_18140	LOCUSTmargari_12180	LOCUSTthermophi_13350	LOCUSTedsuccinati_17810	LOCUSTedJ10_00200	LOCUSTedB18_19000
1606	LOCUSTedipJ18_21350	TepidiUDEAICP_18130	LOCUSTmargari_12170	LOCUSTthermophi_13360	LOCUSTedsuccinati_17820	LOCUSTedJ10_00190	LOCUSTedB18_18990
1607	LOCUSTedipJ18_21360	TepidiUDEAICP_18120	LOCUSTmargari_12160	LOCUSTthermophi_13370	LOCUSTedsuccinati_17830	LOCUSTedJ10_00180	LOCUSTedB18_18980
1608	LOCUSTedipJ18_21370	TepidiUDEAICP_18110	LOCUSTmargari_12150	LOCUSTthermophi_13380	LOCUSTedsuccinati_17840	LOCUSTedJ10_00170	LOCUSTedB18_18970
1609	LOCUSTedipJ18_21380	TepidiUDEAICP_18100	LOCUSTmargari_12140	LOCUSTthermophi_13390	LOCUSTedsuccinati_17850	LOCUSTedJ10_00160	LOCUSTedB18_18960
1610	LOCUSTedipJ18_21390	TepidiUDEAICP_18090	LOCUSTmargari_12130	LOCUSTthermophi_13400	LOCUSTedsuccinati_17860	LOCUSTedJ10_00150	LOCUSTedB18_18950
1611	LOCUSTedipJ18_21400	TepidiUDEAICP_18080	LOCUSTmargari_12120	LOCUSTthermophi_13410	LOCUSTedsuccinati_17870	LOCUSTedJ10_00140	LOCUSTedB18_18940
1612	LOCUSTedipJ18_21410	TepidiUDEAICP_18070	LOCUSTmargari_12110	LOCUSTthermophi_13420	LOCUSTedsuccinati_17880	LOCUSTedJ10_00130	LOCUSTedB18_18930
1613	LOCUSTedipJ18_21420	TepidiUDEAICP_18060	LOCUSTmargari_12100	LOCUSTthermophi_13430	LOCUSTedsuccinati_17890	LOCUSTedJ10_00120	LOCUSTedB18_18920
1614	LOCUSTedipJ18_21430	TepidiUDEAICP_18050	LOCUSTmargari_12090	LOCUSTthermophi_13440	LOCUSTedsuccinati_17900	LOCUSTedJ10_00110	LOCUSTedB18_18910
1615	LOCUSTedipJ18_21440	TepidiUDEAICP_18040	LOCUSTmargari_12080	LOCUSTthermophi_13450	LOCUSTedsuccinati_17910	LOCUSTedJ10_00100	LOCUSTedB18_18900
1616	LOCUSTedipJ18_21450	TepidiUDEAICP_18030	LOCUSTmargari_12070	LOCUSTthermophi_13460	LOCUSTedsuccinati_17920	LOCUSTedJ10_00090	LOCUSTedB18_18890
1617	LOCUSTedipJ18_21460	TepidiUDEAICP_18020	LOCUSTmargari_12060	LOCUSTthermophi_13470	LOCUSTedsuccinati_17930	LOCUSTedJ10_00080	LOCUSTedB18_18880
1618	LOCUSTedipJ18_21470	TepidiUDEAICP_18010	LOCUSTmargari_12050	LOCUSTthermophi_13480	LOCUSTedsuccinati_17940	LOCUSTedJ10_00070	LOCUSTedB18_18870
1619	LOCUSTedipJ18_21480	TepidiUDEAICP_18000	LOCUSTmargari_12040	LOCUSTthermophi_13490	LOCUSTedsuccinati_17950	LOCUSTedJ10_00060	LOCUSTedB18_18860
1620	LOCUSTedipJ18_21490	TepidiUDEAICP_17990	LOCUSTmargari_12030	LOCUSTthermophi_13500	LOCUSTedsuccinati_17960	LOCUSTedJ10_00050	LOCUSTedB18_18850
1621	LOCUSTedipJ18_21500	TepidiUDEAICP_17980	LOCUSTmargari_12020	LOCUSTthermophi_13510	LOCUSTedsuccinati_17970	LOCUSTedJ10_00040	LOCUSTedB18_18840
1622	LOCUSTedipJ18_21510	TepidiUDEAICP_17970	LOCUSTmargari_12010	LOCUSTthermophi_13520	LOCUSTedsuccinati_17980	LOCUSTedJ10_00030	LOCUSTedB18_18830
1623	LOCUSTedipJ18_21530	TepidiUDEAICP_17960	LOCUSTmargari_12000	LOCUSTthermophi_13530	LOCUSTedsuccinati_17990	LOCUSTedJ10_00020	LOCUSTedB18_18820
1624	LOCUSTedipJ18_21540	TepidiUDEAICP_17950	LOCUSTmargari_11990	LOCUSTthermophi_13540	LOCUSTedsuccinati_18000	LOCUSTedJ10_10250	LOCUSTedB18_18810
1625	LOCUSTedipJ18_21550	TepidiUDEAICP_17940	LOCUSTmargari_11980	LOCUSTthermophi_13550	LOCUSTedsuccinati_18010	LOCUSTedJ10_10260	LOCUSTedB18_18800
1626	LOCUSTedipJ18_21560	TepidiUDEAICP_17930	LOCUSTmargari_11970	LOCUSTthermophi_13560	LOCUSTedsuccinati_18020	LOCUSTedJ10_10270	LOCUSTedB18_18790
1627	LOCUSTedipJ18_21570	TepidiUDEAICP_17920	LOCUSTmargari_11960	LOCUSTthermophi_13570	LOCUSTedsuccinati_18030	LOCUSTedJ10_10280	LOCUSTedB18_18780
1628	LOCUSTedipJ18_21580	TepidiUDEAICP_17910	LOCUSTmargari_11950	LOCUSTthermophi_13580	LOCUSTedsuccinati_18040	LOCUSTedJ10_10290	LOCUSTedB18_18770
1629	LOCUSTedipJ18_21590	TepidiUDEAICP_17900	LOCUSTmargari_11940	LOCUSTthermophi_13590	LOCUSTedsuccinati_18050	LOCUSTedJ10_10300	LOCUSTedB18_18760
1630	LOCUSTedipJ18_21600	TepidiUDEAICP_17890	LOCUSTmargari_11930	LOCUSTthermophi_13600	LOCUSTedsuccinati_18060	LOCUSTedJ10_10310	LOCUSTedB18_18750
1631	LOCUSTedipJ18_21610	TepidiUDEAICP_17880	LOCUSTmargari_11920	LOCUSTthermophi_13610	LOCUSTedsuccinati_18070	LOCUSTedJ10_10320	LOCUSTedB18_18740
1632	LOCUSTedipJ18_21620	TepidiUDEAICP_17870	LOCUSTmargari_11910	LOCUSTthermophi_13620	LOCUSTedsuccinati_18080	LOCUSTedJ10_10330	LOCUSTedB18_18730
1633	LOCUSTedipJ18_21630	TepidiUDEAICP_17860	LOCUSTmargari_11900	LOCUSTthermophi_13630	LOCUSTedsuccinati_18090	LOCUSTedJ10_10340	LOCUSTedB18_18720
1634	LOCUSTedipJ18_21680	TepidiUDEAICP_19260	LOCUSTmargari_19110	LOCUSTthermophi_17770	LOCUSTedsuccinati_10780	LOCUSTedJ10_10350	LOCUSTedB18_18710
1635	LOCUSTedipJ18_21690	TepidiUDEAICP_19270	LOCUSTmargari_19100	LOCUSTthermophi_17780	LOCUSTedsuccinati_10790	LOCUSTedJ10_10360	LOCUSTedB18_18700
1636	*	TepidiUDEAICP_00470	LOCUSTmargari_08220,LOCUSTmargari_12630	LOCUSTthermophi_19120	LOCUSTedsuccinati_06820	LOCUSTedJ10_01900	LOCUSTedB18_03890
1637	*	TepidiUDEAICP_06990	LOCUSTmargari_02440,LOCUSTmargari_11030	LOCUSTthermophi_05820	LOCUSTedsuccinati_15550	LOCUSTedJ10_04850	LOCUSTedB18_07910
1638	*	TepidiUDEAICP_07000	LOCUSTmargari_02410,LOCUSTmargari_11020	LOCUSTthermophi_05810	LOCUSTedsuccinati_15560	LOCUSTedJ10_04880	LOCUSTedB18_07900
1639	*	TepidiUDEAICP_07010	LOCUSTmargari_02420,LOCUSTmargari_10970	LOCUSTthermophi_05800	LOCUSTedsuccinati_15590	LOCUSTedJ10_04870	LOCUSTedB18_07890
1640	*	TepidiUDEAICP_07020	LOCUSTmargari_10960	LOCUSTthermophi_05790	LOCUSTedsuccinati_15600	LOCUSTedJ10_08660	LOCUSTedB18_04630,LOCUSTedB18_07880
1641	LOCUSTedipJ18_00210	TepidiUDEAICP_20460	LOCUSTmargari_13580	*	LOCUSTedsuccinati_14800	LOCUSTedJ10_09220	LOCUSTedB18_06990
1642	LOCUSTedipJ18_01140	TepidiUDEAICP_02120	*	LOCUSTthermophi_02120	LOCUSTedsuccinati_01410	LOCUSTedJ10_01740	LOCUSTedB18_15620
1643	LOCUSTedipJ18_01250	TepidiUDEAICP_02010	*	LOCUSTthermophi_02230	LOCUSTedsuccinati_01300	LOCUSTedJ10_01630	LOCUSTedB18_15500
1644	LOCUSTedipJ18_01260	TepidiUDEAICP_02000	*	LOCUSTthermophi_02240	LOCUSTedsuccinati_01290	LOCUSTedJ10_01620	LOCUSTedB18_15490
1645	LOCUSTedipJ18_02190	TepidiUDEAICP_17490	LOCUSTmargari_11550	LOCUSTthermophi_14000	LOCUSTedsuccinati_18460	LOCUSTedJ10_00800	*
1646	LOCUSTedipJ18_02600	TepidiUDEAICP_20050	LOCUSTmargari_11150	*	LOCUSTedsuccinati_13810	LOCUSTedJ10_00390	LOCUSTedB18_14230
1647	LOCUSTedipJ18_02740	TepidiUDEAICP_19790	LOCUSTmargari_20310	LOCUSTthermophi_17510	LOCUSTedsuccinati_10510	LOCUSTedJ10_00330	*
1648	LOCUSTedipJ18_02750,LOCUSTedipJ18_16720	TepidiUDEAICP_10910	*	*	*	LOCUSTedJ10_14230,LOCUSTedJ10_15770	LOCUSTedB18_18180
1649	LOCUSTedipJ18_03230	TepidiUDEAICP_07500	LOCUSTmargari_10660	LOCUSTthermophi_05300	LOCUSTedsuccinati_13020	*	LOCUSTedB18_05570
1650	LOCUSTedipJ18_03250	TepidiUDEAICP_07510	LOCUSTmargari_10650	LOCUSTthermophi_05290	LOCUSTedsuccinati_13030	LOCUSTedJ10_15230	*
1651	LOCUSTedipJ18_03520	TepidiUDEAICP_07720	LOCUSTmargari_10440	LOCUSTthermophi_05070	LOCUSTedsuccinati_13250	LOCUSTedJ10_15010	*
1652	LOCUSTedipJ18_03960	TepidiUDEAICP_08160	*	LOCUSTthermophi_04630	LOCUSTedsuccinati_22500	LOCUSTedJ10_14570	LOCUSTedB18_16990
1653	LOCUSTedipJ18_04040	TepidiUDEAICP_08240	*	LOCUSTthermophi_04550	LOCUSTedsuccinati_22420	LOCUSTedJ10_14490	LOCUSTedB18_17070
1654	LOCUSTedipJ18_04160	TepidiUDEAICP_09370	*	LOCUSTthermophi_21440	LOCUSTedsuccinati_19750	LOCUSTedJ10_11660	LOCUSTedB18_07520
1655	LOCUSTedipJ18_04450	TepidiUDEAICP_10580	LOCUSTmargari_15240	LOCUSTthermophi_12590	LOCUSTedsuccinati_19400	LOCUSTedJ10_11990	*
1656	LOCUSTedipJ18_04460	TepidiUDEAICP_10570	LOCUSTmargari_15230	LOCUSTthermophi_12600	LOCUSTedsuccinati_19390	LOCUSTedJ10_12000	*
1657	LOCUSTedipJ18_04760	TepidiUDEAICP_09010	LOCUSTmargari_08520	LOCUSTthermophi_03770	LOCUSTedsuccinati_09540	LOCUSTedJ10_12300	*
1658	LOCUSTedipJ18_04770	TepidiUDEAICP_09000	LOCUSTmargari_08530	LOCUSTthermophi_03780	LOCUSTedsuccinati_09550	LOCUSTedJ10_12310	*
1659	LOCUSTedipJ18_04980	TepidiUDEAICP_08810	LOCUSTmargari_08740	LOCUSTthermophi_03960	LOCUSTedsuccinati_09740	*	LOCUSTedB18_09150
1660	LOCUSTedipJ18_04990	TepidiUDEAICP_08800	LOCUSTmargari_08750	LOCUSTthermophi_03970	LOCUSTedsuccinati_09750	*	LOCUSTedB18_09160
1661	LOCUSTedipJ18_05170	TepidiUDEAICP_08620	*	LOCUSTthermophi_04160	LOCUSTedsuccinati_22040	LOCUSTedJ10_14040	LOCUSTedB18_09340
1662	LOCUSTedipJ18_06460	TepidiUDEAICP_14560	LOCUSTmargari_20160	LOCUSTthermophi_08690	LOCUSTedsuccinati_19950	*	LOCUSTedB18_03580
1663	LOCUSTedipJ18_07260	TepidiUDEAICP_10370	LOCUSTmargari_15030	LOCUSTthermophi_12800	LOCUSTedsuccinati_19190	*	LOCUSTedB18_10180
1664	LOCUSTedipJ18_07380	TepidiUDEAICP_10020	LOCUSTmargari_14650	LOCUSTthermophi_13150	LOCUSTedsuccinati_18840	*	LOCUSTedB18_10570
1665	LOCUSTedipJ18_07390	*	LOCUSTmargari_14640	LOCUSTthermophi_13160	LOCUSTedsuccinati_18830	LOCUSTedJ10_12850	LOCUSTedB18_10580
1666	LOCUSTedipJ18_07530	TepidiUDEAICP_09890	*	LOCUSTthermophi_13290	LOCUSTedsuccinati_18700	LOCUSTedJ10_12710	LOCUSTedB18_08310
1667	LOCUSTedipJ18_07710	TepidiUDEAICP_19050	*	LOCUSTthermophi_14440	LOCUSTedsuccinati_14390	LOCUSTedJ10_12530	LOCUSTedB18_08490
1668	LOCUSTedipJ18_09090	TepidiUDEAICP_13790	*	LOCUSTthermophi_09440	LOCUSTedsuccinati_20730	LOCUSTedJ10_05760	LOCUSTedB18_13750
1669	LOCUSTedipJ18_09100	TepidiUDEAICP_13780	LOCUSTmargari_03930	LOCUSTthermophi_09450	LOCUSTedsuccinati_20740	LOCUSTedJ10_05770	*
1670	LOCUSTedipJ18_09660	TepidiUDEAICP_13110	LOCUSTmargari_03150	LOCUSTthermophi_10140	LOCUSTedsuccinati_04690	LOCUSTedJ10_06310	*
1671	LOCUSTedipJ18_09830	TepidiUDEAICP_03510	*	LOCUSTthermophi_00770	LOCUSTedsuccinati_03320	LOCUSTedJ10_02830	LOCUSTedB18_01430
1672	LOCUSTedipJ18_09950	*	LOCUSTmargari_06710	LOCUSTthermophi_00680	LOCUSTedsuccinati_03410	LOCUSTedJ10_03300	LOCUSTedB18_00940
1673	LOCUSTedipJ18_10380	*	LOCUSTmargari_15330	*	LOCUSTedsuccinati_11170	LOCUSTedJ10_11940	LOCUSTedB18_00510,LOCUSTedB18_07240
1674	LOCUSTedipJ18_10700	TepidiUDEAICP_12800	LOCUSTmargari_12780	LOCUSTthermophi_18980	*	LOCUSTedJ10_06670	LOCUSTedB18_12380
1675	LOCUSTedipJ18_10710	TepidiUDEAICP_12790	LOCUSTmargari_02860	LOCUSTthermophi_10460	LOCUSTedsuccinati_04370	LOCUSTedJ10_06680	*
1676	LOCUSTedipJ18_10720	TepidiUDEAICP_12780	LOCUSTmargari_02850	LOCUSTthermophi_10470	LOCUSTedsuccinati_04360	LOCUSTedJ10_06690	*
1677	LOCUSTedipJ18_10830	TepidiUDEAICP_12640	LOCUSTmargari_02730	LOCUSTthermophi_10610	LOCUSTedsuccinati_04220	LOCUSTedJ10_06800	*
1678	LOCUSTedipJ18_11020	TepidiUDEAICP_12440	*	LOCUSTthermophi_06260	LOCUSTedsuccinati_13720	LOCUSTedJ10_06960	LOCUSTedB18_12110
1679	LOCUSTedipJ18_11130	TepidiUDEAICP_19250	*	LOCUSTthermophi_17760	LOCUSTedsuccinati_10770	LOCUSTedJ10_07060	LOCUSTedB18_11990
1680	LOCUSTedipJ18_11490	TepidiUDEAICP_11820	*	LOCUSTthermophi_06890	LOCUSTedsuccinati_07440	LOCUSTedJ10_07380	LOCUSTedB18_16770
1681	LOCUSTedipJ18_11500	TepidiUDEAICP_11830	*	LOCUSTthermophi_06880	LOCUSTedsuccinati_07450	LOCUSTedJ10_07390	LOCUSTedB18_16760
1682	LOCUSTedipJ18_11910	TepidiUDEAICP_04210,TepidiUDEAICP_09270	*	LOCUSTthermophi_21340	LOCUSTedsuccinati_19820	*	LOCUSTedB18_17990
1683	LOCUSTedipJ18_12160	TepidiUDEAICP_03310	LOCUSTmargari_06930	LOCUSTthermophi_00910	*	LOCUSTedJ10_02660	LOCUSTedB18_01580
1684	LOCUSTedipJ18_12220	TepidiUDEAICP_03250	*	LOCUSTthermophi_00970	LOCUSTedsuccinati_02570	LOCUSTedJ10_15820	LOCUSTedB18_01650
1685	LOCUSTedipJ18_12470	TepidiUDEAICP_03040	*	LOCUSTthermophi_01180	LOCUSTedsuccinati_02350	LOCUSTedJ10_16050	LOCUSTedB18_01910
1686	LOCUSTedipJ18_12500	TepidiUDEAICP_03000	LOCUSTmargari_07220	LOCUSTthermophi_01230	LOCUSTedsuccinati_02300	LOCUSTedJ10_16080	*
1687	LOCUSTedipJ18_12940	TepidiUDEAICP_02560	LOCUSTmargari_07660	LOCUSTthermophi_01680	LOCUSTedsuccinati_01850	LOCUSTedJ10_16520	*
1688	LOCUSTedipJ18_13280	TepidiUDEAICP_02340	LOCUSTmargari_07880	LOCUSTthermophi_01900	LOCUSTedsuccinati_01630	LOCUSTedJ10_16860	*
1689	LOCUSTedipJ18_13320	TepidiUDEAICP_02300	LOCUSTmargari_07920	LOCUSTthermophi_01940	*	LOCUSTedJ10_16900	LOCUSTedB18_02640
1690	LOCUSTedipJ18_13340	TepidiUDEAICP_02270	LOCUSTmargari_07950	LOCUSTthermophi_01970	LOCUSTedsuccinati_01560	LOCUSTedJ10_16920	*
1691	LOCUSTedipJ18_13350	TepidiUDEAICP_02260	LOCUSTmargari_07960	LOCUSTthermophi_01980	LOCUSTedsuccinati_01550	LOCUSTedJ10_16930	*
1692	LOCUSTedipJ18_14210	TepidiUDEAICP_05860	LOCUSTmargari_04720	LOCUSTthermophi_16680	LOCUSTedsuccinati_21430	*	LOCUSTedB18_11350
1693	LOCUSTedipJ18_14230	TepidiUDEAICP_05880	LOCUSTmargari_04700	LOCUSTthermophi_16700	LOCUSTedsuccinati_21410	*	LOCUSTedB18_11330
1694	LOCUSTedipJ18_15360	TepidiUDEAICP_12300	*	LOCUSTthermophi_06390	LOCUSTedsuccinati_13580	LOCUSTedJ10_07760	LOCUSTedB18_16400
1695	LOCUSTedipJ18_15370	TepidiUDEAICP_12320	*	LOCUSTthermophi_06370	LOCUSTedsuccinati_13600	LOCUSTedJ10_07740	LOCUSTedB18_16420
1696	LOCUSTedipJ18_15380	TepidiUDEAICP_12330	*	LOCUSTthermophi_06360	LOCUSTedsuccinati_13610	LOCUSTedJ10_07730	LOCUSTedB18_16430
1697	LOCUSTedipJ18_15970	*	LOCUSTmargari_12320	LOCUSTthermophi_15270	LOCUSTedsuccinati_17690	LOCUSTedJ10_19840	LOCUSTedB18_07930
1698	LOCUSTedipJ18_16390	TepidiUDEAICP_01050	LOCUSTmargari_16710	LOCUSTthermophi_03180	LOCUSTedsuccinati_00350	*	LOCUSTedB18_03220
1699	LOCUSTedipJ18_16470	TepidiUDEAICP_00960	*	LOCUSTthermophi_03270	LOCUSTedsuccinati_00270	LOCUSTedJ10_20070	LOCUSTedB18_03300
1700	LOCUSTedipJ18_16690	TepidiUDEAICP_08320	*	LOCUSTthermophi_04460	LOCUSTedsuccinati_22340	LOCUSTedJ10_14260	LOCUSTedB18_18210
1701	LOCUSTedipJ18_16700	TepidiUDEAICP_08330	*	LOCUSTthermophi_04450	LOCUSTedsuccinati_22330	LOCUSTedJ10_14250	LOCUSTedB18_18200
1702	LOCUSTedipJ18_16780	TepidiUDEAICP_00280	LOCUSTmargari_09790	*	LOCUSTedsuccinati_06640	LOCUSTedJ10_09950	LOCUSTedB18_18120
1703	LOCUSTedipJ18_17960	*	LOCUSTmargari_18470	LOCUSTthermophi_17000	LOCUSTedsuccinati_09010	LOCUSTedJ10_11590	LOCUSTedB18_17230
1704	LOCUSTedipJ18_17970	*	LOCUSTmargari_18480	LOCUSTthermophi_16990	LOCUSTedsuccinati_09020	LOCUSTedJ10_11580	LOCUSTedB18_17220
1705	LOCUSTedipJ18_18760	TepidiUDEAICP_04610	LOCUSTmargari_05970	LOCUSTthermophi_16070	LOCUSTedsuccinati_07910	*	LOCUSTedB18_19950
1706	LOCUSTedipJ18_18770	TepidiUDEAICP_04620	LOCUSTmargari_05960	LOCUSTthermophi_16060	LOCUSTedsuccinati_07920	*	LOCUSTedB18_19940
1707	LOCUSTedipJ18_19130	TepidiUDEAICP_04970	LOCUSTmargari_05590	LOCUSTthermophi_15710	*	LOCUSTedJ10_19040	LOCUSTedB18_19580
1708	LOCUSTedipJ18_19200	TepidiUDEAICP_05920	*	LOCUSTthermophi_18250	LOCUSTedsuccinati_10240	LOCUSTedJ10_18980	LOCUSTedB18_19520
1709	LOCUSTedipJ18_19410	TepidiUDEAICP_05250	LOCUSTmargari_05310	LOCUSTthermophi_15430	LOCUSTedsuccinati_08540	LOCUSTedJ10_09560	*
1710	LOCUSTedipJ18_19420	TepidiUDEAICP_05260	LOCUSTmargari_05300	LOCUSTthermophi_15420	LOCUSTedsuccinati_08550	LOCUSTedJ10_09570	*
1711	LOCUSTedipJ18_19430	TepidiUDEAICP_05270	LOCUSTmargari_05290	LOCUSTthermophi_15410	LOCUSTedsuccinati_08560	LOCUSTedJ10_09580	*
1712	LOCUSTedipJ18_19490	TepidiUDEAICP_05340	*	LOCUSTthermophi_16110	LOCUSTedsuccinati_21960	LOCUSTedJ10_09620	LOCUSTedB18_19300
1713	LOCUSTedipJ18_20490	TepidiUDEAICP_15470	LOCUSTmargari_19240	LOCUSTthermophi_19420	LOCUSTedsuccinati_05480	*	LOCUSTedB18_20760
1714	*	TepidiUDEAICP_00840	LOCUSTmargari_16910	LOCUSTthermophi_03390	LOCUSTedsuccinati_00150	LOCUSTedJ10_20200	LOCUSTedB18_03430
1715	*	TepidiUDEAICP_00850	LOCUSTmargari_16900	LOCUSTthermophi_03380	LOCUSTedsuccinati_00160	LOCUSTedJ10_20190	LOCUSTedB18_03420
1716	*	TepidiUDEAICP_01240	LOCUSTmargari_08340	LOCUSTthermophi_02990	LOCUSTedsuccinati_00540	LOCUSTedJ10_17310	LOCUSTedB18_03040
1717	*	TepidiUDEAICP_05780	LOCUSTmargari_04800	LOCUSTthermophi_16560	LOCUSTedsuccinati_21520	LOCUSTedJ10_09730	LOCUSTedB18_19200
1718	*	TepidiUDEAICP_07030	LOCUSTmargari_10950	LOCUSTthermophi_05780	LOCUSTedsuccinati_15610	LOCUSTedJ10_10040	LOCUSTedB18_07870
1719	*	TepidiUDEAICP_08310	LOCUSTmargari_09860	LOCUSTthermophi_04470	LOCUSTedsuccinati_22350	LOCUSTedJ10_14400	LOCUSTedB18_18290
1720	*	TepidiUDEAICP_08490	LOCUSTmargari_09080	LOCUSTthermophi_04290	LOCUSTedsuccinati_22170	LOCUSTedJ10_13910	LOCUSTedB18_09470
1721	*	TepidiUDEAICP_08500	LOCUSTmargari_09070	LOCUSTthermophi_04280	LOCUSTedsuccinati_22160	LOCUSTedJ10_13920	LOCUSTedB18_09460
1722	*	TepidiUDEAICP_10100	LOCUSTmargari_14760	LOCUSTthermophi_13070	LOCUSTedsuccinati_18920	LOCUSTedJ10_12960	LOCUSTedB18_10460
1723	*	TepidiUDEAICP_10110	LOCUSTmargari_14770	LOCUSTthermophi_13060	LOCUSTedsuccinati_18930	LOCUSTedJ10_12970	LOCUSTedB18_10450
1724	*	TepidiUDEAICP_10120	LOCUSTmargari_14780	LOCUSTthermophi_13050	LOCUSTedsuccinati_18940	LOCUSTedJ10_12980	LOCUSTedB18_10440
1725	*	TepidiUDEAICP_11010	*	LOCUSTthermophi_07740	LOCUSTedsuccinati_11410,LOCUSTedsuccinati_16600	LOCUSTedJ10_08190	LOCUSTedB18_15970
1726	*	TepidiUDEAICP_11190	LOCUSTmargari_01130	LOCUSTthermophi_07550	LOCUSTedsuccinati_16410	LOCUSTedJ10_08000	LOCUSTedB18_16160
1727	*	TepidiUDEAICP_11200	LOCUSTmargari_01140	LOCUSTthermophi_07540	LOCUSTedsuccinati_16400	LOCUSTedJ10_07990	LOCUSTedB18_16170
1728	*	TepidiUDEAICP_11210	LOCUSTmargari_01150	LOCUSTthermophi_07530	LOCUSTedsuccinati_16390	LOCUSTedJ10_07980	LOCUSTedB18_16180
1729	*	TepidiUDEAICP_11220	LOCUSTmargari_01160	LOCUSTthermophi_07520	LOCUSTedsuccinati_16380	LOCUSTedJ10_07970	LOCUSTedB18_16190
1730	*	TepidiUDEAICP_11240	LOCUSTmargari_01180	LOCUSTthermophi_07500	LOCUSTedsuccinati_16360	LOCUSTedJ10_07950	LOCUSTedB18_16210
1731	*	TepidiUDEAICP_11980	LOCUSTmargari_01990	LOCUSTthermophi_06730	LOCUSTedsuccinati_07600	LOCUSTedJ10_07550	LOCUSTedB18_16610
1732	*	TepidiUDEAICP_12090	LOCUSTmargari_02120	LOCUSTthermophi_06610	LOCUSTedsuccinati_07720	LOCUSTedJ10_07670	LOCUSTedB18_16490
1733	*	TepidiUDEAICP_14220	LOCUSTmargari_04430	LOCUSTthermophi_09030	LOCUSTedsuccinati_20320	LOCUSTedJ10_05330	LOCUSTedB18_04040
1734	*	TepidiUDEAICP_20720	LOCUSTmargari_00570	LOCUSTthermophi_08090	LOCUSTedsuccinati_17290	LOCUSTedJ10_08520	LOCUSTedB18_04480
1735	*	TepidiUDEAICP_20730	LOCUSTmargari_00580	LOCUSTthermophi_08080	LOCUSTedsuccinati_17280	LOCUSTedJ10_08510	LOCUSTedB18_04470
1736	*	TepidiUDEAICP_20750	LOCUSTmargari_00600	LOCUSTthermophi_08060	LOCUSTedsuccinati_17260	LOCUSTedJ10_08500	LOCUSTedB18_04450
1737	*	TepidiUDEAICP_20770	LOCUSTmargari_00620	LOCUSTthermophi_08040	LOCUSTedsuccinati_17240	LOCUSTedJ10_08480	LOCUSTedB18_15680
1738	*	TepidiUDEAICP_20780	LOCUSTmargari_00630	LOCUSTthermophi_08030	LOCUSTedsuccinati_17230	LOCUSTedJ10_08470	LOCUSTedB18_15690
1739	LOCUSTedipJ18_01800	TepidiUDEAICP_17790	*	LOCUSTthermophi_13700	LOCUSTedsuccinati_18160	LOCUSTedJ10_01100	*
1740	LOCUSTedipJ18_02760,LOCUSTedipJ18_16710	TepidiUDEAICP_10920	*	*	*	LOCUSTedJ10_14240	LOCUSTedB18_18190
1741	LOCUSTedipJ18_03040	TepidiUDEAICP_07310	*	LOCUSTthermophi_05500	LOCUSTedsuccinati_15890	LOCUSTedJ10_15490	*
1742	LOCUSTedipJ18_03050	TepidiUDEAICP_07320	*	LOCUSTthermophi_05490	LOCUSTedsuccinati_15900	LOCUSTedJ10_15480	*
1743	LOCUSTedipJ18_03060	TepidiUDEAICP_07330	*	LOCUSTthermophi_05480	LOCUSTedsuccinati_15910	LOCUSTedJ10_15470	*
1744	LOCUSTedipJ18_03070	TepidiUDEAICP_07340	*	LOCUSTthermophi_05470	LOCUSTedsuccinati_15920	LOCUSTedJ10_15460	*
1745	LOCUSTedipJ18_03080	TepidiUDEAICP_07350	*	LOCUSTthermophi_05460	LOCUSTedsuccinati_15930	LOCUSTedJ10_15450	*
1746	LOCUSTedipJ18_03090	TepidiUDEAICP_07360	*	LOCUSTthermophi_05450	LOCUSTedsuccinati_15940	LOCUSTedJ10_15440	*
1747	LOCUSTedipJ18_03100	TepidiUDEAICP_07370	*	LOCUSTthermophi_05440	LOCUSTedsuccinati_15950	LOCUSTedJ10_15430	*
1748	LOCUSTedipJ18_03110	TepidiUDEAICP_07380	*	LOCUSTthermophi_05430	LOCUSTedsuccinati_15960	LOCUSTedJ10_15420	*
1749	LOCUSTedipJ18_03120	TepidiUDEAICP_07390	*	LOCUSTthermophi_05420	LOCUSTedsuccinati_16020	LOCUSTedJ10_15410	*
1750	LOCUSTedipJ18_03150	TepidiUDEAICP_07420	*	LOCUSTthermophi_05380	LOCUSTedsuccinati_14020	LOCUSTedJ10_15380	*
1751	LOCUSTedipJ18_03160	TepidiUDEAICP_07430	*	LOCUSTthermophi_05370	LOCUSTedsuccinati_14030	LOCUSTedJ10_15370	*
1752	LOCUSTedipJ18_03170	TepidiUDEAICP_07440	*	LOCUSTthermophi_05360	LOCUSTedsuccinati_14040	LOCUSTedJ10_15360	*
1753	LOCUSTedipJ18_03180	TepidiUDEAICP_07450	*	LOCUSTthermophi_05350	LOCUSTedsuccinati_14050	LOCUSTedJ10_15350	*
1754	LOCUSTedipJ18_03190	TepidiUDEAICP_07460	*	LOCUSTthermophi_05340	LOCUSTedsuccinati_14060	LOCUSTedJ10_15340	*
1755	LOCUSTedipJ18_03200	TepidiUDEAICP_07470	*	LOCUSTthermophi_05330	LOCUSTedsuccinati_14070	LOCUSTedJ10_15330	*
1756	LOCUSTedipJ18_03210	TepidiUDEAICP_07480	*	LOCUSTthermophi_05320	LOCUSTedsuccinati_14080	LOCUSTedJ10_15320	*
1757	LOCUSTedipJ18_03260,LOCUSTedipJ18_08160	*	*	LOCUSTthermophi_21570	LOCUSTedsuccinati_16620	*	LOCUSTedB18_13310
1758	LOCUSTedipJ18_04140	TepidiUDEAICP_09240	*	*	LOCUSTedsuccinati_09310	LOCUSTedJ10_11540	LOCUSTedB18_17960
1759	LOCUSTedipJ18_04290	*	LOCUSTmargari_15460	LOCUSTthermophi_19240	*	LOCUSTedJ10_11810	LOCUSTedB18_07370
1760	LOCUSTedipJ18_06250,LOCUSTedipJ18_17310	TepidiUDEAICP_09450	LOCUSTmargari_15680	*	LOCUSTedsuccinati_10120	*	*
1761	LOCUSTedipJ18_06400	TepidiUDEAICP_13660	*	LOCUSTthermophi_09570	LOCUSTedsuccinati_20860	*	LOCUSTedB18_13770
1762	LOCUSTedipJ18_06500	*	LOCUSTmargari_20120	*	LOCUSTedsuccinati_19980	LOCUSTedJ10_04940	LOCUSTedB18_03620
1763	LOCUSTedipJ18_06510	*	LOCUSTmargari_20110	*	LOCUSTedsuccinati_19990	LOCUSTedJ10_04950	LOCUSTedB18_03630
1764	LOCUSTedipJ18_06520	*	LOCUSTmargari_20100	*	LOCUSTedsuccinati_20000	LOCUSTedJ10_04960	LOCUSTedB18_03640
1765	LOCUSTedipJ18_07660	TepidiUDEAICP_19000	*	LOCUSTthermophi_14500	*	LOCUSTedJ10_12590	LOCUSTedB18_08440
1766	LOCUSTedipJ18_07670	TepidiUDEAICP_19010	*	LOCUSTthermophi_14490	*	LOCUSTedJ10_12570	LOCUSTedB18_08450
1767	LOCUSTedipJ18_07680	TepidiUDEAICP_19020	*	LOCUSTthermophi_14470	*	LOCUSTedJ10_12560	LOCUSTedB18_08460
1768	LOCUSTedipJ18_07690	TepidiUDEAICP_19030	*	LOCUSTthermophi_14460	*	LOCUSTedJ10_12550	LOCUSTedB18_08470
1769	LOCUSTedipJ18_07700	TepidiUDEAICP_19040	*	LOCUSTthermophi_14450	*	LOCUSTedJ10_12540	LOCUSTedB18_08480
1770	LOCUSTedipJ18_07720	TepidiUDEAICP_19060	*	LOCUSTthermophi_14430	*	LOCUSTedJ10_12520	LOCUSTedB18_08500
1771	LOCUSTedipJ18_07940	TepidiUDEAICP_15060	LOCUSTmargari_19560	LOCUSTthermophi_18760	LOCUSTedsuccinati_05880	*	*
1772	LOCUSTedipJ18_08480,LOCUSTedipJ18_14320	*	LOCUSTmargari_04660	LOCUSTthermophi_21490	*	*	LOCUSTedB18_11240
1773	LOCUSTedipJ18_08490,LOCUSTedipJ18_14330	*	LOCUSTmargari_04650	LOCUSTthermophi_21480	*	*	LOCUSTedB18_11230
1774	LOCUSTedipJ18_08520,LOCUSTedipJ18_16890	TepidiUDEAICP_00170	*	LOCUSTthermophi_21170	*	*	LOCUSTedB18_18010
1775	LOCUSTedipJ18_09450	TepidiUDEAICP_13340	LOCUSTmargari_03480	*	LOCUSTedsuccinati_04960	*	LOCUSTedB18_12940
1776	LOCUSTedipJ18_09860	*	*	LOCUSTthermophi_00740	LOCUSTedsuccinati_03350	LOCUSTedJ10_02860	LOCUSTedB18_01400
1777	LOCUSTedipJ18_10430	*	LOCUSTmargari_04640,LOCUSTmargari_17120	*	LOCUSTedsuccinati_16870,LOCUSTedsuccinati_16930	*	*
1778	LOCUSTedipJ18_10580	*	*	LOCUSTthermophi_10390	LOCUSTedsuccinati_04440	LOCUSTedJ10_06550	LOCUSTedB18_12500
1779	LOCUSTedipJ18_10590	*	*	LOCUSTthermophi_10380	LOCUSTedsuccinati_04450	LOCUSTedJ10_06560	LOCUSTedB18_12490
1780	LOCUSTedipJ18_10600	*	*	LOCUSTthermophi_10370	LOCUSTedsuccinati_04460	LOCUSTedJ10_06570	LOCUSTedB18_12480
1781	LOCUSTedipJ18_11340	TepidiUDEAICP_11570	LOCUSTmargari_01610	LOCUSTthermophi_07110	LOCUSTedsuccinati_07220	*	*
1782	LOCUSTedipJ18_11360	TepidiUDEAICP_11590	LOCUSTmargari_01630	*	*	LOCUSTedJ10_07280	LOCUSTedB18_11770
1783	LOCUSTedipJ18_11410	TepidiUDEAICP_11740	LOCUSTmargari_01770	LOCUSTthermophi_06970	LOCUSTedsuccinati_07360	*	*
1784	LOCUSTedipJ18_11420	TepidiUDEAICP_11750	LOCUSTmargari_01780	LOCUSTthermophi_06960	LOCUSTedsuccinati_07370	*	*
1785	LOCUSTedipJ18_11430	TepidiUDEAICP_11760	LOCUSTmargari_01790	LOCUSTthermophi_06950	LOCUSTedsuccinati_07380	*	*
1786	LOCUSTedipJ18_11440	TepidiUDEAICP_11770	LOCUSTmargari_01800	LOCUSTthermophi_06940	LOCUSTedsuccinati_07390	*	*
1787	LOCUSTedipJ18_13060	TepidiUDEAICP_02550	*	LOCUSTthermophi_01690	LOCUSTedsuccinati_01840	LOCUSTedJ10_16640	*
1788	LOCUSTedipJ18_13840	TepidiUDEAICP_05470	LOCUSTmargari_05100	LOCUSTthermophi_16240	LOCUSTedsuccinati_21820	*	*
1789	LOCUSTedipJ18_13850	TepidiUDEAICP_05480	LOCUSTmargari_05090	LOCUSTthermophi_16250	LOCUSTedsuccinati_21810	*	*
1790	LOCUSTedipJ18_13860	TepidiUDEAICP_05490	LOCUSTmargari_05080	LOCUSTthermophi_16260	LOCUSTedsuccinati_21800	*	*
1791	LOCUSTedipJ18_13870	TepidiUDEAICP_05500	LOCUSTmargari_05070	LOCUSTthermophi_16270	LOCUSTedsuccinati_21790	*	*
1792	LOCUSTedipJ18_13880	TepidiUDEAICP_05510	LOCUSTmargari_05060	LOCUSTthermophi_16280	LOCUSTedsuccinati_21780	*	*
1793	LOCUSTedipJ18_13890	TepidiUDEAICP_05520	LOCUSTmargari_05050	LOCUSTthermophi_16290	LOCUSTedsuccinati_21770	*	*
1794	LOCUSTedipJ18_13900	TepidiUDEAICP_05530	LOCUSTmargari_05040	LOCUSTthermophi_16300	LOCUSTedsuccinati_21760	*	*
1795	LOCUSTedipJ18_13950	TepidiUDEAICP_05750	*	LOCUSTthermophi_16530	*	LOCUSTedJ10_09700	LOCUSTedB18_19230
1796	LOCUSTedipJ18_14400	*	LOCUSTmargari_04600	*	LOCUSTedsuccinati_21390	LOCUSTedJ10_09000	LOCUSTedB18_11220
1797	LOCUSTedipJ18_15010	*	LOCUSTmargari_00960	LOCUSTthermophi_19500	*	LOCUSTedJ10_14280	LOCUSTedB18_18230
1798	LOCUSTedipJ18_15840	*	*	LOCUSTthermophi_15170	LOCUSTedsuccinati_17590	LOCUSTedJ10_19700	LOCUSTedB18_08030
1799	LOCUSTedipJ18_16060	*	LOCUSTmargari_12230	LOCUSTthermophi_15360	*	LOCUSTedJ10_00250	LOCUSTedB18_19050
1800	LOCUSTedipJ18_16210	TepidiUDEAICP_06370	LOCUSTmargari_00360	LOCUSTthermophi_08260	LOCUSTedsuccinati_21040	*	*
1801	LOCUSTedipJ18_18070	*	LOCUSTmargari_02580	LOCUSTthermophi_20090	LOCUSTedsuccinati_11440	LOCUSTedJ10_10780	*
1802	LOCUSTedipJ18_18450	TepidiUDEAICP_19300	*	LOCUSTthermophi_17810	LOCUSTedsuccinati_10820	LOCUSTedJ10_10390	*
1803	LOCUSTedipJ18_19120	TepidiUDEAICP_04960	LOCUSTmargari_03940	LOCUSTthermophi_15720	LOCUSTedsuccinati_08260	*	*
1804	LOCUSTedipJ18_19470	TepidiUDEAICP_15370	*	*	LOCUSTedsuccinati_05570,LOCUSTedsuccinati_14160	LOCUSTedJ10_15240	*
1805	LOCUSTedipJ18_19530	TepidiUDEAICP_05380	LOCUSTmargari_05180	LOCUSTthermophi_16150	LOCUSTedsuccinati_21910	*	*
1806	LOCUSTedipJ18_19540	TepidiUDEAICP_05390	LOCUSTmargari_05170	LOCUSTthermophi_16160	LOCUSTedsuccinati_21900	*	*
1807	LOCUSTedipJ18_19550	TepidiUDEAICP_05400	LOCUSTmargari_05160	LOCUSTthermophi_16170	LOCUSTedsuccinati_21890	*	*
1808	LOCUSTedipJ18_19560	TepidiUDEAICP_05410	LOCUSTmargari_05150	LOCUSTthermophi_16180	LOCUSTedsuccinati_21880	*	*
1809	LOCUSTedipJ18_19570	TepidiUDEAICP_05420	LOCUSTmargari_05140	LOCUSTthermophi_16190	LOCUSTedsuccinati_21870	*	*
1810	LOCUSTedipJ18_20520	TepidiUDEAICP_15440	LOCUSTmargari_03170	LOCUSTthermophi_19530	LOCUSTedsuccinati_05510	*	*
1811	*	TepidiUDEAICP_00110	LOCUSTmargari_20840	LOCUSTthermophi_08660	*	*	LOCUSTedB18_04880,LOCUSTedB18_13990
1812	*	TepidiUDEAICP_00120	LOCUSTmargari_20820	LOCUSTthermophi_08620	*	*	LOCUSTedB18_04870,LOCUSTedB18_11680
1813	*	TepidiUDEAICP_00380	*	LOCUSTthermophi_19200	LOCUSTedsuccinati_06740	LOCUSTedJ10_01800	LOCUSTedB18_13980
1814	*	TepidiUDEAICP_00440	*	LOCUSTthermophi_19140	LOCUSTedsuccinati_06800	LOCUSTedJ10_01870	LOCUSTedB18_13890
1815	*	TepidiUDEAICP_01250	*	LOCUSTthermophi_02980	LOCUSTedsuccinati_00550	LOCUSTedJ10_17300	LOCUSTedB18_03030
1816	*	TepidiUDEAICP_05040	LOCUSTmargari_05980	LOCUSTthermophi_15640	LOCUSTedsuccinati_08330	LOCUSTedJ10_04520	*
1817	*	TepidiUDEAICP_05230	LOCUSTmargari_05340	LOCUSTthermophi_15450	LOCUSTedsuccinati_08520	LOCUSTedJ10_18790	*
1818	*	TepidiUDEAICP_08300	*	LOCUSTthermophi_04490	LOCUSTedsuccinati_22360	LOCUSTedJ10_14410	LOCUSTedB18_18300
1819	*	TepidiUDEAICP_09210	LOCUSTmargari_01570	LOCUSTthermophi_03570	LOCUSTedsuccinati_09340	*	LOCUSTedB18_17930
1820	*	TepidiUDEAICP_09410	LOCUSTmargari_14070	LOCUSTthermophi_17020	LOCUSTedsuccinati_08990	*	LOCUSTedB18_08880
1821	*	TepidiUDEAICP_09420	LOCUSTmargari_14080	LOCUSTthermophi_17030	LOCUSTedsuccinati_08980	*	LOCUSTedB18_08870
1822	*	TepidiUDEAICP_10800	LOCUSTmargari_15490	LOCUSTthermophi_12380	LOCUSTedsuccinati_19610	LOCUSTedJ10_11780	*
1823	*	TepidiUDEAICP_11020	*	LOCUSTthermophi_07730	LOCUSTedsuccinati_16590	LOCUSTedJ10_08180	LOCUSTedB18_15980
1824	*	TepidiUDEAICP_11030	*	LOCUSTthermophi_07720	LOCUSTedsuccinati_16580	LOCUSTedJ10_08170	LOCUSTedB18_15990
1825	*	TepidiUDEAICP_11040	*	LOCUSTthermophi_07710	LOCUSTedsuccinati_16570	LOCUSTedJ10_08160	LOCUSTedB18_16000
1826	*	TepidiUDEAICP_11050	*	LOCUSTthermophi_07700	LOCUSTedsuccinati_16560	LOCUSTedJ10_08150	LOCUSTedB18_16010
1827	*	TepidiUDEAICP_11060	*	LOCUSTthermophi_07690	LOCUSTedsuccinati_16550	LOCUSTedJ10_08140	LOCUSTedB18_16020
1828	*	TepidiUDEAICP_11070	*	LOCUSTthermophi_07680	LOCUSTedsuccinati_16540	LOCUSTedJ10_08130	LOCUSTedB18_16030
1829	*	TepidiUDEAICP_11080	*	LOCUSTthermophi_07670	LOCUSTedsuccinati_16530	LOCUSTedJ10_08120	LOCUSTedB18_16040
1830	*	TepidiUDEAICP_11140	LOCUSTmargari_01070	LOCUSTthermophi_07610	LOCUSTedsuccinati_16470	LOCUSTedJ10_08060	*
1831	*	TepidiUDEAICP_11150	LOCUSTmargari_01080	LOCUSTthermophi_07600	LOCUSTedsuccinati_16460	LOCUSTedJ10_08050	*
1832	*	TepidiUDEAICP_11160	LOCUSTmargari_01090	LOCUSTthermophi_07590	LOCUSTedsuccinati_16450	LOCUSTedJ10_08040	*
1833	*	TepidiUDEAICP_11170	LOCUSTmargari_01100	LOCUSTthermophi_07580	LOCUSTedsuccinati_16440	LOCUSTedJ10_08030	*
1834	*	TepidiUDEAICP_11300	LOCUSTmargari_01310	LOCUSTthermophi_07440	LOCUSTedsuccinati_16300	*	LOCUSTedB18_11060
1835	*	TepidiUDEAICP_12290	*	LOCUSTthermophi_06400	LOCUSTedsuccinati_13570	LOCUSTedJ10_07770	LOCUSTedB18_16390
1836	*	TepidiUDEAICP_12310	*	LOCUSTthermophi_06380	LOCUSTedsuccinati_13590	LOCUSTedJ10_07750	LOCUSTedB18_16410
1837	*	TepidiUDEAICP_13090	LOCUSTmargari_03130	LOCUSTthermophi_10160	LOCUSTedsuccinati_04670	LOCUSTedJ10_06340	*
1838	*	TepidiUDEAICP_13560	LOCUSTmargari_03740	LOCUSTthermophi_09670	LOCUSTedsuccinati_05180	*	LOCUSTedB18_13160
1839	*	TepidiUDEAICP_13570	LOCUSTmargari_03750	LOCUSTthermophi_09660	LOCUSTedsuccinati_20950	*	LOCUSTedB18_13480
1840	*	TepidiUDEAICP_13580	LOCUSTmargari_03760	LOCUSTthermophi_09650	LOCUSTedsuccinati_20940	*	LOCUSTedB18_13490
1841	*	TepidiUDEAICP_13770	LOCUSTmargari_03920	LOCUSTthermophi_09460	LOCUSTedsuccinati_20750	LOCUSTedJ10_05780	*
1842	*	TepidiUDEAICP_19080	*	LOCUSTthermophi_18220	LOCUSTedsuccinati_10210	LOCUSTedJ10_09830	LOCUSTedB18_08520
1843	*	TepidiUDEAICP_19090	*	LOCUSTthermophi_18230	LOCUSTedsuccinati_10220	LOCUSTedJ10_09820	LOCUSTedB18_08530
1844	*	TepidiUDEAICP_20760	LOCUSTmargari_00610	LOCUSTthermophi_08050	LOCUSTedsuccinati_17250	LOCUSTedJ10_08490	*
1845	*	*	LOCUSTmargari_15660	LOCUSTthermophi_21430	*	LOCUSTedJ10_11610,LOCUSTedJ10_11650	LOCUSTedB18_07530
1846	LOCUSTedipJ18_01630	*	LOCUSTmargari_16170	LOCUSTthermophi_02630	LOCUSTedsuccinati_00900	*	*
1847	LOCUSTedipJ18_01790	TepidiUDEAICP_17800	*	LOCUSTthermophi_13690	LOCUSTedsuccinati_18150	*	*
1848	LOCUSTedipJ18_02210	*	*	*	LOCUSTedsuccinati_18480	LOCUSTedJ10_00780	LOCUSTedB18_14640
1849	LOCUSTedipJ18_02220	*	LOCUSTmargari_08310	*	LOCUSTedsuccinati_18490	*	LOCUSTedB18_14630
1850	LOCUSTedipJ18_02630	TepidiUDEAICP_20020	LOCUSTmargari_11120	*	*	*	LOCUSTedB18_14200
1851	LOCUSTedipJ18_02640	TepidiUDEAICP_19970	LOCUSTmargari_20200	*	*	*	LOCUSTedB18_14190
1852	LOCUSTedipJ18_02660	TepidiUDEAICP_19910	LOCUSTmargari_20220	*	*	*	LOCUSTedB18_14170
1853	LOCUSTedipJ18_02670	TepidiUDEAICP_19900	LOCUSTmargari_20230	*	*	*	LOCUSTedB18_14160
1854	LOCUSTedipJ18_02680	TepidiUDEAICP_19890	LOCUSTmargari_20240	*	*	*	LOCUSTedB18_14150
1855	LOCUSTedipJ18_02700	*	LOCUSTmargari_15600	LOCUSTthermophi_17470	LOCUSTedsuccinati_10470	*	*
1856	LOCUSTedipJ18_03130	TepidiUDEAICP_07400	*	LOCUSTthermophi_05410	*	LOCUSTedJ10_15400	*
1857	LOCUSTedipJ18_03140	TepidiUDEAICP_07410	*	LOCUSTthermophi_05390	*	LOCUSTedJ10_15390	*
1858	LOCUSTedipJ18_04280	*	LOCUSTmargari_15470	*	*	LOCUSTedJ10_11800	LOCUSTedB18_07380
1859	LOCUSTedipJ18_06270,LOCUSTedipJ18_17330	*	LOCUSTmargari_20190	*	LOCUSTedsuccinati_10140	*	*
1860	LOCUSTedipJ18_06320	*	*	LOCUSTthermophi_00950	*	LOCUSTedJ10_19740	LOCUSTedB18_01630
1861	LOCUSTedipJ18_06330	*	*	LOCUSTthermophi_00940	*	LOCUSTedJ10_19750	LOCUSTedB18_01620
1862	LOCUSTedipJ18_06340	*	*	LOCUSTthermophi_00930	*	LOCUSTedJ10_19760	LOCUSTedB18_01610
1863	LOCUSTedipJ18_06360	*	*	LOCUSTthermophi_00920	*	LOCUSTedJ10_19770	LOCUSTedB18_01590
1864	LOCUSTedipJ18_06390	TepidiUDEAICP_13670	*	LOCUSTthermophi_09560	LOCUSTedsuccinati_20850	*	*
1865	LOCUSTedipJ18_06410	TepidiUDEAICP_13640	*	LOCUSTthermophi_09590	LOCUSTedsuccinati_20880	*	*
1866	LOCUSTedipJ18_07420	*	LOCUSTmargari_14610	*	*	LOCUSTedJ10_12820	LOCUSTedB18_10610
1867	LOCUSTedipJ18_08540	TepidiUDEAICP_03590	*	LOCUSTthermophi_00670	LOCUSTedsuccinati_03420	*	*
1868	LOCUSTedipJ18_08550	TepidiUDEAICP_03600	*	LOCUSTthermophi_00660	LOCUSTedsuccinati_03430	*	*
1869	LOCUSTedipJ18_08620	TepidiUDEAICP_18860	*	LOCUSTthermophi_14650	LOCUSTedsuccinati_06430	*	*
1870	LOCUSTedipJ18_08630	TepidiUDEAICP_18850	*	LOCUSTthermophi_14660	LOCUSTedsuccinati_06420	*	*
1871	LOCUSTedipJ18_09870	*	LOCUSTmargari_06770	LOCUSTthermophi_00730	LOCUSTedsuccinati_03360	*	*
1872	LOCUSTedipJ18_10690	TepidiUDEAICP_12810	*	*	*	LOCUSTedJ10_06660	LOCUSTedB18_12390
1873	LOCUSTedipJ18_10980	TepidiUDEAICP_12510	*	LOCUSTthermophi_10740	LOCUSTedsuccinati_04090	*	*
1874	LOCUSTedipJ18_10990	TepidiUDEAICP_12500	*	LOCUSTthermophi_06200	LOCUSTedsuccinati_13780	*	*
1875	LOCUSTedipJ18_11040	*	LOCUSTmargari_02500	*	*	LOCUSTedJ10_06980	LOCUSTedB18_12090
1876	LOCUSTedipJ18_11200	*	LOCUSTmargari_01370	*	*	LOCUSTedJ10_07130	LOCUSTedB18_11920
1877	LOCUSTedipJ18_11750	*	LOCUSTmargari_02010	LOCUSTthermophi_06720	LOCUSTedsuccinati_07610	*	*
1878	LOCUSTedipJ18_11940	*	*	LOCUSTthermophi_19540,LOCUSTthermophi_20520	LOCUSTedsuccinati_05310	*	*
1879	LOCUSTedipJ18_12230	*	*	LOCUSTthermophi_00980	LOCUSTedsuccinati_02560	*	LOCUSTedB18_01660
1880	LOCUSTedipJ18_12380	*	LOCUSTmargari_07110	*	*	LOCUSTedJ10_15960	LOCUSTedB18_01820
1881	LOCUSTedipJ18_13020	*	*	*	LOCUSTedsuccinati_11230	LOCUSTedJ10_16600	LOCUSTedB18_11420
1882	LOCUSTedipJ18_13820	TepidiUDEAICP_05460	*	LOCUSTthermophi_16230	LOCUSTedsuccinati_21830	*	*
1883	LOCUSTedipJ18_13980	*	*	LOCUSTthermophi_16580	*	LOCUSTedJ10_09750	LOCUSTedB18_19180
1884	LOCUSTedipJ18_13990	*	*	LOCUSTthermophi_16590	*	LOCUSTedJ10_09760	LOCUSTedB18_19170
1885	LOCUSTedipJ18_14000	*	*	LOCUSTthermophi_16600	*	LOCUSTedJ10_09770	LOCUSTedB18_19160
1886	LOCUSTedipJ18_14010	*	*	LOCUSTthermophi_16610	*	LOCUSTedJ10_09780	LOCUSTedB18_19150
1887	LOCUSTedipJ18_14020	*	LOCUSTmargari_01290	*	*	*	LOCUSTedB18_11030,LOCUSTedB18_19130
1888	LOCUSTedipJ18_14070	*	LOCUSTmargari_01250	LOCUSTthermophi_07410	*	LOCUSTedJ10_10170	*
1889	LOCUSTedipJ18_14080	*	LOCUSTmargari_01260	LOCUSTthermophi_07400	*	LOCUSTedJ10_10160	*
1890	LOCUSTedipJ18_14090	*	LOCUSTmargari_01270	LOCUSTthermophi_07390	*	LOCUSTedJ10_10150	*
1891	LOCUSTedipJ18_14100	*	LOCUSTmargari_01280	LOCUSTthermophi_07380	*	LOCUSTedJ10_10140	*
1892	LOCUSTedipJ18_14970	*	LOCUSTmargari_00920	*	*	LOCUSTedJ10_08210	LOCUSTedB18_15950
1893	LOCUSTedipJ18_14990	TepidiUDEAICP_10990	*	LOCUSTthermophi_07760	LOCUSTedsuccinati_02650	*	*
1894	LOCUSTedipJ18_15680	*	LOCUSTmargari_19140	*	*	LOCUSTedJ10_19550	LOCUSTedB18_08180
1895	LOCUSTedipJ18_16480	*	LOCUSTmargari_16790	*	*	LOCUSTedJ10_20080	LOCUSTedB18_03310
1896	LOCUSTedipJ18_16880	TepidiUDEAICP_00180	*	LOCUSTthermophi_21180	*	*	LOCUSTedB18_18020
1897	LOCUSTedipJ18_17950,LOCUSTedipJ18_18010	*	LOCUSTmargari_18500	*	*	LOCUSTedJ10_10810	*
1898	LOCUSTedipJ18_18050	TepidiUDEAICP_09380	LOCUSTmargari_18540	LOCUSTthermophi_21450	*	*	*
1899	LOCUSTedipJ18_18740	*	LOCUSTmargari_02550	*	*	LOCUSTedJ10_04490	LOCUSTedB18_19970
1900	LOCUSTedipJ18_18750	*	LOCUSTmargari_02540	*	*	LOCUSTedJ10_04500	LOCUSTedB18_19960
1901	LOCUSTedipJ18_19440	TepidiUDEAICP_05300	LOCUSTmargari_05260	LOCUSTthermophi_15380	*	*	*
1902	LOCUSTedipJ18_21650	TepidiUDEAICP_19240	*	LOCUSTthermophi_17750	LOCUSTedsuccinati_10750	*	*
1903	*	TepidiUDEAICP_00350	LOCUSTmargari_12550	LOCUSTthermophi_19230	LOCUSTedsuccinati_06710	*	*
1904	*	TepidiUDEAICP_00370	*	LOCUSTthermophi_19210	LOCUSTedsuccinati_06730	LOCUSTedJ10_01790	*
1905	*	TepidiUDEAICP_00400	*	LOCUSTthermophi_19190	LOCUSTedsuccinati_06750	LOCUSTedJ10_01820	*
1906	*	TepidiUDEAICP_00450	LOCUSTmargari_12600	*	*	LOCUSTedJ10_01880	LOCUSTedB18_13870
1907	*	TepidiUDEAICP_00460	LOCUSTmargari_12610	*	*	LOCUSTedJ10_01890	LOCUSTedB18_13860
1908	*	TepidiUDEAICP_01120	LOCUSTmargari_16640	LOCUSTthermophi_03110	LOCUSTedsuccinati_00420	*	*
1909	*	TepidiUDEAICP_01440	LOCUSTmargari_16330	LOCUSTthermophi_02790	LOCUSTedsuccinati_00740	*	*
1910	*	TepidiUDEAICP_01980	*	LOCUSTthermophi_02260	LOCUSTedsuccinati_01270	*	LOCUSTedB18_15940
1911	*	TepidiUDEAICP_01990	*	LOCUSTthermophi_02250	LOCUSTedsuccinati_01280	*	LOCUSTedB18_15930
1912	*	TepidiUDEAICP_02280	LOCUSTmargari_07940	LOCUSTthermophi_01960	LOCUSTedsuccinati_01570	*	*
1913	*	TepidiUDEAICP_03230	LOCUSTmargari_06990	*	LOCUSTedsuccinati_02540	*	LOCUSTedB18_01680
1914	*	TepidiUDEAICP_04980	LOCUSTmargari_05580	LOCUSTthermophi_15700	LOCUSTedsuccinati_08270	*	*
1915	*	TepidiUDEAICP_05290	LOCUSTmargari_05280	LOCUSTthermophi_15390	*	LOCUSTedJ10_09590	*
1916	*	TepidiUDEAICP_05540	LOCUSTmargari_05030	LOCUSTthermophi_16310	LOCUSTedsuccinati_21750	*	*
1917	*	TepidiUDEAICP_05550	LOCUSTmargari_05020	LOCUSTthermophi_16320	LOCUSTedsuccinati_21740	*	*
1918	*	TepidiUDEAICP_05560	LOCUSTmargari_05010	LOCUSTthermophi_16330	LOCUSTedsuccinati_21730	*	*
1919	*	TepidiUDEAICP_05570	LOCUSTmargari_05000	LOCUSTthermophi_16340	LOCUSTedsuccinati_21720	*	*
1920	*	TepidiUDEAICP_05580	LOCUSTmargari_04990	LOCUSTthermophi_16350	LOCUSTedsuccinati_21710	*	*
1921	*	TepidiUDEAICP_05590	LOCUSTmargari_04980	LOCUSTthermophi_16360	LOCUSTedsuccinati_21700	*	*
1922	*	TepidiUDEAICP_05600	LOCUSTmargari_04970	LOCUSTthermophi_16370	LOCUSTedsuccinati_21690	*	*
1923	*	TepidiUDEAICP_05610	LOCUSTmargari_04960	LOCUSTthermophi_16380	LOCUSTedsuccinati_21680	*	*
1924	*	TepidiUDEAICP_05620	LOCUSTmargari_04950	LOCUSTthermophi_16390	LOCUSTedsuccinati_21670	*	*
1925	*	TepidiUDEAICP_05630	LOCUSTmargari_04940	LOCUSTthermophi_16400	LOCUSTedsuccinati_21660	*	*
1926	*	TepidiUDEAICP_05640	LOCUSTmargari_04930	LOCUSTthermophi_16410	LOCUSTedsuccinati_21650	*	*
1927	*	TepidiUDEAICP_05650	LOCUSTmargari_04920	LOCUSTthermophi_16420	LOCUSTedsuccinati_21640	*	*
1928	*	TepidiUDEAICP_05660	LOCUSTmargari_04910	LOCUSTthermophi_16430	LOCUSTedsuccinati_21630	*	*
1929	*	TepidiUDEAICP_05670	LOCUSTmargari_04900	LOCUSTthermophi_16440	LOCUSTedsuccinati_21620	*	*
1930	*	TepidiUDEAICP_05680	LOCUSTmargari_04890	LOCUSTthermophi_16450	LOCUSTedsuccinati_21610	*	*
1931	*	TepidiUDEAICP_05700	LOCUSTmargari_04870	LOCUSTthermophi_16470	LOCUSTedsuccinati_21590	*	*
1932	*	TepidiUDEAICP_05710	LOCUSTmargari_04860	LOCUSTthermophi_16480	LOCUSTedsuccinati_21580	*	*
1933	*	TepidiUDEAICP_05720	LOCUSTmargari_04850	LOCUSTthermophi_16490	LOCUSTedsuccinati_21570	*	*
1934	*	TepidiUDEAICP_06350	LOCUSTmargari_00340	LOCUSTthermophi_08280	LOCUSTedsuccinati_21060	*	*
1935	*	TepidiUDEAICP_06360	LOCUSTmargari_00350	LOCUSTthermophi_08270	LOCUSTedsuccinati_21050	*	*
1936	*	TepidiUDEAICP_06380	LOCUSTmargari_00370	LOCUSTthermophi_08250	LOCUSTedsuccinati_21030	*	*
1937	*	TepidiUDEAICP_06390	LOCUSTmargari_00380	LOCUSTthermophi_08240	LOCUSTedsuccinati_21020	*	*
1938	*	TepidiUDEAICP_06400	LOCUSTmargari_00390	LOCUSTthermophi_08230	LOCUSTedsuccinati_21010	*	*
1939	*	TepidiUDEAICP_06410	LOCUSTmargari_00400	LOCUSTthermophi_08220	LOCUSTedsuccinati_21000	*	*
1940	*	TepidiUDEAICP_06430	LOCUSTmargari_00420	LOCUSTthermophi_08200	LOCUSTedsuccinati_20980	*	*
1941	*	TepidiUDEAICP_06660	LOCUSTmargari_13130	LOCUSTthermophi_06150	LOCUSTedsuccinati_15220	*	*
1942	*	TepidiUDEAICP_06670	LOCUSTmargari_13120	LOCUSTthermophi_06140	LOCUSTedsuccinati_15230	*	*
1943	*	TepidiUDEAICP_09180	*	LOCUSTthermophi_03600	LOCUSTedsuccinati_09370	*	LOCUSTedB18_16890
1944	*	TepidiUDEAICP_09190	*	LOCUSTthermophi_03590	LOCUSTedsuccinati_09360	*	LOCUSTedB18_16900
1945	*	TepidiUDEAICP_09220	*	LOCUSTthermophi_03560	LOCUSTedsuccinati_09330	*	LOCUSTedB18_17940
1946	*	TepidiUDEAICP_10590	LOCUSTmargari_15250	LOCUSTthermophi_12580	LOCUSTedsuccinati_19410	*	*
1947	*	TepidiUDEAICP_10600	LOCUSTmargari_15260	LOCUSTthermophi_12570	LOCUSTedsuccinati_19420	*	*
1948	*	TepidiUDEAICP_11000	LOCUSTmargari_00930	LOCUSTthermophi_07750	LOCUSTedsuccinati_16730	*	*
1949	*	TepidiUDEAICP_11130	*	LOCUSTthermophi_07620	LOCUSTedsuccinati_16480	LOCUSTedJ10_08070	*
1950	*	TepidiUDEAICP_11270	LOCUSTmargari_01210	LOCUSTthermophi_07470	LOCUSTedsuccinati_16330	*	*
1951	*	TepidiUDEAICP_11280	LOCUSTmargari_01220	LOCUSTthermophi_07460	LOCUSTedsuccinati_16320	*	*
1952	*	TepidiUDEAICP_11290	LOCUSTmargari_01230	LOCUSTthermophi_07450	LOCUSTedsuccinati_16310	*	*
1953	*	TepidiUDEAICP_11370	LOCUSTmargari_01390	LOCUSTthermophi_07310	LOCUSTedsuccinati_16230	*	*
1954	*	TepidiUDEAICP_11380	LOCUSTmargari_01400	LOCUSTthermophi_07300	LOCUSTedsuccinati_16220	*	*
1955	*	TepidiUDEAICP_11390	LOCUSTmargari_01410	LOCUSTthermophi_07290	LOCUSTedsuccinati_16210	*	*
1956	*	TepidiUDEAICP_11400	LOCUSTmargari_01420	LOCUSTthermophi_07280	LOCUSTedsuccinati_16200	*	*
1957	*	TepidiUDEAICP_11410	LOCUSTmargari_01430	LOCUSTthermophi_07270	LOCUSTedsuccinati_16190	*	*
1958	*	TepidiUDEAICP_11420	LOCUSTmargari_01440	LOCUSTthermophi_07260	LOCUSTedsuccinati_16180	*	*
1959	*	TepidiUDEAICP_11430	LOCUSTmargari_01450	LOCUSTthermophi_07250	LOCUSTedsuccinati_16170	*	*
1960	*	TepidiUDEAICP_11440	LOCUSTmargari_01460	LOCUSTthermophi_07240	LOCUSTedsuccinati_07090	*	*
1961	*	TepidiUDEAICP_11450	LOCUSTmargari_01470	LOCUSTthermophi_07230	LOCUSTedsuccinati_07100	*	*
1962	*	TepidiUDEAICP_11610	LOCUSTmargari_01660	LOCUSTthermophi_07080	LOCUSTedsuccinati_07250	*	*
1963	*	TepidiUDEAICP_11620	LOCUSTmargari_01670	LOCUSTthermophi_07070	LOCUSTedsuccinati_07260	*	*
1964	*	TepidiUDEAICP_11630	LOCUSTmargari_01680	LOCUSTthermophi_07060	LOCUSTedsuccinati_07270	*	*
1965	*	TepidiUDEAICP_11640	LOCUSTmargari_01690	LOCUSTthermophi_07050	LOCUSTedsuccinati_07280	*	*
1966	*	TepidiUDEAICP_11650	LOCUSTmargari_01700	LOCUSTthermophi_07040	LOCUSTedsuccinati_07290	*	*
1967	*	TepidiUDEAICP_11660	LOCUSTmargari_01710	LOCUSTthermophi_07030	LOCUSTedsuccinati_07300	*	*
1968	*	TepidiUDEAICP_11670	LOCUSTmargari_01720	LOCUSTthermophi_07020	LOCUSTedsuccinati_07310	*	*
1969	*	TepidiUDEAICP_11690,TepidiUDEAICP_14020	*	LOCUSTthermophi_10130	LOCUSTedsuccinati_04700	*	*
1970	*	TepidiUDEAICP_11700	LOCUSTmargari_01730	LOCUSTthermophi_07010	LOCUSTedsuccinati_07320	*	*
1971	*	TepidiUDEAICP_12370	*	LOCUSTthermophi_06330	LOCUSTedsuccinati_13650	LOCUSTedJ10_04540	*
1972	*	TepidiUDEAICP_12380	*	LOCUSTthermophi_06320	LOCUSTedsuccinati_13660	LOCUSTedJ10_04530	*
1973	*	TepidiUDEAICP_12680	LOCUSTmargari_08350	LOCUSTthermophi_10570	LOCUSTedsuccinati_04260	*	*
1974	*	TepidiUDEAICP_12760	LOCUSTmargari_02830	LOCUSTthermophi_10490	LOCUSTedsuccinati_04340	*	*
1975	*	TepidiUDEAICP_13260	LOCUSTmargari_03390	LOCUSTthermophi_09970	LOCUSTedsuccinati_04860	*	*
1976	*	TepidiUDEAICP_13550	*	LOCUSTthermophi_09680	LOCUSTedsuccinati_05170	*	LOCUSTedB18_13150
1977	*	TepidiUDEAICP_13650	*	LOCUSTthermophi_09580	LOCUSTedsuccinati_20870	*	LOCUSTedB18_13760
1978	*	TepidiUDEAICP_15350	LOCUSTmargari_19260	LOCUSTthermophi_18470	LOCUSTedsuccinati_05590	*	*
1979	*	TepidiUDEAICP_15460	*	LOCUSTthermophi_19430	LOCUSTedsuccinati_05490	*	LOCUSTedB18_20750
1980	*	TepidiUDEAICP_16230	LOCUSTmargari_17720	LOCUSTthermophi_11630	LOCUSTedsuccinati_12360	*	*
1981	*	TepidiUDEAICP_16240	LOCUSTmargari_17730	LOCUSTthermophi_11620	LOCUSTedsuccinati_12370	*	*
1982	*	TepidiUDEAICP_16250	LOCUSTmargari_17740	LOCUSTthermophi_11610	LOCUSTedsuccinati_12380	*	*
1983	*	TepidiUDEAICP_16260	LOCUSTmargari_17750	LOCUSTthermophi_11600	LOCUSTedsuccinati_12390	*	*
1984	*	TepidiUDEAICP_17460	*	LOCUSTthermophi_14030	LOCUSTedsuccinati_18510	*	LOCUSTedB18_11540
1985	*	TepidiUDEAICP_19120	LOCUSTmargari_20430	LOCUSTthermophi_17630	LOCUSTedsuccinati_10630	*	*
1986	*	TepidiUDEAICP_20690	LOCUSTmargari_00540	LOCUSTthermophi_08130	LOCUSTedsuccinati_17320	*	*
1987	*	TepidiUDEAICP_20880	LOCUSTmargari_00740	LOCUSTthermophi_07930	LOCUSTedsuccinati_17130	*	*
1988	*	TepidiUDEAICP_20890	LOCUSTmargari_00750	LOCUSTthermophi_07920	LOCUSTedsuccinati_17120	*	*
1989	*	*	LOCUSTmargari_12240	LOCUSTthermophi_15350	*	LOCUSTedJ10_00260	LOCUSTedB18_19060
1990	*	*	LOCUSTmargari_15340	*	LOCUSTedsuccinati_11160	LOCUSTedJ10_11930	LOCUSTedB18_07250
1991	*	*	LOCUSTmargari_19820	*	LOCUSTedsuccinati_09280	*	LOCUSTedB18_07590,LOCUSTedB18_17300
1992	*	*	*	LOCUSTthermophi_18210	LOCUSTedsuccinati_10200	LOCUSTedJ10_09840	LOCUSTedB18_13820
1993	*	*	*	LOCUSTthermophi_19150	LOCUSTedsuccinati_06790	LOCUSTedJ10_01860	LOCUSTedB18_13900
1994	LOCUSTedipJ18_00230	*	*	*	*	LOCUSTedJ10_09230	LOCUSTedB18_07010
1995	LOCUSTedipJ18_00240	*	*	*	*	LOCUSTedJ10_09240	LOCUSTedB18_07020
1996	LOCUSTedipJ18_00250	*	*	*	*	LOCUSTedJ10_09250	LOCUSTedB18_07030
1997	LOCUSTedipJ18_00260	*	*	*	*	LOCUSTedJ10_09260	LOCUSTedB18_07040
1998	LOCUSTedipJ18_00280	*	*	*	*	LOCUSTedJ10_09280	LOCUSTedB18_07060
1999	LOCUSTedipJ18_00290	*	*	*	*	LOCUSTedJ10_09290	LOCUSTedB18_07070
[truncated: 371 more rows]

## Sheet: Orthologous_Summary
info/species	TepidiphilusJ18	TepidiphilusUDEAICP	Tepidiphilusmargari	Tepidiphilusthermophi	Tepidiphilussuccinati	TepidiphilusJ10	TepidiphilusB18	total
Proteome sizes	712610	699820	689527	698923	730077	666505	688761	4886223
Input proteins	2169	2108	2117	2167	2288	2033	2131	15013
Orthologs	1999	2018	1968	2109	2105	1958	1975	14132
Assigned (%)	92.16	95.73	92.96	97.32	92	96.31	92.68	94.13
No orthologs	170	90	149	58	183	75	156	881
Groups	1979	2003	1939	2101	2090	1944	1950	2370
Groups (%)	83.5	84.51	81.81	88.65	88.19	82.03	82.28	100
