# Supplementary material for: Metagenomic Analysis of Biocide-Treated Neotropical Oil Reservoir Water Unveils Microdiversity of Thermophile Tepidiphilus
Source: Front Microbiol. 2021 Nov 1;12:741555. doi: 10.3389/fmicb.2021.741555 (PMC8591294; doi:10.3389/fmicb.2021.741555)
Supplement: Supplementary file 1 [file Data_Sheet_1.ZIP › Supplementary_Table4.xlsx]

## Sheet: CDS_Foldchange_Annot
CDS	FoldChange	Gene product
TepidiUDEAICP_00010	-0.617803	group II intron reverse transcriptase/maturase
TepidiUDEAICP_00020	-0.926217	hypothetical protein
TepidiUDEAICP_00030	0.878462	hypothetical protein
TepidiUDEAICP_00040	-0.361036	hypothetical protein
TepidiUDEAICP_00050	-0.165645	hypothetical protein
TepidiUDEAICP_00060	-0.504895	lysozyme
TepidiUDEAICP_00070	26.0325	hypothetical protein
TepidiUDEAICP_00080	56.6277	hypothetical protein
TepidiUDEAICP_00090	63.1766	Short-chain dehydrogenase reductase Sdr
TepidiUDEAICP_00100	52.4317	Catalyzes the reversible phosphatidyl group transfer from one phosphatidylglycerol molecule to another to form cardiolipin (CL) (diphosphatidylglycerol) and glycerol
TepidiUDEAICP_00110	57.3358	Protein of unknown function (DUF499)
TepidiUDEAICP_00120	58.9091	DNA methylase
TepidiUDEAICP_00130	68.109	hypothetical protein
TepidiUDEAICP_00140	62.2041	nucleotidyltransferase/tRNA cytidylyltransferase activity
TepidiUDEAICP_00150	62.9689	Superfamily II DNA RNA helicases, SNF2 family
TepidiUDEAICP_00160	72.5838	hypothetical protein
TepidiUDEAICP_00170	-0.0427569	hypothetical protein
TepidiUDEAICP_00180	0.395018	hypothetical protein
TepidiUDEAICP_00190	0.479899	hypothetical protein
TepidiUDEAICP_00200	0.527606	hypothetical protein
TepidiUDEAICP_00210	-0.11094	transcriptional regulator
TepidiUDEAICP_00220	0.106868	sodium:proton antiporter
TepidiUDEAICP_00230	0.0496118	hypothetical protein
TepidiUDEAICP_00240	0.105872	two-component sensor histidine kinase
TepidiUDEAICP_00250	-0.0985712	DNA-binding response regulator
TepidiUDEAICP_00260	0.0942707	copper oxidase
TepidiUDEAICP_00270	-0.0385385	copper resistance protein B
TepidiUDEAICP_00280	0.0155085	hypothetical protein
TepidiUDEAICP_00290	3.57451	hypothetical protein
TepidiUDEAICP_00300	-0.222073	hypothetical protein
TepidiUDEAICP_00310	-0.740058	hypothetical protein
TepidiUDEAICP_00320	0.0819407	copper-translocating P-type ATPase
TepidiUDEAICP_00330	-0.0857948	hypothetical protein
TepidiUDEAICP_00340	-0.078945	hypothetical protein
TepidiUDEAICP_00350	-0.47607	hypothetical protein
TepidiUDEAICP_00360	0.864601	pilin
TepidiUDEAICP_00370	0.759699	hypothetical protein
TepidiUDEAICP_00380	-0.184925	glycosyl transferase
TepidiUDEAICP_00390	-0.478108	hypothetical protein
TepidiUDEAICP_00400	-0.0160607	hypothetical protein
TepidiUDEAICP_00410	2.06495	dTDP-rhamnosyl transferase RfbF
TepidiUDEAICP_00420	1.81184	glycosyl transferase
TepidiUDEAICP_00430	2.13315	hypothetical protein
TepidiUDEAICP_00440	0.713796	hypothetical protein
TepidiUDEAICP_00450	0.194134	hypothetical protein
TepidiUDEAICP_00460	-0.477819	hypothetical protein
TepidiUDEAICP_00470	-0.57554	nucleotide sugar dehydrogenase
TepidiUDEAICP_00480	-0.352083	D-glycero-beta-D-manno-heptose-1,7-bisphosphate 7-phosphatase
TepidiUDEAICP_00490	-0.276864	2-hydroxy-3-oxopropionate reductase
TepidiUDEAICP_00500	0.0267213	hypothetical protein
TepidiUDEAICP_00510	2.45403	hypothetical protein
TepidiUDEAICP_00520	0.052287	hypothetical protein
TepidiUDEAICP_00530	-0.0288226	nicotinate phosphoribosyltransferase
TepidiUDEAICP_00540	8.43351	nicotinamidase
TepidiUDEAICP_00550	0.00601674	RNA-splicing ligase RtcB
TepidiUDEAICP_00560	-0.629412	protein archease
TepidiUDEAICP_00570	-0.409615	transcriptional regulator
TepidiUDEAICP_00580	0.0402017	hemolysin D
TepidiUDEAICP_00590	0.014423	multidrug transporter AcrB
TepidiUDEAICP_00600	-0.907898	sulfurtransferase
TepidiUDEAICP_00610	0.210918	outer membrane protein
TepidiUDEAICP_00620	1.92841	transposase
TepidiUDEAICP_00630	0.021573	ATP-dependent helicase
TepidiUDEAICP_00640	0.0948659	glutamine--tRNA ligase
TepidiUDEAICP_00650	0.0518084	2-nitropropane dioxygenase
TepidiUDEAICP_00660	-0.196503	Holliday junction ATP-dependent DNA helicase RuvB
TepidiUDEAICP_00670	-0.27759	hypothetical protein
TepidiUDEAICP_00680	0.0269596	thiol:disulfide interchange protein DsbC
TepidiUDEAICP_00690	0.133563	ubiquinone biosynthesis hydroxylase UbiH
TepidiUDEAICP_00700	0.242451	methyl-accepting chemotaxis protein
TepidiUDEAICP_00710	0.00470227	aconitate hydratase B
TepidiUDEAICP_00720	0.0533657	aconitate hydratase
TepidiUDEAICP_00730	-0.357109	hypothetical protein
TepidiUDEAICP_00740	0.148223	hypothetical protein
TepidiUDEAICP_00750	-0.143792	hypothetical protein
TepidiUDEAICP_00760	0.164859	hypothetical protein
TepidiUDEAICP_00770	-0.2472	50S ribosomal protein L31
TepidiUDEAICP_00780	0.127791	hypothetical protein
TepidiUDEAICP_00790	0.120258	glucose-6-phosphate isomerase
TepidiUDEAICP_00800	0.15344	oligoribonuclease
TepidiUDEAICP_00810	0.0659721	putative ribosome biogenesis GTPase RsgA
TepidiUDEAICP_00820	0.0675118	acetyl-CoA acetyltransferase
TepidiUDEAICP_00830	0.129781	hypothetical protein
TepidiUDEAICP_00840	0.0895378	hypothetical protein
TepidiUDEAICP_00850	0.119304	oxidoreductase
TepidiUDEAICP_00860	-0.429962	hypothetical protein
TepidiUDEAICP_00870	0.0906385	argininosuccinate synthase
TepidiUDEAICP_00880	0.0899537	ornithine carbamoyltransferase
TepidiUDEAICP_00890	0.0248325	acetylornithine aminotransferase
TepidiUDEAICP_00900	0.0906884	propionate--CoA ligase
TepidiUDEAICP_00910	0.0917796	putative quinone oxidoreductase YhfP
TepidiUDEAICP_00920	0.0320196	SAM-dependent methyltransferase
TepidiUDEAICP_00930	-0.20424	hypothetical protein
TepidiUDEAICP_00940	-0.218411	phosphoribosylglycinamide formyltransferase
TepidiUDEAICP_00950	0.106812	DNA mismatch repair protein MutL
TepidiUDEAICP_00960	-0.0600781	hypothetical protein
TepidiUDEAICP_00970	-0.862427	hypothetical protein
TepidiUDEAICP_00980	0.130432	tRNA dimethylallyltransferase
TepidiUDEAICP_00990	0.0175728	phosphoribosylformylglycinamidine cyclo-ligase
TepidiUDEAICP_01000	0.0721789	AI-2E family transporter
TepidiUDEAICP_01010	0.0687804	DnaA regulatory inactivator Hda
TepidiUDEAICP_01020	0.111255	haloacid dehalogenase
TepidiUDEAICP_01030	0.0644812	poly(A) polymerase I
TepidiUDEAICP_01040	-0.275294	2-amino-4-hydroxy-6-hydroxymethyldihydropteridine pyrophosphokinase
TepidiUDEAICP_01050	-0.412724	hypothetical protein
TepidiUDEAICP_01060	0.0378786	deoxyguanosine kinase/deoxyadenosine kinase
TepidiUDEAICP_01070	0.11909	3-methyl-2-oxobutanoate hydroxymethyltransferase
TepidiUDEAICP_01080	0.0302151	pantothenate synthetase
TepidiUDEAICP_01090	0.0993591	outer membrane receptor protein
TepidiUDEAICP_01100	0.0857798	aminopeptidase N
TepidiUDEAICP_01110	-0.0453073	hypothetical protein
TepidiUDEAICP_01120	0.370818	hydrolase
TepidiUDEAICP_01130	0.123517	class II glutamine amidotransferase
TepidiUDEAICP_01140	-0.0234628	50S ribosomal protein L21
TepidiUDEAICP_01150	-0.140554	50S ribosomal protein L27
TepidiUDEAICP_01160	0.114378	GTPase Obg
TepidiUDEAICP_01170	0.0856882	glutamate 5-kinase
TepidiUDEAICP_01180	0.103022	membrane protein
TepidiUDEAICP_01190	0.0395702	protein GrpE
TepidiUDEAICP_01200	-0.0211659	chaperone protein DnaK
TepidiUDEAICP_01210	0.0596999	chaperone protein DnaJ
TepidiUDEAICP_01220	0.0274253	peptidyl-prolyl cis-trans isomerase
TepidiUDEAICP_01230	0.113402	UDP-2,3-diacylglucosamine hydrolase
TepidiUDEAICP_01240	-0.266557	hypothetical protein
TepidiUDEAICP_01250	-0.119737	hypothetical protein
TepidiUDEAICP_01260	0.128033	O-succinylhomoserine sulfhydrylase
TepidiUDEAICP_01270	0.0860805	amidophosphoribosyltransferase
TepidiUDEAICP_01280	0.0338886	bacteriocin production protein
TepidiUDEAICP_01290	0.185348	sporulation protein
TepidiUDEAICP_01300	0.112719	bifunctional folylpolyglutamate synthase/dihydrofolate synthase
TepidiUDEAICP_01310	-0.00442857	acetyl-coenzyme A carboxylase carboxyl transferase subunit beta
TepidiUDEAICP_01320	0.0703743	tryptophan synthase alpha chain
TepidiUDEAICP_01330	-0.0679903	tryptophan synthase beta chain
TepidiUDEAICP_01340	-0.07621	N-(5'-phosphoribosyl)anthranilate isomerase
TepidiUDEAICP_01350	0.0241514	tRNA pseudouridine synthase A
TepidiUDEAICP_01360	0.0525976	hypothetical protein
TepidiUDEAICP_01370	0.0505517	aspartate-semialdehyde dehydrogenase
TepidiUDEAICP_01380	-0.00899786	3-isopropylmalate dehydrogenase
TepidiUDEAICP_01390	0.0781119	3-isopropylmalate dehydratase small subunit
TepidiUDEAICP_01400	0.0312292	3-isopropylmalate dehydratase large subunit
TepidiUDEAICP_01410	0.0899885	chorismate synthase
TepidiUDEAICP_01420	-0.319844	acetolactate synthase isozyme 1 small subunit
TepidiUDEAICP_01430	0.063953	acetolactate synthase
TepidiUDEAICP_01440	-0.479968	hypothetical protein
TepidiUDEAICP_01450	0.316127	long-chain-fatty-acid--CoA ligase
TepidiUDEAICP_01460	0.048083	CBS domain-containing protein
TepidiUDEAICP_01470	0.0447701	ferredoxin
TepidiUDEAICP_01480	0.111523	thioredoxin
TepidiUDEAICP_01490	0.0755648	transcription termination factor Rho
TepidiUDEAICP_01500	0.0795214	3-hydroxybutyryl-CoA dehydrogenase
TepidiUDEAICP_01510	0.170708	hypothetical protein
TepidiUDEAICP_01520	-0.0854045	preprotein translocase subunit YajC
TepidiUDEAICP_01530	0.0829438	protein translocase subunit SecD
TepidiUDEAICP_01540	-0.0505614	protein-export membrane protein SecF
TepidiUDEAICP_01550	0.0385832	ferredoxin--NADP(+) reductase
TepidiUDEAICP_01560	-0.033997	adenylosuccinate lyase
TepidiUDEAICP_01570	-0.0168481	arginine biosynthesis bifunctional protein ArgJ
TepidiUDEAICP_01580	-0.0131607	protein translocase subunit SecA
TepidiUDEAICP_01590	-0.0329059	hypothetical protein
TepidiUDEAICP_01600	-0.0314165	UDP-3-O-acyl-N-acetylglucosamine deacetylase
TepidiUDEAICP_01610	0.0625059	cell division protein FtsZ
TepidiUDEAICP_01620	0.116266	cell division protein FtsA
TepidiUDEAICP_01630	0.106341	cell division protein FtsQ
TepidiUDEAICP_01640	0.0161919	D-alanine--D-alanine ligase
TepidiUDEAICP_01650	0.0182597	UDP-N-acetylmuramate--L-alanine ligase
TepidiUDEAICP_01660	0.156301	UDP-N-acetylglucosamine--N-acetylmuramyl-(pentape ptide) pyrophosphoryl-undecaprenol N-acetylglucosamine transferase
TepidiUDEAICP_01670	0.0233988	putative lipid II flippase FtsW
TepidiUDEAICP_01680	0.0808415	UDP-N-acetylmuramoylalanine--D-glutamate ligase
TepidiUDEAICP_01690	0.0300711	phospho-N-acetylmuramoyl-pentapeptide-transferase
TepidiUDEAICP_01700	-0.020834	hypothetical protein
TepidiUDEAICP_01710	0.032325	UDP-N-acetylmuramoyl-L-alanyl-D-glutamate--2,6-di aminopimelate ligase
TepidiUDEAICP_01720	0.067592	penicillin-binding protein
TepidiUDEAICP_01730	-0.592062	hypothetical protein
TepidiUDEAICP_01740	0.0622433	ribosomal RNA small subunit methyltransferase H
TepidiUDEAICP_01750	0.30353	transcriptional regulator MraZ
TepidiUDEAICP_01760	0.14975	hypothetical protein
TepidiUDEAICP_01770	0.0750466	dihydroorotase
TepidiUDEAICP_01780	0.129897	transposase
TepidiUDEAICP_01790	0.308192	ribosomal RNA small subunit methyltransferase I
TepidiUDEAICP_01800	0.0593454	UPF0102 protein
TepidiUDEAICP_01810	0.119572	hypothetical protein
TepidiUDEAICP_01820	-0.074239	hypothetical protein
TepidiUDEAICP_01830	0.24231	hypothetical protein
TepidiUDEAICP_01840	0.0958723	DNA-3-methyladenine glycosylase
TepidiUDEAICP_01850	0.713266	hypothetical protein
TepidiUDEAICP_01860	0.0702726	UDP-N-acetylmuramate--L-alanyl-gamma-D-glutamyl-m eso-2,6-diaminoheptandioate ligase
TepidiUDEAICP_01870	-0.169638	hypothetical protein
TepidiUDEAICP_01880	-0.0730835	hypothetical protein
TepidiUDEAICP_01890	0.0115547	hypothetical protein
TepidiUDEAICP_01900	-0.0337319	3-dehydroquinate dehydratase
TepidiUDEAICP_01910	-0.0144478	acetyl-CoA carboxylase biotin carboxyl carrier protein subunit
TepidiUDEAICP_01920	-0.058503	acetyl-CoA carboxylase biotin carboxylase subunit
TepidiUDEAICP_01930	0.0267532	ribosomal protein L11 methyltransferase
TepidiUDEAICP_01940	-0.112757	hypothetical protein
TepidiUDEAICP_01950	-0.446951	hypothetical protein
TepidiUDEAICP_01960	0.0323492	sugar kinase
TepidiUDEAICP_01970	0.154288	1-acyl-sn-glycerol-3-phosphate acyltransferase
TepidiUDEAICP_01980	-0.163865	hypothetical protein
TepidiUDEAICP_01990	0.0728537	twitching motility protein PilT
TepidiUDEAICP_02000	0.0796222	transcriptional initiation protein Tat
TepidiUDEAICP_02010	0.0988609	methyl-accepting chemotaxis protein
TepidiUDEAICP_02020	0.085571	bis(5'-nucleosyl)-tetraphosphatase, symmetrical
TepidiUDEAICP_02030	0.125892	3-deoxy-D-manno-octulosonic acid transferase
TepidiUDEAICP_02040	0.071296	outer membrane protein
TepidiUDEAICP_02050	0.111071	protein-L-isoaspartate O-methyltransferase
TepidiUDEAICP_02060	0.0485135	multidrug transporter
TepidiUDEAICP_02070	0.164974	hemolysin secretion protein D
TepidiUDEAICP_02080	0.150132	indole-3-glycerol phosphate synthase
TepidiUDEAICP_02090	0.0610968	anthranilate phosphoribosyltransferase
TepidiUDEAICP_02100	0.105902	glutamine amidotransferase
TepidiUDEAICP_02110	0.10745	sensor protein PilS
TepidiUDEAICP_02120	-0.389713	hypothetical protein
TepidiUDEAICP_02130	0.00695893	methylthioribose-1-phosphate isomerase
TepidiUDEAICP_02140	0.119877	fuculose phosphate aldolase
TepidiUDEAICP_02150	-0.0170712	methionine--tRNA ligase
TepidiUDEAICP_02160	0.112646	sodium-independent anion transporter
TepidiUDEAICP_02170	0.0393146	tRNA-dihydrouridine synthase B
TepidiUDEAICP_02180	-0.311751	Fis family transcriptional regulator
TepidiUDEAICP_02190	0.0684651	bifunctional purine biosynthesis protein PurH
TepidiUDEAICP_02200	0.0778165	phosphoribosylamine--glycine ligase
TepidiUDEAICP_02210	-0.041865	oxygen-dependent coproporphyrinogen-III oxidase
TepidiUDEAICP_02220	-0.651758	hypothetical protein
TepidiUDEAICP_02230	0.0967366	pyruvate kinase
TepidiUDEAICP_02240	-0.0558473	fructose-1,6-bisphosphate aldolase
TepidiUDEAICP_02250	-0.0333744	alkyl hydroperoxide reductase AhpD
TepidiUDEAICP_02260	0.136091	sulfurtransferase
TepidiUDEAICP_02270	0.1247	hypothetical protein
TepidiUDEAICP_02280	-0.748745	hypothetical protein
TepidiUDEAICP_02290	0.04811	phosphoribulokinase
TepidiUDEAICP_02300	0.0904947	phospho-2-dehydro-3-deoxyheptonate aldolase
TepidiUDEAICP_02310	-0.07438	molybdopterin adenylyltransferase
TepidiUDEAICP_02320	0.136966	hypothetical protein
TepidiUDEAICP_02330	0.0701469	microcin-processing peptidase
TepidiUDEAICP_02340	0.030843	ABC transporter substrate-binding protein
TepidiUDEAICP_02350	0.0387131	anthranilate synthase component 1
TepidiUDEAICP_02360	-0.0032973	phosphoglycolate phosphatase, bacterial
TepidiUDEAICP_02370	0.0190119	ribulose-phosphate 3-epimerase
TepidiUDEAICP_02380	0.134876	hypothetical protein
TepidiUDEAICP_02390	0.0812625	alanine dehydrogenase
TepidiUDEAICP_02400	-0.134052	succinate--CoA ligase [ADP-forming] subunit alpha
TepidiUDEAICP_02410	-0.0858607	succinate--CoA ligase [ADP-forming] subunit beta
TepidiUDEAICP_02420	0.0769017	GTP cyclohydrolase 1 type 2
TepidiUDEAICP_02430	0.120313	DegQ protease
TepidiUDEAICP_02440	-0.223989	Sec-independent protein translocase protein TatC
TepidiUDEAICP_02450	0.00103898	Sec-independent protein translocase protein TatB
TepidiUDEAICP_02460	-0.802108	Sec-independent protein translocase protein TatA
TepidiUDEAICP_02470	-0.668921	histidine triad nucleotide-binding protein
TepidiUDEAICP_02480	-0.23281	phosphoribosyl-ATP pyrophosphatase
TepidiUDEAICP_02490	-0.786195	phosphoribosyl-AMP cyclohydrolase
TepidiUDEAICP_02500	0.00832068	imidazole glycerol phosphate synthase subunit HisF
TepidiUDEAICP_02510	-0.104556	1-(5-phosphoribosyl)-5-[(5-phosphoribosylamino)me thylideneamino] imidazole-4-carboxamide isomerase
TepidiUDEAICP_02520	-0.192694	imidazole glycerol phosphate synthase subunit HisH
TepidiUDEAICP_02530	-0.147918	imidazoleglycerol-phosphate dehydratase
TepidiUDEAICP_02540	0.183531	histidinol-phosphate aminotransferase 1
TepidiUDEAICP_02550	-0.901729	hypothetical protein
TepidiUDEAICP_02560	-0.46023	hypothetical protein
TepidiUDEAICP_02570	0.0661083	histidinol dehydrogenase
TepidiUDEAICP_02580	0.00279687	ATP phosphoribosyltransferase
TepidiUDEAICP_02590	-0.0377001	UDP-N-acetylglucosamine 1-carboxyvinyltransferase
TepidiUDEAICP_02600	-0.37153	ATP-binding protein
TepidiUDEAICP_02610	-0.136464	transport permease protein
TepidiUDEAICP_02620	-0.0534361	ABC transporter ATP-binding subunit
TepidiUDEAICP_02630	-0.943205	hypothetical protein
TepidiUDEAICP_02640	-0.413241	hypothetical protein
TepidiUDEAICP_02650	-0.0955061	hypothetical protein
TepidiUDEAICP_02660	-0.114746	outer membrane lipid asymmetry maintenance protein MlaD
TepidiUDEAICP_02670	-0.00146811	membrane protein
TepidiUDEAICP_02680	-0.243369	ABC transporter ATP-binding protein
TepidiUDEAICP_02690	-0.249839	hypothetical protein
TepidiUDEAICP_02700	0.0959863	hypothetical protein
TepidiUDEAICP_02710	0.052955	sodium/hydrogen exchanger family protein
TepidiUDEAICP_02720	0.126294	hypothetical protein
TepidiUDEAICP_02730	0.0587711	3-deoxy-D-manno-octulosonate 8-phosphate phosphatase
TepidiUDEAICP_02740	0.0829374	hypothetical protein
TepidiUDEAICP_02750	-0.0625313	hypothetical protein
TepidiUDEAICP_02760	0.0472009	enoyl-CoA hydratase
TepidiUDEAICP_02770	0.127776	hypothetical protein
TepidiUDEAICP_02780	0.162309	diaminopimelate decarboxylase
TepidiUDEAICP_02790	0.0371	D-alanyl-D-alanine carboxypeptidase
TepidiUDEAICP_02800	0.109804	hypothetical protein
TepidiUDEAICP_02810	-0.287079	dTDP-4-dehydrorhamnose 3,5-epimerase
TepidiUDEAICP_02820	-0.0319396	glucose-1-phosphate thymidylyltransferase
TepidiUDEAICP_02830	0.122253	NAD(P)-dependent oxidoreductase
TepidiUDEAICP_02840	0.0508605	dTDP-glucose 4,6-dehydratase
TepidiUDEAICP_02850	0.00664633	cardiolipin synthase B
TepidiUDEAICP_02860	0.263556	EEP domain-containing protein
TepidiUDEAICP_02870	-0.188721	quinolinate synthase A
TepidiUDEAICP_02880	-0.0222226	hypothetical protein
TepidiUDEAICP_02890	-0.0930286	cation efflux protein
TepidiUDEAICP_02900	-0.078752	glutamine synthetase
TepidiUDEAICP_02910	0.0914955	hypothetical protein
TepidiUDEAICP_02920	0.08569	nitrogen regulation protein NR(II)
TepidiUDEAICP_02930	-0.179839	nitrogen regulation protein NR(I)
TepidiUDEAICP_02940	0.160416	hypothetical protein
TepidiUDEAICP_02950	-0.129053	type III pantothenate kinase
TepidiUDEAICP_02960	0.0362418	tryptophan synthase beta chain
TepidiUDEAICP_02970	0.067168	hypothetical protein
TepidiUDEAICP_02980	-0.127496	dephospho-CoA kinase
TepidiUDEAICP_02990	0.0599154	cell division protein ZapD
TepidiUDEAICP_03000	-0.799024	DNA gyrase inhibitor YacG
TepidiUDEAICP_03010	0.0963181	hypothetical protein
TepidiUDEAICP_03020	-0.00861016	hypothetical protein
TepidiUDEAICP_03030	-0.0396884	transcriptional regulator
TepidiUDEAICP_03040	0.297069	hypothetical protein
TepidiUDEAICP_03050	0.0932719	membrane protein
TepidiUDEAICP_03060	0.0387455	(2Fe-2S)-binding protein
TepidiUDEAICP_03070	0.0758564	ribosomal RNA large subunit methyltransferase I
TepidiUDEAICP_03080	-0.0198413	tyrosine recombinase XerC
TepidiUDEAICP_03090	0.0908759	hypothetical protein
TepidiUDEAICP_03100	-0.0167955	diaminopimelate epimerase
TepidiUDEAICP_03110	0.0446481	glycolate oxidase iron-sulfur subunit
TepidiUDEAICP_03120	0.231506	glycolate oxidase subunit GlcE
TepidiUDEAICP_03130	0.0868598	glycolate oxidase
TepidiUDEAICP_03140	-0.000848264	GntR family transcriptional regulator
TepidiUDEAICP_03150	0.0467023	hypothetical protein
TepidiUDEAICP_03160	0.00279463	formamidopyrimidine-DNA glycosylase
TepidiUDEAICP_03170	0.089764	UPF0313 protein
TepidiUDEAICP_03180	0.0231594	Fe-S oxidoreductase
TepidiUDEAICP_03190	0.0489538	iron-sulfur cluster-binding protein
TepidiUDEAICP_03200	-0.0429876	hypothetical protein
TepidiUDEAICP_03210	0.123174	thiol:disulfide oxidoreductase
TepidiUDEAICP_03220	-0.534378	addiction module antitoxin
TepidiUDEAICP_03230	-0.105409	plasmid stabilization protein
TepidiUDEAICP_03240	0.379423	site-specific DNA-methyltransferase
TepidiUDEAICP_03250	-0.930747	hypothetical protein
TepidiUDEAICP_03260	0.0705578	hypothetical protein
TepidiUDEAICP_03270	0.765765	hypothetical protein
TepidiUDEAICP_03280	0.450079	hypothetical protein
TepidiUDEAICP_03290	0.74715	hypothetical protein
TepidiUDEAICP_03300	0.601267	plasmid stability protein StbB
TepidiUDEAICP_03310	-0.0415807	NADH:flavin oxidoreductase/NADH oxidase
TepidiUDEAICP_03320	-0.000209165	glutamine--fructose-6-phosphate aminotransferase [isomerizing]
TepidiUDEAICP_03330	0.585006	bifunctional protein GlmU
TepidiUDEAICP_03340	43.505	ATPase
TepidiUDEAICP_03350	53.3943	hypothetical protein
TepidiUDEAICP_03360	49.1276	hypothetical protein
TepidiUDEAICP_03370	59.7808	hypothetical protein
TepidiUDEAICP_03380	100.339	hypothetical protein
TepidiUDEAICP_03390	47.8514	cell division protein Fic
TepidiUDEAICP_03400	-0.0612895	bifunctional enoyl-CoA hydratase/phosphate acetyltransferase
TepidiUDEAICP_03410	0.0356303	acetate kinase
TepidiUDEAICP_03420	0.0523833	proline--tRNA ligase
TepidiUDEAICP_03430	0.0260366	transglycosylase
TepidiUDEAICP_03440	0.020861	peptidase C69
TepidiUDEAICP_03450	0.0538441	hydrolase
TepidiUDEAICP_03460	0.0658159	hypothetical protein
TepidiUDEAICP_03470	0.0133551	glutamate-ammonia-ligase adenylyltransferase
TepidiUDEAICP_03480	0.106031	hypothetical protein
TepidiUDEAICP_03490	0.0604401	histidine phosphatase family protein
TepidiUDEAICP_03500	0.017828	hypothetical protein
TepidiUDEAICP_03510	0.327312	membrane protein
TepidiUDEAICP_03520	0.0121489	tRNA-specific 2-thiouridylase MnmA
TepidiUDEAICP_03530	0.129166	NUDIX hydrolase
TepidiUDEAICP_03540	0.180797	ribosome biogenesis GTPase A
TepidiUDEAICP_03550	0.0836304	hypothetical protein
TepidiUDEAICP_03560	0.13976	hypothetical protein
TepidiUDEAICP_03570	0.125506	cysteine synthase
TepidiUDEAICP_03580	1.72972	hypothetical protein
TepidiUDEAICP_03590	-0.502258	hypothetical protein
TepidiUDEAICP_03600	-0.0757406	HicB family protein
TepidiUDEAICP_03610	0.0609615	tRNA 2-thiocytidine biosynthesis protein TtcA
TepidiUDEAICP_03620	0.102655	TonB-dependent receptor
TepidiUDEAICP_03630	-0.0828704	photosynthetic protein synthase I
TepidiUDEAICP_03640	-0.0249908	transporter
TepidiUDEAICP_03650	-0.0891427	hypothetical protein
TepidiUDEAICP_03660	0.0468492	cyclopropane-fatty-acyl-phospholipid synthase
TepidiUDEAICP_03670	0.0442181	catalase
TepidiUDEAICP_03680	0.00689148	putative potassium transport system protein kup
TepidiUDEAICP_03690	0.0471817	alkyl hydroperoxide reductase subunit F
TepidiUDEAICP_03700	0.0508846	alkyl hydroperoxide reductase
TepidiUDEAICP_03710	-0.015094	FAD-linked oxidase
TepidiUDEAICP_03720	0.0910677	hypothetical protein
TepidiUDEAICP_03730	0.116845	orotate phosphoribosyltransferase
TepidiUDEAICP_03740	-0.0598325	endonuclease
TepidiUDEAICP_03750	-0.00299787	hypoxanthine-guanine phosphoribosyltransferase
TepidiUDEAICP_03760	-0.214991	hypothetical protein
TepidiUDEAICP_03770	0.00415798	UDP-N-acetylenolpyruvoylglucosamine reductase
TepidiUDEAICP_03780	-0.0415452	membrane protein
TepidiUDEAICP_03790	0.0437316	ABC transporter ATP-binding protein
TepidiUDEAICP_03800	0.0507677	ABC transporter ATP-binding protein
TepidiUDEAICP_03810	-0.0601834	branched-chain amino acid ABC transporter permease
TepidiUDEAICP_03820	0.0195577	branched-chain amino acid ABC transporter permease
TepidiUDEAICP_03830	0.0566434	branched-chain amino acid ABC transporter substrate-binding protein
TepidiUDEAICP_03840	-0.0330169	peptide chain release factor 3
TepidiUDEAICP_03850	0.0901573	hypothetical protein
TepidiUDEAICP_03860	0.044546	hypothetical protein
TepidiUDEAICP_03870	-0.111506	hypothetical protein
TepidiUDEAICP_03880	0.00787638	hypothetical protein
TepidiUDEAICP_03890	0.125095	hypothetical protein
TepidiUDEAICP_03900	-0.103923	TetR family transcriptional regulator
TepidiUDEAICP_03910	-0.0456425	MexX family efflux pump subunit
TepidiUDEAICP_03920	-0.0592789	multidrug efflux RND transporter permease subunit
TepidiUDEAICP_03930	-0.0631782	outer membrane protein OprJ
TepidiUDEAICP_03940	-0.0226271	methionine synthase
TepidiUDEAICP_03950	-0.0202535	coproporphyrinogen III oxidase
TepidiUDEAICP_03960	-0.0292163	non-canonical purine NTP pyrophosphatase
TepidiUDEAICP_03970	-0.281189	ribonuclease PH
TepidiUDEAICP_03980	0.0800841	hypothetical protein
TepidiUDEAICP_03990	0.246083	hypothetical protein
TepidiUDEAICP_04000	-0.0582143	hypothetical protein
TepidiUDEAICP_04010	-0.131633	guanylate kinase
TepidiUDEAICP_04020	-0.781806	DNA-directed RNA polymerase subunit omega
TepidiUDEAICP_04030	0.0370695	guanosine-3',5'-bis(diphosphate) 3'-pyrophosphohydrolase
TepidiUDEAICP_04040	-0.0733535	RNA polymerase-binding transcription factor DksA
TepidiUDEAICP_04050	-0.0743731	cysteine--tRNA ligase
TepidiUDEAICP_04060	-0.440243	hypothetical protein
TepidiUDEAICP_04070	-0.0513262	hypothetical protein
TepidiUDEAICP_04080	0.0574188	alkaline protease secretion protein AprF
TepidiUDEAICP_04090	0.113878	alkaline protease secretion protein AprE
TepidiUDEAICP_04100	-0.0306623	alkaline protease secretion ATP-binding protein AprD
TepidiUDEAICP_04110	0.334472	hypothetical protein
TepidiUDEAICP_04120	0.666601	hypothetical protein
TepidiUDEAICP_04130	0.281372	nucleotide sugar epimerase/dehydratase WbpM
TepidiUDEAICP_04140	0.280281	glycosyl transferase
TepidiUDEAICP_04150	0.0452692	hypothetical protein
TepidiUDEAICP_04160	0.213173	glycosyl transferase
TepidiUDEAICP_04170	1.36894	hypothetical protein
TepidiUDEAICP_04180	0.240094	hypothetical protein
TepidiUDEAICP_04190	0.306081	glycosyl transferase family 1
TepidiUDEAICP_04200	0.37845	hypothetical protein
TepidiUDEAICP_04210	0.307339	teichoic acid ABC transporter ATP-binding protein
TepidiUDEAICP_04220	0.378016	hypothetical protein
TepidiUDEAICP_04230	0.304116	hypothetical protein
TepidiUDEAICP_04240	0.323222	hypothetical protein
TepidiUDEAICP_04250	0.356325	rhamnosyltransferase
TepidiUDEAICP_04260	0.250529	hypothetical protein
TepidiUDEAICP_04270	0.389253	hypothetical protein
TepidiUDEAICP_04280	0.337174	hypothetical protein
TepidiUDEAICP_04290	0.381349	hypothetical protein
TepidiUDEAICP_04300	0.393388	hypothetical protein
TepidiUDEAICP_04310	0.383076	type II secretion system protein GspD
TepidiUDEAICP_04320	-0.186939	hypothetical protein
TepidiUDEAICP_04330	0.300758	hypothetical protein
TepidiUDEAICP_04340	0.75778	hypothetical protein
TepidiUDEAICP_04350	0.34943	hypothetical protein
TepidiUDEAICP_04360	-0.560793	hypothetical protein
TepidiUDEAICP_04370	-0.486597	hypothetical protein
TepidiUDEAICP_04380	-0.655767	hypothetical protein
TepidiUDEAICP_04390	0.15972	type II secretion system protein GspG
TepidiUDEAICP_04400	0.385236	type II secretion system protein F
TepidiUDEAICP_04410	0.310379	type II secretion system protein E
TepidiUDEAICP_04420	0.351566	hypothetical protein
TepidiUDEAICP_04430	0.020631	transporter
TepidiUDEAICP_04440	-0.058374	ATP-dependent protease ATPase subunit HslU
TepidiUDEAICP_04450	-0.30074	ATP-dependent protease subunit HslV
TepidiUDEAICP_04460	0.0740948	hypothetical protein
TepidiUDEAICP_04470	-0.200858	tol-pal system-associated acyl-CoA thioesterase
TepidiUDEAICP_04480	-0.173461	TolQ transport protein
TepidiUDEAICP_04490	-0.219269	protein TolR
TepidiUDEAICP_04500	0.0186257	hypothetical protein
TepidiUDEAICP_04510	0.00284591	protein TolB
TepidiUDEAICP_04520	0.0426098	peptidoglycan-associated lipoprotein
TepidiUDEAICP_04530	-0.0789405	hypothetical protein
TepidiUDEAICP_04540	0.0413825	7-carboxy-7-deazaguanine synthase
TepidiUDEAICP_04550	0.0083159	7-cyano-7-deazaguanine synthase
TepidiUDEAICP_04560	-0.0409558	signal transduction histidine kinase
TepidiUDEAICP_04570	-0.205086	DNA-binding response regulator
TepidiUDEAICP_04580	-0.343072	lactoylglutathione lyase
TepidiUDEAICP_04590	-0.904593	hypothetical protein
TepidiUDEAICP_04600	-0.810818	hypothetical protein
TepidiUDEAICP_04610	0.430104	toxin YoeB
TepidiUDEAICP_04620	-0.651522	hypothetical protein
TepidiUDEAICP_04630	-0.0193202	acetyl/propionyl-CoA carboxylase subuit alpha
TepidiUDEAICP_04640	0.0369733	methylmalonyl-CoA carboxyltransferase
TepidiUDEAICP_04650	0.0404666	ATPase/protein kinase
TepidiUDEAICP_04660	0.000287717	methylmalonyl-CoA mutase
TepidiUDEAICP_04670	0.0716538	GntR family transcriptional regulator
TepidiUDEAICP_04680	0.0214695	enoyl-CoA hydratase
TepidiUDEAICP_04690	-0.0132923	hypothetical protein
TepidiUDEAICP_04700	0.0617131	hypothetical protein
TepidiUDEAICP_04710	-0.03634	cobyric acid synthase
TepidiUDEAICP_04720	-0.0748308	cobalamin biosynthesis protein CobD
TepidiUDEAICP_04730	-0.119217	threonine-phosphate decarboxylase
TepidiUDEAICP_04740	0.01377	thiamine-monophosphate kinase
TepidiUDEAICP_04750	-0.28211	phosphatidylglycerophosphatase A
TepidiUDEAICP_04760	-0.336952	competence damage-inducible protein A
TepidiUDEAICP_04770	-0.237425	protein RecA
TepidiUDEAICP_04780	-0.338815	hypothetical protein
TepidiUDEAICP_04790	-0.564814	ABC transporter ATP-binding protein
TepidiUDEAICP_04800	-0.00525364	RNA polymerase sigma-54 factor
TepidiUDEAICP_04810	-0.521206	ribosomal subunit interface protein
TepidiUDEAICP_04820	-0.00371054	PTS IIA-like nitrogen-regulatory protein PtsN
TepidiUDEAICP_04830	0.00326327	HPr kinase/phosphorylase
TepidiUDEAICP_04840	-0.017343	L-threonine dehydratase
TepidiUDEAICP_04850	-0.0480824	hypothetical protein
TepidiUDEAICP_04860	0.00909167	lytic transglycosylase
TepidiUDEAICP_04870	0.00569566	NAD-dependent dehydratase
TepidiUDEAICP_04880	0.0226873	multifunctional CCA protein
TepidiUDEAICP_04890	0.0689012	alpha/beta hydrolase
TepidiUDEAICP_04900	-0.0786194	SAM-dependent methyltransferase
TepidiUDEAICP_04910	0.199064	pteridine reductase
TepidiUDEAICP_04920	0.0417564	lipid A deacylase
TepidiUDEAICP_04930	-0.8261	ferredoxin
TepidiUDEAICP_04940	-0.0437514	hypothetical protein
TepidiUDEAICP_04950	0.0222813	Fused isobutyryl-CoA mutase
TepidiUDEAICP_04960	0.314262	porin
TepidiUDEAICP_04970	0.191854	porin
TepidiUDEAICP_04980	6.83445	porin
TepidiUDEAICP_04990	-0.0487227	RNA polymerase sigma factor RpoH
TepidiUDEAICP_05000	-0.0389363	hydroxymethylpyrimidine/phosphomethylpyrimidine kinase
TepidiUDEAICP_05010	-0.0871141	phosphomethylpyrimidine synthase
TepidiUDEAICP_05020	-0.0628856	ATP-dependent DNA helicase RecQ
TepidiUDEAICP_05030	-0.0284272	N-acetyltransferase
TepidiUDEAICP_05040	-0.0689714	hypothetical protein
TepidiUDEAICP_05050	0.033732	hypothetical protein
TepidiUDEAICP_05060	0.0346593	hypothetical protein
TepidiUDEAICP_05070	0.00984671	ribonuclease II
TepidiUDEAICP_05080	0.00465989	membrane protein
TepidiUDEAICP_05090	0.472271	shikimate dehydrogenase (NADP(+))
TepidiUDEAICP_05100	0.0631947	glutamate-1-semialdehyde 2,1-aminomutase
TepidiUDEAICP_05110	0.0557791	thiamine-phosphate synthase
TepidiUDEAICP_05120	-0.113886	response regulator
TepidiUDEAICP_05130	-0.151021	response regulator
TepidiUDEAICP_05140	-0.0536706	hypothetical protein
TepidiUDEAICP_05150	0.00687601	hypothetical protein
TepidiUDEAICP_05160	0.057189	hypothetical protein
TepidiUDEAICP_05170	0.00784317	metal ABC transporter permease
TepidiUDEAICP_05180	0.0513694	L-asparaginase
TepidiUDEAICP_05190	-0.011641	glucokinase
TepidiUDEAICP_05200	0.0213645	ATP-binding protein
TepidiUDEAICP_05210	0.0106203	beta-glucosidase
TepidiUDEAICP_05220	0.0522684	alpha-glucosidase
TepidiUDEAICP_05230	-0.224019	DUF2721 domain-containing protein
TepidiUDEAICP_05240	-0.151866	oxidoreductase
TepidiUDEAICP_05250	-0.126706	hypothetical protein
TepidiUDEAICP_05260	0.0299599	aldehyde oxidase
TepidiUDEAICP_05270	-0.27434	oxidoreductase
TepidiUDEAICP_05280	0.0798984	hypothetical protein
TepidiUDEAICP_05290	0.0146516	hypothetical protein
TepidiUDEAICP_05300	0.0827637	hypothetical protein
TepidiUDEAICP_05310	-0.0438154	zinc-binding dehydrogenase
TepidiUDEAICP_05320	0.0922103	3-oxoacyl-ACP reductase
TepidiUDEAICP_05330	0.0224788	hypothetical protein
TepidiUDEAICP_05340	0.00442806	2-hydroxyacid dehydrogenase
TepidiUDEAICP_05350	-0.0424662	flavodoxin
TepidiUDEAICP_05360	-0.0585273	membrane protein
TepidiUDEAICP_05370	-0.0105765	radical SAM protein
TepidiUDEAICP_05380	0.047325	hypothetical protein
TepidiUDEAICP_05390	-0.0153241	ADP-L-glycero-D-manno-heptose-6-epimerase
TepidiUDEAICP_05400	-0.232775	phosphoheptose isomerase 1
TepidiUDEAICP_05410	0.187107	bifunctional protein HldE
TepidiUDEAICP_05420	0.209295	lipopolysaccharide heptosyltransferase II
TepidiUDEAICP_05430	0.304756	glycosyl transferase family A
TepidiUDEAICP_05440	0.232865	hypothetical protein
TepidiUDEAICP_05450	0.157332	glycosyl transferase
TepidiUDEAICP_05460	0.227648	hypothetical protein
TepidiUDEAICP_05470	0.295546	hypothetical protein
TepidiUDEAICP_05480	0.244275	carbamoyltransferase
TepidiUDEAICP_05490	0.254012	serine/threonine protein kinase
TepidiUDEAICP_05500	0.255923	hypothetical protein
TepidiUDEAICP_05510	0.1981	lipopolysaccharide core heptose(I) kinase RfaP
TepidiUDEAICP_05520	0.290355	UDP-glucose--(heptosyl) LPS alpha 1,3-glucosyltransferase WaaG
TepidiUDEAICP_05530	0.254406	lipopolysaccharide heptosyltransferase I
TepidiUDEAICP_05540	-0.100962	hypothetical protein
TepidiUDEAICP_05550	-0.120323	hypothetical protein
TepidiUDEAICP_05560	0.00205772	hypothetical protein
TepidiUDEAICP_05570	-0.228313	SirB family protein
TepidiUDEAICP_05580	-0.114585	nitric oxide reductase subunit C
TepidiUDEAICP_05590	-0.0361216	nitric oxide reductase subunit B
TepidiUDEAICP_05600	-0.00348488	cytochrome c
TepidiUDEAICP_05610	-0.0245474	heme d1 biosynthesis radical SAM protein NirJ
TepidiUDEAICP_05620	-0.0252971	hypothetical protein
TepidiUDEAICP_05630	-0.36835	protein NirG
TepidiUDEAICP_05640	-0.0343469	heme biosynthesis protein
TepidiUDEAICP_05650	0.0158152	protein NirF
TepidiUDEAICP_05660	-0.762349	hypothetical protein
TepidiUDEAICP_05670	-0.00524103	nitrite reductase
TepidiUDEAICP_05680	-0.00403742	protein NnrS
TepidiUDEAICP_05690	-0.0199891	hypothetical protein
TepidiUDEAICP_05700	0.0260294	denitrification regulatory protein NirQ
TepidiUDEAICP_05710	-0.005405	hypothetical protein
TepidiUDEAICP_05720	0.0102104	regulatory protein
TepidiUDEAICP_05730	0.102004	acyltransferase
TepidiUDEAICP_05740	-0.0472164	S-adenosylmethionine synthase
TepidiUDEAICP_05750	0.828346	sodium:calcium antiporter
TepidiUDEAICP_05760	-0.218632	adenosylhomocysteinase
TepidiUDEAICP_05770	0.0645373	methylenetetrahydrofolate reductase
TepidiUDEAICP_05780	-0.516991	hypothetical protein
TepidiUDEAICP_05790	0.0657893	ribonuclease VapC
TepidiUDEAICP_05800	0.0569795	hypothetical protein
TepidiUDEAICP_05810	-0.033171	transporter
TepidiUDEAICP_05820	-0.0148547	cation transporter
TepidiUDEAICP_05830	-0.0307061	alcohol dehydrogenase
TepidiUDEAICP_05840	0.0032591	histidine kinase
TepidiUDEAICP_05850	-0.146684	sulfate/thiosulfate import ATP-binding protein CysA
TepidiUDEAICP_05860	-0.163723	sulfate ABC transporter permease subunit CysW
TepidiUDEAICP_05870	-0.154931	sulfate ABC transporter permease subunit CysT
TepidiUDEAICP_05880	0.0034047	sulfate-binding protein
TepidiUDEAICP_05890	-0.0989441	hypothetical protein
TepidiUDEAICP_05900	-0.159027	hypothetical protein
TepidiUDEAICP_05910	1.94385	hypothetical protein
TepidiUDEAICP_05920	0.987729	PIN domain-containing protein
TepidiUDEAICP_05930	1.79127	hypothetical protein
TepidiUDEAICP_05940	2.53651	hypothetical protein
TepidiUDEAICP_05950	8.26407	TetR family transcriptional regulator
TepidiUDEAICP_05960	7.02306	hypothetical protein
TepidiUDEAICP_05970	8.14605	hypothetical protein
TepidiUDEAICP_05980	5.82262	hypothetical protein
TepidiUDEAICP_05990	7.07864	cation efflux system protein
TepidiUDEAICP_06000	7.4831	hypothetical protein
TepidiUDEAICP_06010	-0.301279	transposase
TepidiUDEAICP_06020	-0.427315	hypothetical protein
TepidiUDEAICP_06030	-0.171743	endonuclease V
TepidiUDEAICP_06040	-0.209448	multidrug DMT transporter permease
TepidiUDEAICP_06050	-0.199159	hypothetical protein
TepidiUDEAICP_06060	0.00856728	copper-translocating P-type ATPase
TepidiUDEAICP_06070	-0.951199	heavy metal-binding protein
TepidiUDEAICP_06080	-0.00207593	hypothetical protein
TepidiUDEAICP_06090	-0.418929	putative transcriptional regulatory protein
TepidiUDEAICP_06100	-0.0498471	crossover junction endodeoxyribonuclease RuvC
TepidiUDEAICP_06110	-0.00361374	hypothetical protein
TepidiUDEAICP_06120	-0.0168778	nucleotide-binding protein
TepidiUDEAICP_06130	-0.229903	hypothetical protein
TepidiUDEAICP_06140	-0.519834	nucleotidyltransferase
TepidiUDEAICP_06150	-0.882376	hypothetical protein
TepidiUDEAICP_06160	-0.0915891	hypothetical protein
TepidiUDEAICP_06170	-0.673224	hypothetical protein
TepidiUDEAICP_06180	-0.0909554	hydroxymethylglutaryl-CoA lyase
TepidiUDEAICP_06190	-0.120231	3-methylcrotonyl-CoA carboxylase subunit alpha
TepidiUDEAICP_06200	-0.0274268	enoyl-CoA hydratase
TepidiUDEAICP_06210	-0.0825888	methylcrotonoyl-CoA carboxylase
TepidiUDEAICP_06220	-0.0944552	butyryl-CoA dehydrogenase
TepidiUDEAICP_06230	-0.0316528	membrane protein
TepidiUDEAICP_06240	-0.0489087	acetyl-CoA acetyltransferase
TepidiUDEAICP_06250	-0.0777846	acyl-CoA dehydrogenase
TepidiUDEAICP_06260	-0.218068	MerR family transcriptional regulator
TepidiUDEAICP_06270	0.0332527	Zn-dependent hydrolase
TepidiUDEAICP_06280	-0.0754691	class I poly(R)-hydroxyalkanoic acid synthase
TepidiUDEAICP_06290	-0.271685	hypothetical protein
TepidiUDEAICP_06300	-0.0514653	acetyl-CoA hydrolase
TepidiUDEAICP_06310	-0.246713	UDP-glucose 4-epimerase GalE
TepidiUDEAICP_06320	48.7227	GntR family transcriptional regulator
TepidiUDEAICP_06330	58.0701	hypothetical protein
TepidiUDEAICP_06340	-0.12512	tRNA sulfurtransferase
TepidiUDEAICP_06350	5.59312	thiol:disulfide oxidoreductase
TepidiUDEAICP_06360	18.291	hypothetical protein
TepidiUDEAICP_06370	6.62825	oxidoreductase
TepidiUDEAICP_06380	5.52401	hypothetical protein
TepidiUDEAICP_06390	5.83002	arsenical resistance protein ArsH
TepidiUDEAICP_06400	3.99854	arsenate reductase
TepidiUDEAICP_06410	2.85392	arsenical-resistance protein
TepidiUDEAICP_06420	4.73	transcriptional regulator
TepidiUDEAICP_06430	5.82725	hypothetical protein
TepidiUDEAICP_06440	2.62023	hypothetical protein
TepidiUDEAICP_06450	0.676166	hypothetical protein
TepidiUDEAICP_06460	0.0316866	alanine racemase
TepidiUDEAICP_06470	0.158504	cytochrome c biogenesis protein CcsA
TepidiUDEAICP_06480	0.00116959	hypothetical protein
TepidiUDEAICP_06490	0.0602879	U32 family peptidase
TepidiUDEAICP_06500	0.0117078	hypothetical protein
TepidiUDEAICP_06510	0.0527971	transporter
TepidiUDEAICP_06520	0.0235884	hypothetical protein
TepidiUDEAICP_06530	-0.351948	MBL fold hydrolase
TepidiUDEAICP_06540	0.0807576	membrane protein
TepidiUDEAICP_06550	0.0924607	2-alkenal reductase
TepidiUDEAICP_06560	-0.0462201	hypothetical protein
TepidiUDEAICP_06570	-0.0417717	heat-shock protein Hsp20
TepidiUDEAICP_06580	0.0538701	heat-shock protein Hsp20
TepidiUDEAICP_06590	0.0900843	curved DNA-binding protein
TepidiUDEAICP_06600	0.294193	transposase
TepidiUDEAICP_06610	-0.12767	hypothetical protein
TepidiUDEAICP_06620	0.0518242	ATP-dependent zinc metalloprotease FtsH
TepidiUDEAICP_06630	0.0206338	ABC transporter substrate-binding protein
TepidiUDEAICP_06640	-0.118917	hypothetical protein
TepidiUDEAICP_06650	-0.512673	hypothetical protein
TepidiUDEAICP_06660	2.65473	bacterioferritin
TepidiUDEAICP_06670	0.817385	hypothetical protein
TepidiUDEAICP_06680	-0.227712	hypothetical protein
TepidiUDEAICP_06690	0.0373284	ferrous iron transport protein B
TepidiUDEAICP_06700	-0.798125	iron transporter FeoA
TepidiUDEAICP_06710	-0.500719	hypothetical protein
TepidiUDEAICP_06720	0.127419	UPF0758 protein
TepidiUDEAICP_06730	-0.0444912	phosphopantothenate synthase
TepidiUDEAICP_06740	-0.370515	deoxyuridine 5'-triphosphate nucleotidohydrolase
TepidiUDEAICP_06750	0.049897	hypothetical protein
TepidiUDEAICP_06760	-0.0861247	glycine--tRNA ligase alpha subunit
TepidiUDEAICP_06770	0.012765	glycine--tRNA ligase beta subunit
TepidiUDEAICP_06780	-0.428784	D,D-heptose 1,7-bisphosphate phosphatase
TepidiUDEAICP_06790	-0.396933	1-acyl-sn-glycerol-3-phosphate acyltransferase
TepidiUDEAICP_06800	-0.226536	TetR family transcriptional regulator
TepidiUDEAICP_06810	0.0171553	enoyl-CoA hydratase
TepidiUDEAICP_06820	-0.000765895	deoxyribonuclease
TepidiUDEAICP_06830	0.0806811	TetR family transcriptional regulator
TepidiUDEAICP_06840	0.059264	electron transfer flavoprotein subunit beta
TepidiUDEAICP_06850	0.0201031	electron transfer flavoprotein subunit alpha
TepidiUDEAICP_06860	0.100246	hypothetical protein
TepidiUDEAICP_06870	-0.0837117	acyl-CoA dehydrogenase
TepidiUDEAICP_06880	1.33902	hypothetical protein
TepidiUDEAICP_06890	-0.108409	peptidylprolyl isomerase
TepidiUDEAICP_06900	-0.423103	BolA family transcriptional regulator
TepidiUDEAICP_06910	-0.11433	putative intracellular septation protein A
TepidiUDEAICP_06920	-0.0418767	two-component sensor histidine kinase
TepidiUDEAICP_06930	0.00359062	DNA-binding response regulator
TepidiUDEAICP_06940	0.0250597	tRNA (adenosine(37)-N6)-threonylcarbamoyltransferase complex dimerization subunit type 1 TsaB
TepidiUDEAICP_06950	-0.0654653	ribosomal-protein-alanine acetyltransferase
TepidiUDEAICP_06960	0.0517172	hypothetical protein
TepidiUDEAICP_06970	0.0971764	ferric reductase
TepidiUDEAICP_06980	-0.0204668	lysophospholipid transporter LplT
TepidiUDEAICP_06990	0.124848	DEAD/DEAH box helicase
TepidiUDEAICP_07000	0.0764902	cytochrome c
TepidiUDEAICP_07010	0.874968	restriction endonuclease
TepidiUDEAICP_07020	0.543514	hypothetical protein
TepidiUDEAICP_07030	0.0154274	ATPase AAA
TepidiUDEAICP_07040	-0.000790007	DNA methyltransferase
TepidiUDEAICP_07050	-0.0253402	hypothetical protein
TepidiUDEAICP_07060	-0.113581	aromatic amino acid transporter AroP
TepidiUDEAICP_07070	-0.41025	cysteine desulfuration protein SufE
TepidiUDEAICP_07080	-0.377913	putative Fe-S cluster assembly protein SufT
TepidiUDEAICP_07090	-0.0171991	cysteine desulfurase
TepidiUDEAICP_07100	0.0330547	hypothetical protein
TepidiUDEAICP_07110	0.00807953	ABC transporter ATP-binding protein
TepidiUDEAICP_07120	0.0249354	Fe-S cluster assembly protein SufB
TepidiUDEAICP_07130	-0.517698	cell division topological specificity factor
TepidiUDEAICP_07140	-0.0141255	site-determining protein
TepidiUDEAICP_07150	-0.0566876	putative septum site-determining protein MinC
TepidiUDEAICP_07160	0.0782106	33 kDa chaperonin
TepidiUDEAICP_07170	0.041215	RNA-binding transcriptional accessory protein
TepidiUDEAICP_07180	0.0558886	D-hexose-6-phosphate mutarotase
TepidiUDEAICP_07190	0.000424527	GCN5 family N-acetyltransferase
TepidiUDEAICP_07200	-0.0326832	NAD-dependent succinate-semialdehyde dehydrogenase
TepidiUDEAICP_07210	-0.10826	hypothetical protein
TepidiUDEAICP_07220	-0.0636111	ABC transporter ATP-binding protein
TepidiUDEAICP_07230	-0.0576477	ABC transporter ATP-binding protein
TepidiUDEAICP_07240	0.0617761	branched-chain amino acid ABC transporter permease
TepidiUDEAICP_07250	-0.0262136	branched-chain amino acid ABC transporter permease
TepidiUDEAICP_07260	-0.0443985	branched chain amino acid ABC transporter substrate-binding protein
TepidiUDEAICP_07270	0.0503931	bifunctional protein PutA
TepidiUDEAICP_07280	0.148412	glutamyl-Q tRNA(Asp) synthetase
TepidiUDEAICP_07290	0.0723292	hydrolase
TepidiUDEAICP_07300	0.0525373	hypothetical protein
TepidiUDEAICP_07310	9.10897	sigma-54-dependent Fis family transcriptional regulator
TepidiUDEAICP_07320	7.94333	hypothetical protein
TepidiUDEAICP_07330	9.13357	phenol hydroxylase P1 protein
TepidiUDEAICP_07340	5.95176	monooxygenase
TepidiUDEAICP_07350	7.40448	phenol 2-monooxygenase
TepidiUDEAICP_07360	3.42042	phenol hydroxylase
TepidiUDEAICP_07370	9.1092	phenol hydroxylase P5 protein
TepidiUDEAICP_07380	2.01354	GntR family transcriptional regulator
TepidiUDEAICP_07390	-0.579734	hypothetical protein
TepidiUDEAICP_07400	-0.782869	hypothetical protein
TepidiUDEAICP_07410	-0.50443	catechol 2,3-dioxygenase
TepidiUDEAICP_07420	-0.14234	aldehyde dehydrogenase
TepidiUDEAICP_07430	0.0455487	2,6-dioxo-6-phenylhexa-3-enoate hydrolase
TepidiUDEAICP_07440	-0.171393	2-keto-4-pentenoate hydratase
TepidiUDEAICP_07450	-0.0725583	acetaldehyde dehydrogenase
TepidiUDEAICP_07460	-0.0113274	4-hydroxy-2-oxovalerate aldolase
TepidiUDEAICP_07470	-0.11022	2-keto-4-pentenoate hydratase
TepidiUDEAICP_07480	-0.980731	putative tautomerase
TepidiUDEAICP_07490	16.2204	phenol degradation protein
TepidiUDEAICP_07500	0.0784726	NAD-dependent protein deacylase 2
TepidiUDEAICP_07510	-0.232713	transporter
TepidiUDEAICP_07520	-0.224789	ribosome-binding ATPase YchF
TepidiUDEAICP_07530	0.0891792	peptidyl-tRNA hydrolase
TepidiUDEAICP_07540	0.0397556	50S ribosomal protein L25
TepidiUDEAICP_07550	0.00330736	ribose-phosphate pyrophosphokinase
TepidiUDEAICP_07560	0.212312	4-diphosphocytidyl-2-C-methyl-D-erythritol kinase
TepidiUDEAICP_07570	0.0557145	hypothetical protein
TepidiUDEAICP_07580	0.187153	hypothetical protein
TepidiUDEAICP_07590	0.155625	metal ABC transporter substrate-binding protein
TepidiUDEAICP_07600	0.168075	zinc ABC transporter permease
TepidiUDEAICP_07610	0.125576	ABC transporter ATP-binding protein
TepidiUDEAICP_07620	0.227032	Fur family transcriptional regulator
TepidiUDEAICP_07630	0.102578	fumarylpyruvate hydrolase
TepidiUDEAICP_07640	0.13254	malonyl-CoA decarboxylase
TepidiUDEAICP_07650	0.1461	prolipoprotein diacylglyceryl transferase
TepidiUDEAICP_07660	0.0158925	dihydroxy-acid dehydratase
TepidiUDEAICP_07670	0.0193941	hypothetical protein
TepidiUDEAICP_07680	-0.280701	cell division protein ZapA
TepidiUDEAICP_07690	0.112798	UPF0721 transmembrane protein
TepidiUDEAICP_07700	0.239122	NADPH-dependent 7-cyano-7-deazaguanine reductase
TepidiUDEAICP_07710	-0.574502	cytochrome c-551
TepidiUDEAICP_07720	0.361181	hypothetical protein
TepidiUDEAICP_07730	0.0566577	CDP-6-deoxy-delta-3,4-glucoseen reductase
TepidiUDEAICP_07740	-0.0429543	NAD(P)-dependent oxidoreductase
TepidiUDEAICP_07750	0.0201248	membrane protein
TepidiUDEAICP_07760	0.065029	RNA methyltransferase
TepidiUDEAICP_07770	0.140687	twitching motility protein PilT
TepidiUDEAICP_07780	0.0976183	twitching motility protein PilT
TepidiUDEAICP_07790	0.100822	YggS family pyridoxal phosphate enzyme
TepidiUDEAICP_07800	0.141936	pyrroline-5-carboxylate reductase
TepidiUDEAICP_07810	0.156107	membrane protein
TepidiUDEAICP_07820	-0.374783	UPF0235 protein
TepidiUDEAICP_07830	0.115163	dihydroorotase
TepidiUDEAICP_07840	0.124705	aspartate carbamoyltransferase
TepidiUDEAICP_07850	0.234688	bifunctional pyr operon transcriptional regulator/uracil phosphoribosyltransferase
TepidiUDEAICP_07860	0.100758	putative pre-16S rRNA nuclease
TepidiUDEAICP_07870	0.0293194	UPF0301 protein
TepidiUDEAICP_07880	0.133747	penicillin-binding protein 1A
TepidiUDEAICP_07890	0.145119	type 4 fimbrial biogenesis protein PilM
TepidiUDEAICP_07900	0.156558	hypothetical protein
TepidiUDEAICP_07910	0.110231	type 4 fimbrial biogenesis protein PilO
TepidiUDEAICP_07920	-0.0336761	pilus assembly protein PilP
TepidiUDEAICP_07930	0.0937456	fimbrial protein
TepidiUDEAICP_07940	0.155936	shikimate kinase
TepidiUDEAICP_07950	0.0204585	3-dehydroquinate synthase
TepidiUDEAICP_07960	0.145651	deoxyguanosinetriphosphate triphosphohydrolase-like protein
TepidiUDEAICP_07970	0.0635015	glutamate synthase
TepidiUDEAICP_07980	-0.0285515	glutamate synthase subunit beta
TepidiUDEAICP_07990	-0.0866791	MFS transporter
TepidiUDEAICP_08000	0.308713	single-stranded DNA-binding protein
TepidiUDEAICP_08010	0.00554851	MBL fold metallo-hydrolase
TepidiUDEAICP_08020	0.161198	tRNA threonylcarbamoyladenosine dehydratase
TepidiUDEAICP_08030	-0.183174	hypothetical protein
TepidiUDEAICP_08040	0.149307	5'-nucleotidase SurE
TepidiUDEAICP_08050	0.152387	protein-L-isoaspartate O-methyltransferase
TepidiUDEAICP_08060	0.180369	lipoprotein NlpD/LppB
TepidiUDEAICP_08070	0.175272	RNA polymerase sigma factor RpoS
TepidiUDEAICP_08080	0.138471	hypothetical protein
TepidiUDEAICP_08090	0.162609	hypothetical protein
TepidiUDEAICP_08100	0.0913828	ATPase AAA
TepidiUDEAICP_08110	0.165368	histone deacetylase
TepidiUDEAICP_08120	0.139259	4-hydroxy-tetrahydrodipicolinate synthase
TepidiUDEAICP_08130	0.183118	lipoprotein
TepidiUDEAICP_08140	0.0680845	23S rRNA (uracil(1939)-C(5))-methyltransferase RlmD
TepidiUDEAICP_08150	0.351116	diacylglycerol kinase
TepidiUDEAICP_08160	0.154781	undecaprenyl-diphosphatase 2
TepidiUDEAICP_08170	0.0947174	bifunctional uridylyltransferase/uridylyl-removing enzyme
TepidiUDEAICP_08180	-0.0577088	methionine aminopeptidase
TepidiUDEAICP_08190	0.162769	peptide chain release factor 2
TepidiUDEAICP_08200	0.184607	single-stranded-DNA-specific exonuclease
TepidiUDEAICP_08210	0.162834	hypothetical protein
TepidiUDEAICP_08220	0.0971684	lipoprotein releasing system protein
TepidiUDEAICP_08230	0.0791459	lipoprotein-releasing system ATP-binding protein LolD
TepidiUDEAICP_08240	0.1814	hypothetical protein
TepidiUDEAICP_08250	0.155236	alpha/beta hydrolase
TepidiUDEAICP_08260	0.164834	DNA internalization-related competence protein ComEC/Rec2
TepidiUDEAICP_08270	0.196994	hypothetical protein
TepidiUDEAICP_08280	0.172164	putative phosphoenolpyruvate synthase regulatory protein
TepidiUDEAICP_08290	0.0982551	phosphoenolpyruvate synthase
TepidiUDEAICP_08300	0.131555	co-chaperone YbbN
TepidiUDEAICP_08310	0.197755	AmpG family muropeptide MFS transporter
TepidiUDEAICP_08320	0.0150745	nuclease SbcCD subunit D
TepidiUDEAICP_08330	0.165387	nuclease SbcCD subunit C
TepidiUDEAICP_08340	0.130961	DNA-directed DNA polymerase
TepidiUDEAICP_08350	0.119484	quinone oxidoreductase
TepidiUDEAICP_08360	-0.0277706	NADP-dependent malic enzyme
TepidiUDEAICP_08370	0.168607	hypothetical protein
TepidiUDEAICP_08380	0.0883838	hypothetical protein
TepidiUDEAICP_08390	0.194769	Xaa-Pro aminopeptidase
TepidiUDEAICP_08400	0.177785	mannose-1-phosphate guanylyltransferase
TepidiUDEAICP_08410	0.101477	phosphotransferase
TepidiUDEAICP_08420	-0.0189268	hypothetical protein
TepidiUDEAICP_08430	0.162697	LPS-assembly protein LptD
TepidiUDEAICP_08440	0.13123	hypothetical protein
TepidiUDEAICP_08450	0.233721	4-hydroxythreonine-4-phosphate dehydrogenase
TepidiUDEAICP_08460	-0.0630429	ribosomal RNA small subunit methyltransferase A
TepidiUDEAICP_08470	0.218594	hypothetical protein
TepidiUDEAICP_08480	0.165608	DNA recombination protein RmuC
TepidiUDEAICP_08490	0.106245	cation acetate symporter
TepidiUDEAICP_08500	0.040422	membrane protein
TepidiUDEAICP_08510	0.241494	AMP-binding protein
TepidiUDEAICP_08520	0.178904	tRNA 2-selenouridine synthase
TepidiUDEAICP_08530	0.03117	selenide, water dikinase
TepidiUDEAICP_08540	0.765618	arylesterase
TepidiUDEAICP_08550	-0.107023	ABC transporter ATP-binding protein
TepidiUDEAICP_08560	0.123586	transporter
TepidiUDEAICP_08570	0.135603	hypothetical protein
TepidiUDEAICP_08580	0.106367	squalene synthase HpnD
TepidiUDEAICP_08590	0.171819	iron-sulfur cluster carrier protein
TepidiUDEAICP_08600	-0.32543	dCTP deaminase
TepidiUDEAICP_08610	-0.035163	lysine decarboxylase
TepidiUDEAICP_08620	0.125062	hypothetical protein
TepidiUDEAICP_08630	0.165975	hypothetical protein
TepidiUDEAICP_08640	-0.243522	dihydrofolate reductase
TepidiUDEAICP_08650	0.151168	thymidylate synthase
TepidiUDEAICP_08660	0.10077	MBL fold metallo-hydrolase
TepidiUDEAICP_08670	0.135687	hypothetical protein
TepidiUDEAICP_08680	-0.797959	lipid A biosynthesis protein
TepidiUDEAICP_08690	-0.308398	dolichol-phosphate mannosyltransferase
TepidiUDEAICP_08700	0.249623	hypothetical protein
TepidiUDEAICP_08710	0.343251	DNA-binding response regulator
TepidiUDEAICP_08720	0.249135	two-component sensor histidine kinase
TepidiUDEAICP_08730	-0.0224813	energy-dependent translational throttle protein EttA
TepidiUDEAICP_08740	0.0911084	glycosyl transferase
TepidiUDEAICP_08750	-0.0698184	hypothetical protein
TepidiUDEAICP_08760	0.146925	beta-1,6-glucan synthase
TepidiUDEAICP_08770	0.279067	glycine cleavage system H protein
TepidiUDEAICP_08780	0.106968	peptidyl-prolyl cis-trans isomerase
TepidiUDEAICP_08790	0.217836	phosphatase
TepidiUDEAICP_08800	0.122277	threonylcarbamoyl-AMP synthase
TepidiUDEAICP_08810	0.117579	peptidase M50
TepidiUDEAICP_08820	0.0935696	tryptophan--tRNA ligase
TepidiUDEAICP_08830	0.0398099	segregation and condensation protein A
TepidiUDEAICP_08840	-0.419622	hypothetical protein
TepidiUDEAICP_08850	0.448723	hypothetical protein
TepidiUDEAICP_08860	0.129506	LysR family transcriptional regulator
TepidiUDEAICP_08870	0.0926829	DNA repair protein RadA
TepidiUDEAICP_08880	0.133453	hypothetical protein
TepidiUDEAICP_08890	0.170656	PDZ domain-containing protein
TepidiUDEAICP_08900	0.131486	methyl-accepting chemotaxis protein
TepidiUDEAICP_08910	0.448943	hypothetical protein
TepidiUDEAICP_08920	-0.0695906	FKBP-type peptidyl-prolyl cis-trans isomerase
TepidiUDEAICP_08930	-0.0311517	diguanylate cyclase response regulator
TepidiUDEAICP_08940	0.202225	hydroxyacylglutathione hydrolase
TepidiUDEAICP_08950	0.126943	methyltransferase type 11
TepidiUDEAICP_08960	-0.405353	ribonuclease HI
TepidiUDEAICP_08970	0.0476815	DNA polymerase III subunit epsilon
TepidiUDEAICP_08980	0.142433	DNA mismatch repair protein MutS
TepidiUDEAICP_08990	0.158627	inositol-1-monophosphatase
TepidiUDEAICP_09000	-0.0696964	CopG family transcriptional regulator
TepidiUDEAICP_09010	-0.413	plasmid stabilization protein
TepidiUDEAICP_09020	0.0619346	tRNA (cytidine/uridine-2'-O-)-methyltransferase TrmJ
TepidiUDEAICP_09030	0.243324	serine acetyltransferase
TepidiUDEAICP_09040	-0.294063	hypothetical protein
TepidiUDEAICP_09050	0.117552	cysteine desulfurase
TepidiUDEAICP_09060	0.183577	cysteine desulfurase IscS
TepidiUDEAICP_09070	-0.444014	HesB family protein
TepidiUDEAICP_09080	0.0894945	50S ribosomal protein L3 glutamine methyltransferase
TepidiUDEAICP_09090	0.0751139	succinyl-diaminopimelate desuccinylase
TepidiUDEAICP_09100	0.0734483	twitching motility protein PilT
TepidiUDEAICP_09110	0.0250194	2,3,4,5-tetrahydropyridine-2,6-dicarboxylate N-succinyltransferase
TepidiUDEAICP_09120	0.14367	chromosome partition protein Smc
TepidiUDEAICP_09130	0.164292	hypothetical protein
TepidiUDEAICP_09140	0.18429	DNA ligase
TepidiUDEAICP_09150	0.102584	UTP--glucose-1-phosphate uridylyltransferase
TepidiUDEAICP_09160	0.0586681	GTP-binding protein
TepidiUDEAICP_09170	0.167063	S-methyl-5'-thioinosine phosphorylase
TepidiUDEAICP_09180	0.261732	hypothetical protein
TepidiUDEAICP_09190	-0.0426281	hypothetical protein
TepidiUDEAICP_09200	0.0192639	hypothetical protein
TepidiUDEAICP_09210	0.485189	killer protein
TepidiUDEAICP_09220	-0.191977	transcriptional regulator
TepidiUDEAICP_09230	-0.00101148	valine--tRNA ligase
TepidiUDEAICP_09240	14.5231	phosphomannose isomerase/mannose-1-phosphate guanylyl transferase
TepidiUDEAICP_09250	70.3384	hypothetical protein
TepidiUDEAICP_09260	569.379	transport permease protein/ABC-2 type transporter
TepidiUDEAICP_09270	20.1801	ABC transporter
TepidiUDEAICP_09280	421.559	Methionine biosynthesis protein MetW
TepidiUDEAICP_09290	487.472	Glycosyl transferases group 1
TepidiUDEAICP_09300	3.84563	GDP-mannose 4,6-dehydratase
TepidiUDEAICP_09310	240.66	membrane protein
TepidiUDEAICP_09320	390.061	hypothetical protein
TepidiUDEAICP_09330	102.172	glycosyl transferase
TepidiUDEAICP_09340	6.92885	UDP-glucose 4-epimerase
TepidiUDEAICP_09350	2.48224	glycosyltransferase WbpY
TepidiUDEAICP_09360	3.06615	glycosyltransferase WbpZ
TepidiUDEAICP_09370	0.327901	glycosyl transferase
TepidiUDEAICP_09380	-0.960187	hypothetical protein
TepidiUDEAICP_09390	-0.936327	hypothetical protein
TepidiUDEAICP_09400	0.0132869	hypothetical protein
TepidiUDEAICP_09410	-0.0342511	hypothetical protein
TepidiUDEAICP_09420	0.233288	antitoxin
TepidiUDEAICP_09430	16.818	prophage integrase IntF
TepidiUDEAICP_09440	22.6103	hypothetical protein
TepidiUDEAICP_09450	2.16836	hypothetical protein
TepidiUDEAICP_09460	15.4715	hypothetical protein
TepidiUDEAICP_09470	0.0743709	RNA polymerase sigma factor RpoD
TepidiUDEAICP_09480	0.157303	hypothetical protein
TepidiUDEAICP_09490	-0.151903	30S ribosomal protein S21
TepidiUDEAICP_09500	0.127351	tRNA N6-adenosine threonylcarbamoyltransferase
TepidiUDEAICP_09510	0.201384	glycerol-3-phosphate acyltransferase
TepidiUDEAICP_09520	-0.0435712	7,8-dihydroneopterin aldolase
TepidiUDEAICP_09530	0.177189	histone-like nucleoid-structuring protein H-NS
TepidiUDEAICP_09540	0.147873	tyrosine recombinase XerD
TepidiUDEAICP_09550	0.130761	gamma-glutamyl phosphate reductase
TepidiUDEAICP_09560	0.169405	DNA polymerase III subunit delta
TepidiUDEAICP_09570	-0.376885	hypothetical protein
TepidiUDEAICP_09580	0.0905457	leucine--tRNA ligase
TepidiUDEAICP_09590	0.163689	iron deficiency-induced protein A
TepidiUDEAICP_09600	0.172702	iron(III) ABC transporter permease
TepidiUDEAICP_09610	0.0944065	iron ABC transporter ATP-binding protein
TepidiUDEAICP_09620	0.0768954	hypothetical protein
TepidiUDEAICP_09630	0.156658	DNA helicase
TepidiUDEAICP_09640	-0.169895	hypothetical protein
TepidiUDEAICP_09650	-0.500523	hypothetical protein
TepidiUDEAICP_09660	-0.207512	hypothetical protein
TepidiUDEAICP_09670	0.105074	flagellar basal body P-ring biosynthesis protein FlgA
TepidiUDEAICP_09680	-0.409921	flagellar basal body rod protein FlgB
TepidiUDEAICP_09690	-0.237167	flagellar basal-body rod protein FlgC
TepidiUDEAICP_09700	72.3581	hypothetical protein
TepidiUDEAICP_09710	2.54549	hypothetical protein
TepidiUDEAICP_09720	-0.0832863	basal-body rod modification protein FlgD
TepidiUDEAICP_09730	0.0892644	flagellar hook protein FlgE
TepidiUDEAICP_09740	0.0766019	flagellar basal-body rod protein FlgF
TepidiUDEAICP_09750	0.0411397	flagellar basal-body rod protein FlgG
TepidiUDEAICP_09760	0.15522	flagellar L-ring protein
TepidiUDEAICP_09770	0.0342559	flagellar P-ring protein
TepidiUDEAICP_09780	0.18249	flagellar rod assembly protein/muramidase FlgJ
TepidiUDEAICP_09790	0.118419	flagellar hook-associated protein 1
TepidiUDEAICP_09800	0.0791369	flagellar hook-filament junction protein FlgL
TepidiUDEAICP_09810	0.0300786	hypothetical protein
TepidiUDEAICP_09820	0.127987	ADP-ribose pyrophosphatase
TepidiUDEAICP_09830	-0.279668	glutaredoxin
TepidiUDEAICP_09840	-0.0589712	argininosuccinate lyase
TepidiUDEAICP_09850	0.308593	porphobilinogen deaminase
TepidiUDEAICP_09860	-0.34083	uroporphyrinogen-III synthase
TepidiUDEAICP_09870	0.101504	hypothetical protein
TepidiUDEAICP_09880	0.233545	heme biosynthesis protein HemY
TepidiUDEAICP_09890	0.219886	hypothetical protein
TepidiUDEAICP_09900	0.0431635	hypothetical protein
TepidiUDEAICP_09910	-0.917279	nucleoid-associated protein
TepidiUDEAICP_09920	0.227735	recombination protein RecR
TepidiUDEAICP_09930	0.107813	ubiquinol-cytochrome c reductase iron-sulfur subunit
TepidiUDEAICP_09940	0.0668222	cytochrome b
TepidiUDEAICP_09950	0.230392	cytochrome c1
TepidiUDEAICP_09960	0.171864	stringent starvation protein A
TepidiUDEAICP_09970	-0.0762324	stringent starvation protein B
TepidiUDEAICP_09980	0.0787637	D-amino-acid dehydrogenase
TepidiUDEAICP_09990	0.269518	multidrug resistance protein PmpM
TepidiUDEAICP_10000	0.105916	aminodeoxychorismate synthase, component I
TepidiUDEAICP_10010	-0.210302	hypothetical protein
TepidiUDEAICP_10020	-0.0556306	oligopeptide transporter, OPT family protein
TepidiUDEAICP_10030	0.137879	fructose-1,6-bisphosphatase class 1
TepidiUDEAICP_10040	-0.296348	10 kDa chaperonin
TepidiUDEAICP_10050	-0.0623452	60 kDa chaperonin 1
TepidiUDEAICP_10060	-0.264131	hypothetical protein
TepidiUDEAICP_10070	0.201708	queuine tRNA-ribosyltransferase
TepidiUDEAICP_10080	0.230154	S-adenosylmethionine:tRNA ribosyltransferase-isomerase
TepidiUDEAICP_10090	0.209829	acyl-CoA thioesterase
TepidiUDEAICP_10100	0.796317	fatty acid transporter
TepidiUDEAICP_10110	0.0959686	3-hydroxyacyl-CoA dehydrogenase oxidoreductase
TepidiUDEAICP_10120	-0.00787018	acetyl-CoA acetyltransferase
TepidiUDEAICP_10130	0.137042	enoyl-CoA hydratase
TepidiUDEAICP_10140	0.0833663	hypothetical protein
TepidiUDEAICP_10150	0.0515737	hypothetical protein
TepidiUDEAICP_10160	0.142683	hypothetical protein
TepidiUDEAICP_10170	-0.206757	reactive intermediate/imine deaminase
TepidiUDEAICP_10180	0.170905	ATP-dependent DNA helicase RecG
TepidiUDEAICP_10190	0.0228529	putative chorismate pyruvate-lyase
TepidiUDEAICP_10200	0.1111	4-hydroxybenzoate octaprenyltransferase
TepidiUDEAICP_10210	0.127518	orotidine 5'-phosphate decarboxylase
TepidiUDEAICP_10220	0.01795	3-octaprenyl-4-hydroxybenzoate carboxy-lyase
TepidiUDEAICP_10230	0.132859	oligopeptidase A
TepidiUDEAICP_10240	0.0843105	MFS transporter
TepidiUDEAICP_10250	0.106152	phosphoribosylaminoimidazole-succinocarboxamide synthase
TepidiUDEAICP_10260	0.0922914	hypothetical protein
TepidiUDEAICP_10270	0.0880216	magnesium transport protein CorA
TepidiUDEAICP_10280	-0.0622323	ferredoxin
TepidiUDEAICP_10290	-0.309931	phosphopantetheine adenylyltransferase
TepidiUDEAICP_10300	0.0277697	hypothetical protein
TepidiUDEAICP_10310	0.116983	peptidase M16
TepidiUDEAICP_10320	0.16239	zinc protease
TepidiUDEAICP_10330	0.203747	signal recognition particle receptor FtsY
TepidiUDEAICP_10340	0.289215	GMP synthase
TepidiUDEAICP_10350	0.129421	cell division protein FtsX
TepidiUDEAICP_10360	0.189314	NADH-dependent flavin oxidoreductase
TepidiUDEAICP_10370	0.200784	nucleotidyltransferase
TepidiUDEAICP_10380	0.10939	tRNA-2-methylthio-N(6)-dimethylallyladenosine synthase
TepidiUDEAICP_10390	-0.0718281	phosphate starvation protein PhoH
TepidiUDEAICP_10400	-0.218888	endoribonuclease YbeY
TepidiUDEAICP_10410	0.0101698	cation transporter
TepidiUDEAICP_10420	0.244044	apolipoprotein N-acyltransferase
TepidiUDEAICP_10430	0.286633	hypothetical protein
TepidiUDEAICP_10440	0.131462	hypothetical protein
TepidiUDEAICP_10450	0.105258	O-acetylhomoserine aminocarboxypropyltransferase
TepidiUDEAICP_10460	0.104312	UDP-glucose 6-dehydrogenase 2
TepidiUDEAICP_10470	0.107498	hypothetical protein
TepidiUDEAICP_10480	0.0197433	hypothetical protein
TepidiUDEAICP_10490	0.121731	Lon protease
TepidiUDEAICP_10500	0.0986177	ATP-dependent Clp protease ATP-binding subunit ClpX
TepidiUDEAICP_10510	-0.0960918	ATP-dependent Clp protease proteolytic subunit
TepidiUDEAICP_10520	0.152212	trigger factor
TepidiUDEAICP_10530	0.0496901	bifunctional NAD(P)H-hydrate repair enzyme
TepidiUDEAICP_10540	-0.129029	DNA-binding response regulator
TepidiUDEAICP_10550	0.103465	hypothetical protein
TepidiUDEAICP_10560	-0.0565342	pyruvate dehydrogenase E1 component
TepidiUDEAICP_10570	-0.0127885	acetyltransferase component of pyruvate dehydrogenase complex
TepidiUDEAICP_10580	0.174393	dihydrolipoyl dehydrogenase
TepidiUDEAICP_10590	0.0724195	amino acid ABC transporter substrate-binding protein
TepidiUDEAICP_10600	0.0308123	amino acid ABC transporter permease
TepidiUDEAICP_10610	0.0888811	amino acid ABC transporter permease
TepidiUDEAICP_10620	-0.174894	ABC transporter ATP-binding protein
TepidiUDEAICP_10630	0.210849	methyl-accepting chemotaxis protein
TepidiUDEAICP_10640	3.59375	hypothetical protein
TepidiUDEAICP_10650	0.0210449	lysine--tRNA ligase
TepidiUDEAICP_10660	0.135289	tRNA 5-methylaminomethyl-2-thiouridine biosynthesis bifunctional protein MnmC
TepidiUDEAICP_10670	0.111817	glutamate--tRNA ligase
TepidiUDEAICP_10680	0.10993	threonylcarbamoyl-AMP synthase
TepidiUDEAICP_10690	-0.0768636	N5-carboxyaminoimidazole ribonucleotide synthase
TepidiUDEAICP_10700	-0.38694	N5-carboxyaminoimidazole ribonucleotide mutase
TepidiUDEAICP_10710	0.0601727	bifunctional protein FolD
TepidiUDEAICP_10720	0.0325701	polyribonucleotide nucleotidyltransferase
TepidiUDEAICP_10730	-0.118418	30S ribosomal protein S15
TepidiUDEAICP_10740	0.133033	tRNA pseudouridine synthase B
TepidiUDEAICP_10750	-0.675254	ribosome-binding factor A
TepidiUDEAICP_10760	0.123846	translation initiation factor IF-2
TepidiUDEAICP_10770	0.065836	transcription termination/antitermination protein NusA
TepidiUDEAICP_10780	0.00877765	ribosome maturation factor RimP
TepidiUDEAICP_10790	0.102976	phosphoribosylformylglycinamidine synthase
TepidiUDEAICP_10800	-0.117513	CBS domain-containing protein
TepidiUDEAICP_10810	0.0955749	hypothetical protein
TepidiUDEAICP_10820	-0.767875	30S ribosomal protein S16
TepidiUDEAICP_10830	-0.175886	ribosome maturation factor RimM
TepidiUDEAICP_10840	0.0948442	tRNA (guanine-N(1)-)-methyltransferase
TepidiUDEAICP_10850	-0.0991244	50S ribosomal protein L19
TepidiUDEAICP_10860	0.234512	LPS export ABC transporter permease LptG
TepidiUDEAICP_10870	0.196535	LPS export ABC transporter permease LptF
TepidiUDEAICP_10880	0.146054	putative cytosol aminopeptidase
TepidiUDEAICP_10890	-0.0715343	hypothetical protein
TepidiUDEAICP_10900	-0.600366	hypothetical protein
TepidiUDEAICP_10910	0.769413	hypothetical protein
TepidiUDEAICP_10920	0.778582	hypothetical protein
TepidiUDEAICP_10930	-0.149394	hypothetical protein
TepidiUDEAICP_10940	7.21206	hypothetical protein
TepidiUDEAICP_10950	6.65629	ethanolamine ammonia lyase large subunit
TepidiUDEAICP_10960	6.65059	ethanolamine ammonia-lyase light chain
TepidiUDEAICP_10970	5.97397	ethanolamine permease
TepidiUDEAICP_10980	-0.344159	hypothetical protein
TepidiUDEAICP_10990	-0.0863373	hypothetical protein
TepidiUDEAICP_11000	-0.138443	hypothetical protein
TepidiUDEAICP_11010	0.209726	type I-E CRISPR-associated endoribonuclease Cas2
TepidiUDEAICP_11020	0.0836529	CRISPR-associated endonuclease Cas1
TepidiUDEAICP_11030	-0.1052	CRISPR-associated endoribonuclease Cse3
TepidiUDEAICP_11040	0.0226248	type I-E CRISPR-associated protein Cas5/CasD
TepidiUDEAICP_11050	-0.00223055	type I-E CRISPR-associated protein Cas7/Cse4/CasC
TepidiUDEAICP_11060	-0.476187	hypothetical protein
TepidiUDEAICP_11070	-0.0417662	CRISPR-associated protein CasA/Cse1
TepidiUDEAICP_11080	-0.0296613	CRISPR-associated endonuclease/helicase Cas3
TepidiUDEAICP_11090	-0.179029	hypothetical protein
TepidiUDEAICP_11100	0.0454349	hypothetical protein
TepidiUDEAICP_11110	-0.30475	hypothetical protein
TepidiUDEAICP_11120	-0.265158	membrane protein
TepidiUDEAICP_11130	-0.0633956	hypothetical protein
TepidiUDEAICP_11140	-0.112257	ABC transporter ATP-binding protein
TepidiUDEAICP_11150	0.0643084	branched-chain amino acid ABC transporter
TepidiUDEAICP_11160	0.0153656	branched-chain amino acid ABC transporter permease
TepidiUDEAICP_11170	0.0217656	branched-chain amino acid ABC transporter substrate-binding protein
TepidiUDEAICP_11180	-0.028447	thiolase
TepidiUDEAICP_11190	0.0717545	TetR family transcriptional regulator
TepidiUDEAICP_11200	0.946349	phenylacetate-coenzyme A ligase
TepidiUDEAICP_11210	1.51237	phenylacetic acid degradation protein PaaD
TepidiUDEAICP_11220	0.00564964	3-hydroxybutyryl-CoA dehydrogenase
TepidiUDEAICP_11230	-0.0207626	2-(1,2-epoxy-1,2-dihydrophenyl)acetyl-CoA isomerase
TepidiUDEAICP_11240	-0.0289655	phenylacetic acid degradation protein PaaN
TepidiUDEAICP_11250	0.0129637	phenylacetic acid degradation protein PaaY
TepidiUDEAICP_11260	-0.100171	Zn-dependent protease
TepidiUDEAICP_11270	-0.0729577	macrolide transporter
TepidiUDEAICP_11280	-0.0130413	macrolide export ATP-binding/permease protein MacB
TepidiUDEAICP_11290	-0.0378135	hypothetical protein
TepidiUDEAICP_11300	0.370678	aerotaxis receptor
TepidiUDEAICP_11310	-0.266178	hypothetical protein
TepidiUDEAICP_11320	0.0298894	hypothetical protein
TepidiUDEAICP_11330	-0.0982068	cytochrome b561
TepidiUDEAICP_11340	-0.0584181	DNA-binding response regulator
TepidiUDEAICP_11350	0.00746516	two-component sensor histidine kinase
TepidiUDEAICP_11360	-0.149014	hypothetical protein
TepidiUDEAICP_11370	0.00904297	long-chain acyl-CoA synthetase
TepidiUDEAICP_11380	-0.106112	biliverdin-producing heme oxygenase
TepidiUDEAICP_11390	0.024355	short chain dehydrogenase
TepidiUDEAICP_11400	-0.0699228	DNA-binding response regulator
TepidiUDEAICP_11410	-0.0715978	two-component sensor histidine kinase
TepidiUDEAICP_11420	-0.103668	cobalt transporter
TepidiUDEAICP_11430	2.14599	cytochrome c biogenesis protein CcsA
TepidiUDEAICP_11440	3.12508	hypothetical protein
TepidiUDEAICP_11450	-0.280325	hypothetical protein
TepidiUDEAICP_11460	-0.0298604	primosomal protein N'
TepidiUDEAICP_11470	-0.0660865	uroporphyrinogen decarboxylase
TepidiUDEAICP_11480	-0.097246	hypothetical protein
TepidiUDEAICP_11490	-0.0477514	two-component sensor histidine kinase
TepidiUDEAICP_11500	-0.19042	hypothetical protein
TepidiUDEAICP_11510	0.101596	ribosomal RNA small subunit methyltransferase B
TepidiUDEAICP_11520	-0.0249944	polyamine aminopropyltransferase
TepidiUDEAICP_11530	-0.749493	S-adenosylmethionine decarboxylase proenzyme
TepidiUDEAICP_11540	0.0911495	UPF0721 transmembrane protein
TepidiUDEAICP_11550	-0.0208741	tRNA modification GTPase MnmE
TepidiUDEAICP_11560	-0.156257	membrane protein insertase YidC
TepidiUDEAICP_11570	-0.940033	putative membrane protein insertion efficiency factor
TepidiUDEAICP_11580	-0.680305	ribonuclease P protein component
TepidiUDEAICP_11590	-0.980059	50S ribosomal protein L34
TepidiUDEAICP_11600	0.862865	molybdenum cofactor guanylyltransferase
TepidiUDEAICP_11610	117.45	nitrate/nitrite sensor protein
TepidiUDEAICP_11620	125.712	DNA-binding response regulator
TepidiUDEAICP_11630	137.698	nitrite extrusion protein
TepidiUDEAICP_11640	116.679	nitrite extrusion protein
TepidiUDEAICP_11650	50.9111	respiratory nitrate reductase subunit
TepidiUDEAICP_11660	4.9141	respiratory nitrate reductase subunit
TepidiUDEAICP_11670	20.9168	respiratory nitrate reductase subunit
TepidiUDEAICP_11680	1.83574	transposase
TepidiUDEAICP_11690	-0.208116	IS607 family transposase ISTko1
TepidiUDEAICP_11700	163.205	respiratory nitrate reductase subunit
TepidiUDEAICP_11710	-0.693468	cyclic pyranopterin monophosphate synthase accessory protein
TepidiUDEAICP_11720	-0.093969	GTP 3',8-cyclase
TepidiUDEAICP_11730	-0.290679	hypothetical protein
TepidiUDEAICP_11740	0.833104	arginine/ornithine transport ATP-binding protein AotP
TepidiUDEAICP_11750	2.25985	arginine/ornithine transporter AotM
TepidiUDEAICP_11760	2.32446	histidine/lysine/arginine/ornithine ABC transporter permease HisQ
TepidiUDEAICP_11770	2.52534	arginine/ornithine-binding protein AotJ
TepidiUDEAICP_11780	0.00865984	chromosomal replication initiator protein DnaA
TepidiUDEAICP_11790	0.000220252	DNA polymerase III subunit beta
TepidiUDEAICP_11800	-0.0672449	DNA gyrase subunit B
TepidiUDEAICP_11810	-0.196883	putative membrane protein
TepidiUDEAICP_11820	-0.0418808	hypothetical protein
TepidiUDEAICP_11830	-0.0101925	hypothetical protein
TepidiUDEAICP_11840	-0.0865271	recombination-associated protein RdgC
TepidiUDEAICP_11850	0.154023	hypothetical protein
TepidiUDEAICP_11860	0.0532007	cobalt transporter
TepidiUDEAICP_11870	-0.317127	precorrin-4 C(11)-methyltransferase
TepidiUDEAICP_11880	-0.11853	sirohydrochlorin cobaltochelatase
TepidiUDEAICP_11890	-0.222303	cobalt-precorrin-8 methylmutase
TepidiUDEAICP_11900	-0.157227	cobalt-precorrin-5B C(1)-methyltransferase
TepidiUDEAICP_11910	0.0671659	precorrin-6Y-methylase
TepidiUDEAICP_11920	-0.142541	precorrin-2 C(20)-methyltransferase
TepidiUDEAICP_11930	-0.218507	hypothetical protein
TepidiUDEAICP_11940	-0.157096	hypothetical protein
TepidiUDEAICP_11950	-0.120413	hypothetical protein
TepidiUDEAICP_11960	-0.00283438	cob(I)yrinic acid a,c-diamide adenosyltransferase
TepidiUDEAICP_11970	0.00066841	cobyrinic acid a,c-diamide synthase
TepidiUDEAICP_11980	-0.163909	oxidoreductase
TepidiUDEAICP_11990	-0.113509	hypothetical protein
TepidiUDEAICP_12000	-0.0583233	phosphate ABC transporter substrate-binding protein
TepidiUDEAICP_12010	-0.0547818	phosphate transport system permease protein
TepidiUDEAICP_12020	0.00342638	phosphate transport system permease protein PstA
TepidiUDEAICP_12030	-0.0312462	phosphate import ATP-binding protein PstB
TepidiUDEAICP_12040	0.00482192	UPF0016 family membrane protein
TepidiUDEAICP_12050	-0.0328347	UvrABC system protein A
TepidiUDEAICP_12060	-0.402845	cytochrome b561
TepidiUDEAICP_12070	-0.183499	cytochrome c
TepidiUDEAICP_12080	-0.151074	hypothetical protein
TepidiUDEAICP_12090	0.0305449	chemotaxis protein
TepidiUDEAICP_12100	-0.083946	methyl-accepting chemotaxis protein
TepidiUDEAICP_12110	-0.0514379	serine protease
TepidiUDEAICP_12120	-0.0457782	LysR family transcriptional regulator
TepidiUDEAICP_12130	0.00570864	DNA starvation/stationary phase protection protein
TepidiUDEAICP_12140	-0.0950853	ABC transporter permease
TepidiUDEAICP_12150	0.000526447	macrolide ABC transporter ATP-binding protein
TepidiUDEAICP_12160	-0.0230264	secretion protein HlyD
TepidiUDEAICP_12170	-0.0474462	RND transporter
TepidiUDEAICP_12180	-0.0434381	2-hydroxyhepta-2,4-diene-1,7-dioate isomerase
TepidiUDEAICP_12190	-0.097573	cobalamin ABC transporter substrate-binding protein
TepidiUDEAICP_12200	0.0130771	ABC transporter permease
TepidiUDEAICP_12210	-0.0183974	iron ABC transporter ATP-binding protein
TepidiUDEAICP_12220	-0.0855404	protease HtpX
TepidiUDEAICP_12230	-0.0102845	methionyl-tRNA formyltransferase
TepidiUDEAICP_12240	-0.294681	peptide deformylase
TepidiUDEAICP_12250	-0.0217942	hypothetical protein
TepidiUDEAICP_12260	0.016491	DNA processing protein DprA
TepidiUDEAICP_12270	-0.0849778	protein Smg
TepidiUDEAICP_12280	-0.0125217	DNA topoisomerase III
TepidiUDEAICP_12290	0.200768	hypothetical protein
TepidiUDEAICP_12300	0.149063	ATP-dependent dethiobiotin synthetase BioD
TepidiUDEAICP_12310	-0.0226499	malonyl-[acyl-carrier protein] O-methyltransferase
TepidiUDEAICP_12320	0.171508	8-amino-7-oxononanoate synthase
TepidiUDEAICP_12330	0.0322636	adenosylmethionine--8-amino-7-oxononanoate aminotransferase BioA
TepidiUDEAICP_12340	-0.0981797	biotin synthase
TepidiUDEAICP_12350	-0.0911479	sulfatase
TepidiUDEAICP_12360	-0.785531	hypothetical protein
TepidiUDEAICP_12370	-0.69597	hypothetical protein
TepidiUDEAICP_12380	-0.0662974	twitching motility protein PilT
TepidiUDEAICP_12390	0.23826	transcriptional regulator
TepidiUDEAICP_12400	0.0641985	hypothetical protein
TepidiUDEAICP_12410	0.0415254	cytochrome d ubiquinol oxidase subunit I
TepidiUDEAICP_12420	0.165706	cytochrome bd oxidase subunit II
TepidiUDEAICP_12430	-0.373092	hypothetical protein
TepidiUDEAICP_12440	-0.0888445	hypothetical protein
TepidiUDEAICP_12450	0.0196541	molybdenum import ATP-binding protein ModC
TepidiUDEAICP_12460	-0.107682	molybdenum ABC transporter permease subunit
TepidiUDEAICP_12470	-0.117086	molybdate-binding periplasmic protein ModA
TepidiUDEAICP_12480	-0.0795461	glutamate dehydrogenase
TepidiUDEAICP_12490	3.71628	C4-dicarboxylate ABC transporter
TepidiUDEAICP_12500	2.95908	C4-dicarboxylate ABC transporter permease
TepidiUDEAICP_12510	3.16175	C4-dicarboxylate ABC transporter
TepidiUDEAICP_12520	-0.0269433	methionine import ATP-binding protein MetN 2
TepidiUDEAICP_12530	-0.0569876	D-methionine ABC transporter
TepidiUDEAICP_12540	0.00967373	TonB-dependent receptor
TepidiUDEAICP_12550	-0.0599575	nitrogen regulatory protein P-II 1
TepidiUDEAICP_12560	-0.0461244	ammonium transporter
TepidiUDEAICP_12570	0.0233743	hypothetical protein
TepidiUDEAICP_12580	-0.0696611	cation-transporting P-type ATPase
TepidiUDEAICP_12590	-0.117729	glutathione synthetase
TepidiUDEAICP_12600	-0.0439381	glutamate--cysteine ligase
TepidiUDEAICP_12610	-0.191126	DNA methyltransferase
TepidiUDEAICP_12620	-0.0410792	hypothetical protein
TepidiUDEAICP_12630	-0.0432438	hypothetical protein
TepidiUDEAICP_12640	-0.0389691	membrane protein
TepidiUDEAICP_12650	0.0746878	murein hydrolase transporter LrgA
TepidiUDEAICP_12660	0.0553988	membrane protein
TepidiUDEAICP_12670	1.15111	hypothetical protein
TepidiUDEAICP_12680	0.93918	hypothetical protein
TepidiUDEAICP_12690	-0.479362	heat-shock protein 15
TepidiUDEAICP_12700	-0.659446	hypothetical protein
TepidiUDEAICP_12710	0.0012256	hypothetical protein
TepidiUDEAICP_12720	-0.649031	hypothetical protein
TepidiUDEAICP_12730	-0.48592	phosphoserine phosphatase ThrH
TepidiUDEAICP_12740	-0.0178588	formyltetrahydrofolate deformylase
TepidiUDEAICP_12750	-0.128457	transcriptional regulator
TepidiUDEAICP_12760	0.02941	MFS transporter
TepidiUDEAICP_12770	-0.138083	RNA helicase
TepidiUDEAICP_12780	-0.0473048	hypothetical protein
TepidiUDEAICP_12790	-0.89105	hypothetical protein
TepidiUDEAICP_12800	0.364006	twin-arginine translocation pathway signal
TepidiUDEAICP_12810	-0.344218	hypothetical protein
TepidiUDEAICP_12820	-0.280416	N utilization substance protein B
TepidiUDEAICP_12830	-0.115647	6,7-dimethyl-8-ribityllumazine synthase
TepidiUDEAICP_12840	0.00674624	3,4-dihydroxy-2-butanone-4-phosphate synthase
TepidiUDEAICP_12850	0.0896152	riboflavin synthase subunit alpha
TepidiUDEAICP_12860	-0.326518	hypothetical protein
TepidiUDEAICP_12870	-0.13484	hypothetical protein
TepidiUDEAICP_12880	0.140168	hypothetical protein
TepidiUDEAICP_12890	0.0649438	hypothetical protein
TepidiUDEAICP_12900	-0.586027	hypothetical protein
TepidiUDEAICP_12910	-0.0170523	fumarate hydratase class II
TepidiUDEAICP_12920	-0.0129958	putative thymidine phosphorylase
TepidiUDEAICP_12930	-0.118403	phosphoribosylpyrophosphate synthetase
TepidiUDEAICP_12940	-0.164214	universal stress protein A
TepidiUDEAICP_12950	0.00727382	MFS transporter
TepidiUDEAICP_12960	-0.10562	multidrug transporter EmrA
TepidiUDEAICP_12970	-0.148723	transcriptional regulator
TepidiUDEAICP_12980	-0.0563641	homoserine O-acetyltransferase
TepidiUDEAICP_12990	0.00842595	methionine biosynthesis protein MetW
TepidiUDEAICP_13000	-0.36506	hypothetical protein
TepidiUDEAICP_13010	0.00923874	sulfurtransferase FdhD
TepidiUDEAICP_13020	0.0820432	alcohol dehydrogenase
TepidiUDEAICP_13030	-0.0448913	formate dehydrogenase-O, alpha subunit, selenocysteine-containing
TepidiUDEAICP_13040	-0.264853	formate dehydrogenase-O iron-sulfur subunit
TepidiUDEAICP_13050	-0.268094	formate dehydrogenase cytochrome b556 subunit
TepidiUDEAICP_13060	-0.135344	protein FdhE
TepidiUDEAICP_13070	-0.0315993	L-seryl-tRNA(Sec) selenium transferase
TepidiUDEAICP_13080	-0.00877564	selenocysteine-specific translation factor
TepidiUDEAICP_13090	-0.0731767	transglutaminase
TepidiUDEAICP_13100	-0.0131032	sulfate transporter
TepidiUDEAICP_13110	-0.128274	ABC transporter ATP-binding protein
TepidiUDEAICP_13120	-0.147771	NAD-dependent succinate-semialdehyde dehydrogenase
TepidiUDEAICP_13130	-0.0678491	glutamate dehydrogenase
TepidiUDEAICP_13140	-0.243687	CoA transferase
TepidiUDEAICP_13150	-0.081061	glutaryl-CoA dehydrogenase
TepidiUDEAICP_13160	0.0130129	transcriptional regulator
TepidiUDEAICP_13170	0.0144666	carboxymethylenebutenolidase
TepidiUDEAICP_13180	-0.00822584	ABC transporter substrate-binding protein
TepidiUDEAICP_13190	0.0676915	hypothetical protein
TepidiUDEAICP_13200	-0.0420999	single-strand selective monofunctional uracil DNA glycosylase
TepidiUDEAICP_13210	0.000588488	hypothetical protein
TepidiUDEAICP_13220	-0.0372264	flavin prenyltransferase UbiX
TepidiUDEAICP_13230	0.00487253	phosphoenolpyruvate-protein phosphotransferase
TepidiUDEAICP_13240	-0.412398	phosphocarrier protein HPr
TepidiUDEAICP_13250	0.0254393	alpha/beta hydrolase
TepidiUDEAICP_13260	-0.296266	membrane protein
TepidiUDEAICP_13270	-0.140241	membrane protein
TepidiUDEAICP_13280	-0.121019	tRNA uridine 5-carboxymethylaminomethyl modification enzyme MnmG
TepidiUDEAICP_13290	-0.263563	ribosomal RNA small subunit methyltransferase G
TepidiUDEAICP_13300	-0.0228261	cobyric acid synthase CobQ
TepidiUDEAICP_13310	-0.0100188	chromosome partitioning protein ParB
TepidiUDEAICP_13320	0.106762	sigma-54-dependent Fis family transcriptional regulator
TepidiUDEAICP_13330	-0.122624	aldehyde dehydrogenase
TepidiUDEAICP_13340	0.179816	alcohol dehydrogenase
TepidiUDEAICP_13350	-0.159942	acetaldehyde dehydrogenase
TepidiUDEAICP_13360	0.0138204	ABC transporter ATP-binding protein
TepidiUDEAICP_13370	-0.0133235	long-chain-fatty-acid--CoA ligase
TepidiUDEAICP_13380	0.017605	branched-chain amino acid ABC transporter permease
TepidiUDEAICP_13390	-0.0151859	branched-chain amino acid ABC transporter permease
TepidiUDEAICP_13400	-0.0453417	ABC transporter permease
TepidiUDEAICP_13410	0.0230009	ABC transporter ATP-binding protein
TepidiUDEAICP_13420	-0.00698555	thioesterase
TepidiUDEAICP_13430	-0.190475	hypothetical protein
TepidiUDEAICP_13440	-0.0421202	ATP synthase subunit a
TepidiUDEAICP_13450	-0.301783	hypothetical protein
TepidiUDEAICP_13460	0.00260384	ATP synthase subunit b
TepidiUDEAICP_13470	0.0392716	ATP synthase subunit delta
TepidiUDEAICP_13480	-0.134609	ATP synthase subunit alpha 1
TepidiUDEAICP_13490	-0.0557033	ATP synthase gamma chain
TepidiUDEAICP_13500	-0.182649	ATP synthase subunit beta
TepidiUDEAICP_13510	0.00664295	ATP synthase epsilon chain
TepidiUDEAICP_13520	0.00120231	hypothetical protein
TepidiUDEAICP_13530	0.00202904	membrane protein
TepidiUDEAICP_13540	-0.496586	ubiquinone/menaquinone biosynthesis C-methyltransferase UbiE
TepidiUDEAICP_13550	4.94114	TetR family transcriptional regulator
TepidiUDEAICP_13560	4.3508	hypothetical protein
TepidiUDEAICP_13570	5.78943	arsenical pump-driving ATPase
TepidiUDEAICP_13580	3.16011	hypothetical protein
TepidiUDEAICP_13590	5.9933	sodium bile acid symporter family protein
TepidiUDEAICP_13600	0.1161	arsenate reductase
TepidiUDEAICP_13610	5.28872	transcriptional regulator
TepidiUDEAICP_13620	-0.0249123	chromate transporter
TepidiUDEAICP_13630	0.0161309	hypothetical protein
TepidiUDEAICP_13640	0.0398609	acyl-CoA dehydrogenase
TepidiUDEAICP_13650	0.0534998	dihydroxynaphthoic acid synthetase
TepidiUDEAICP_13660	0.0695052	acetoacetyl-CoA reductase
TepidiUDEAICP_13670	0.0252892	MarR family transcriptional regulator
TepidiUDEAICP_13680	0.00904783	hypothetical protein
TepidiUDEAICP_13690	0.0245521	hypothetical protein
TepidiUDEAICP_13700	0.0365417	hypothetical protein
TepidiUDEAICP_13710	-0.0279722	pyruvate, phosphate dikinase
TepidiUDEAICP_13720	-0.0137279	glycosyl transferase
TepidiUDEAICP_13730	-0.025231	UDP-2,3-diacylglucosamine hydrolase
TepidiUDEAICP_13740	-0.0146061	GGDEF domain-containing protein
TepidiUDEAICP_13750	0.00852463	EAL domain-containing protein
TepidiUDEAICP_13760	0.0134191	hypothetical protein
TepidiUDEAICP_13770	0.00320514	GMP synthase
TepidiUDEAICP_13780	-0.453651	hypothetical protein
TepidiUDEAICP_13790	-0.0297085	hypothetical protein
TepidiUDEAICP_13800	-0.022213	DNA-binding response regulator
TepidiUDEAICP_13810	0.0484111	phosphate regulon sensor histidine kinase PhoR
TepidiUDEAICP_13820	0.00972422	hypothetical protein
TepidiUDEAICP_13830	-0.0895973	aspartyl/glutamyl-tRNA(Asn/Gln) amidotransferase subunit B
TepidiUDEAICP_13840	0.0484326	glutamyl-tRNA(Gln) amidotransferase subunit A
TepidiUDEAICP_13850	-0.220571	glutamyl-tRNA(Gln) amidotransferase subunit C
TepidiUDEAICP_13860	0.00225438	rod shape-determining protein
TepidiUDEAICP_13870	0.0174541	hypothetical protein
TepidiUDEAICP_13880	0.00609279	rod shape-determining protein MreD
TepidiUDEAICP_13890	0.0639878	penicillin-binding protein 2
TepidiUDEAICP_13900	0.148406	rod shape-determining protein RodA
TepidiUDEAICP_13910	0.0461031	endolytic peptidoglycan transglycosylase RlpA
TepidiUDEAICP_13920	-0.0498671	peptidase
TepidiUDEAICP_13930	-0.215265	octanoyltransferase
TepidiUDEAICP_13940	-0.105874	lipoyl synthase
TepidiUDEAICP_13950	-0.0493003	ATP-dependent DNA helicase Rep
TepidiUDEAICP_13960	0.0592763	thiol:disulfide interchange protein DsbD
TepidiUDEAICP_13970	-0.277062	divalent-cation tolerance protein CutA
TepidiUDEAICP_13980	-0.0616172	membrane protein
TepidiUDEAICP_13990	0.0256811	hypothetical protein
TepidiUDEAICP_14000	-0.0797055	lipoprotein
TepidiUDEAICP_14010	-0.516848	transposase
TepidiUDEAICP_14020	-0.208116	IS607 family transposase ISTko1
TepidiUDEAICP_14030	0.0601312	hypothetical protein
TepidiUDEAICP_14040	-0.0633052	hypothetical protein
TepidiUDEAICP_14050	0.0152525	alpha-hydroxy-acid oxidizing enzyme
TepidiUDEAICP_14060	-0.305161	PKHD-type hydroxylase
TepidiUDEAICP_14070	-0.0334112	TonB-dependent receptor
TepidiUDEAICP_14080	-0.385845	biopolymer transporter ExbD
TepidiUDEAICP_14090	-0.0513491	hypothetical protein
TepidiUDEAICP_14100	0.120662	hypothetical protein
TepidiUDEAICP_14110	-0.0137894	long-chain-fatty-acid--CoA ligase
TepidiUDEAICP_14120	-0.105522	ABC transporter ATP-binding protein
TepidiUDEAICP_14130	-0.0758282	branched-chain amino acid ABC transporter permease
TepidiUDEAICP_14140	-0.0501486	branched-chain amino acid ABC transporter permease
TepidiUDEAICP_14150	0.0500405	ABC transporter permease
TepidiUDEAICP_14160	-0.0675006	ABC transporter ATP-binding protein
TepidiUDEAICP_14170	-0.00511501	phenylacetate--CoA ligase
TepidiUDEAICP_14180	0.00907561	CoA transferase
TepidiUDEAICP_14190	-0.274295	hypothetical protein
TepidiUDEAICP_14200	-0.323643	hypothetical protein
TepidiUDEAICP_14210	0.22073	hypothetical protein
TepidiUDEAICP_14220	-0.0191179	indolepyruvate ferredoxin oxidoreductase
TepidiUDEAICP_14230	0.0304062	ribosomal RNA large subunit methyltransferase H
TepidiUDEAICP_14240	-0.524428	hypothetical protein
TepidiUDEAICP_14250	-0.0323833	putative nicotinate-nucleotide adenylyltransferase
TepidiUDEAICP_14260	-0.0180416	hypothetical protein
TepidiUDEAICP_14270	-0.437318	hypothetical protein
TepidiUDEAICP_14280	-0.0298505	cytokinin riboside 5'-monophosphate phosphoribohydrolase
TepidiUDEAICP_14290	0.000669109	DNA polymerase I
TepidiUDEAICP_14300	-0.059855	lipid A export ATP-binding/permease protein MsbA
TepidiUDEAICP_14310	-0.128148	phosphoglycerate mutase
TepidiUDEAICP_14320	-0.0811465	adenosylcobinamide-GDP ribazoletransferase
TepidiUDEAICP_14330	-0.0683097	nicotinate-nucleotide--dimethylbenzimidazole phosphoribosyltransferase
TepidiUDEAICP_14340	0.0807537	bifunctional adenosylcobalamin biosynthesis protein CobP
TepidiUDEAICP_14350	0.0946163	N-acetyl-anhydromuranmyl-L-alanine amidase
TepidiUDEAICP_14360	0.0381107	hypothetical protein
TepidiUDEAICP_14370	0.0302115	aminotransferase
TepidiUDEAICP_14380	-0.0414024	phosphoenolpyruvate carboxykinase [GTP]
TepidiUDEAICP_14390	0.0483607	D-alanyl-D-alanine carboxypeptidase
TepidiUDEAICP_14400	0.0141509	IclR family transcriptional regulator
TepidiUDEAICP_14410	0.0986776	monovalent cation/H+ antiporter subunit A
TepidiUDEAICP_14420	-0.910593	Na+/H+ antiporter subunit C
TepidiUDEAICP_14430	0.179603	monovalent cation/H+ antiporter subunit D
TepidiUDEAICP_14440	-0.746701	Na+/H+ antiporter subunit E
TepidiUDEAICP_14450	-0.839739	K+/H+ antiporter subunit F
TepidiUDEAICP_14460	-0.576996	monovalent cation/H+ antiporter subunit G
TepidiUDEAICP_14470	-0.0338999	sulfate adenylyltransferase subunit 1
TepidiUDEAICP_14480	-0.0192561	sulfate adenylyltransferase
TepidiUDEAICP_14490	-0.106761	phosphoadenosine phosphosulfate reductase
TepidiUDEAICP_14500	-0.117583	hypothetical protein
TepidiUDEAICP_14510	0.0342524	sulfite/nitrite reductase
TepidiUDEAICP_14520	-0.0723748	CysB family transcriptional regulator
TepidiUDEAICP_14530	-0.12886	membrane protein
TepidiUDEAICP_14540	-0.20325	hypothetical protein
TepidiUDEAICP_14550	-0.000945995	hypothetical protein
TepidiUDEAICP_14560	0.0386943	3-hydroxyisobutyrate dehydrogenase
TepidiUDEAICP_14570	0.287063	hypothetical protein
TepidiUDEAICP_14580	1.20367	cation transporter
TepidiUDEAICP_14590	1.22991	cobalt-zinc-cadmium resistance protein
TepidiUDEAICP_14600	1.08662	cobalt-zinc-cadmium resistance protein
TepidiUDEAICP_14610	6.21923	hypothetical protein
TepidiUDEAICP_14620	0.0826159	ubiquinone biosynthesis O-methyltransferase
TepidiUDEAICP_14630	0.0901712	membrane protein
TepidiUDEAICP_14640	0.07319	N-ethylammeline chlorohydrolase
TepidiUDEAICP_14650	0.00214101	DNA gyrase subunit A
TepidiUDEAICP_14660	0.0515217	phosphoserine aminotransferase
TepidiUDEAICP_14670	0.0487567	chorismate mutase
TepidiUDEAICP_14680	0.0308383	histidinol-phosphate aminotransferase 2
TepidiUDEAICP_14690	0.068956	hypothetical protein
TepidiUDEAICP_14700	-0.0156457	hypothetical protein
TepidiUDEAICP_14710	-0.0385156	30S ribosomal protein S1
TepidiUDEAICP_14720	-0.184766	integration host factor subunit beta
TepidiUDEAICP_14730	-0.246393	hypothetical protein
TepidiUDEAICP_14740	0.0564376	lipopolysaccharide assembly protein B
TepidiUDEAICP_14750	0.0832736	cysteine synthase
TepidiUDEAICP_14760	0.0480323	hypothetical protein
TepidiUDEAICP_14770	0.00904693	threonine--tRNA ligase
TepidiUDEAICP_14780	0.0708971	translation initiation factor IF-3
TepidiUDEAICP_14790	-0.326788	50S ribosomal protein L35
TepidiUDEAICP_14800	0.093058	50S ribosomal protein L20
TepidiUDEAICP_14810	0.0821074	phenylalanine--tRNA ligase alpha subunit
TepidiUDEAICP_14820	0.0582985	phenylalanine--tRNA ligase beta subunit
TepidiUDEAICP_14830	-0.0207262	integration host factor subunit alpha
TepidiUDEAICP_14840	0.156799	transcriptional regulator
TepidiUDEAICP_14850	0.12274	replicative DNA helicase
TepidiUDEAICP_14860	0.247778	50S ribosomal protein L9
TepidiUDEAICP_14870	-0.649592	30S ribosomal protein S18
TepidiUDEAICP_14880	-0.059484	primosomal replication protein N
TepidiUDEAICP_14890	0.0676445	30S ribosomal protein S6
TepidiUDEAICP_14900	0.175826	CDP-diacylglycerol--glycerol-3-phosphate 3-phosphatidyltransferase
TepidiUDEAICP_14910	-0.0835026	UvrABC system protein C
TepidiUDEAICP_14920	0.0249635	beta-hexosaminidase
TepidiUDEAICP_14930	-0.24234	holo-[acyl-carrier-protein] synthase
TepidiUDEAICP_14940	-0.26742	pyridoxine 5'-phosphate synthase
TepidiUDEAICP_14950	-0.00315739	DNA repair protein RecO
TepidiUDEAICP_14960	0.0498969	GTPase Era
TepidiUDEAICP_14970	-0.00804157	ribonuclease 3
TepidiUDEAICP_14980	-0.636425	hypothetical protein
TepidiUDEAICP_14990	0.0464137	signal peptidase I
TepidiUDEAICP_15000	-0.0494843	elongation factor 4
TepidiUDEAICP_15010	-0.442458	glutaredoxin family protein
TepidiUDEAICP_15020	0.0980515	sigma factor regulatory protein
TepidiUDEAICP_15030	0.0856362	hypothetical protein
TepidiUDEAICP_15040	-0.00205832	RNA polymerase sigma factor
TepidiUDEAICP_15050	0.0854189	L-aspartate oxidase
TepidiUDEAICP_15060	-0.351338	hypothetical protein
TepidiUDEAICP_15070	0.0809161	3-oxoacyl-[acyl-carrier-protein] synthase 2
TepidiUDEAICP_15080	-0.473571	acyl carrier protein
TepidiUDEAICP_15090	0.167255	beta-ketoacyl-ACP reductase
TepidiUDEAICP_15100	0.116315	malonyl CoA-acyl carrier protein transacylase
TepidiUDEAICP_15110	0.0843415	3-oxoacyl-[acyl-carrier-protein] synthase 3
TepidiUDEAICP_15120	0.0861845	phosphate acyltransferase
TepidiUDEAICP_15130	-0.656964	50S ribosomal protein L32
TepidiUDEAICP_15140	0.138813	hypothetical protein
TepidiUDEAICP_15150	0.07784	Maf-like protein
TepidiUDEAICP_15160	0.0536246	hypothetical protein
TepidiUDEAICP_15170	0.0329001	haloacid dehalogenase
TepidiUDEAICP_15180	0.0732117	pseudouridine synthase
TepidiUDEAICP_15190	0.0543175	hypothetical protein
TepidiUDEAICP_15200	0.0235164	UvrABC system protein B
TepidiUDEAICP_15210	-0.0550402	aminotransferase
TepidiUDEAICP_15220	-0.310774	hypothetical protein
TepidiUDEAICP_15230	-0.453885	ATP-dependent Clp protease adapter protein ClpS
TepidiUDEAICP_15240	-0.13231	ATP-dependent Clp protease ATP-binding subunit ClpA
TepidiUDEAICP_15250	-0.316078	putative 4-hydroxy-4-methyl-2-oxoglutarate aldolase
TepidiUDEAICP_15260	-0.0827873	isocitrate lyase
TepidiUDEAICP_15270	-0.0653159	ribosomal RNA large subunit methyltransferase E
TepidiUDEAICP_15280	-0.12334	hypothetical protein
TepidiUDEAICP_15290	-0.409609	transcription elongation factor GreA
TepidiUDEAICP_15300	-0.128217	carbamoyl-phosphate synthase (glutamine-hydrolyzing)
TepidiUDEAICP_15310	0.0877346	carbamoyl-phosphate synthase small chain
TepidiUDEAICP_15320	0.149848	4-hydroxy-tetrahydrodipicolinate reductase
TepidiUDEAICP_15330	-0.133743	hypothetical protein
TepidiUDEAICP_15340	-0.164175	transcriptional repressor
TepidiUDEAICP_15350	0.36743	hypothetical protein
TepidiUDEAICP_15360	0.0628115	S-formylglutathione hydrolase
TepidiUDEAICP_15370	0.0773483	S-(hydroxymethyl)glutathione dehydrogenase
TepidiUDEAICP_15380	0.0427058	LysR family transcriptional regulator
TepidiUDEAICP_15390	0.281875	hypothetical protein
TepidiUDEAICP_15400	0.250419	hypothetical protein
TepidiUDEAICP_15410	0.497884	AMP-dependent synthetase
TepidiUDEAICP_15420	-0.158647	acetone carboxylase subunit gamma
TepidiUDEAICP_15430	0.305121	acetone carboxylase subunit alpha
TepidiUDEAICP_15440	0.100438	acetone carboxylase subunit beta
TepidiUDEAICP_15450	0.32815	MFS transporter
TepidiUDEAICP_15460	0.0435822	nucleotidyltransferase
TepidiUDEAICP_15470	-0.788384	hypothetical protein
TepidiUDEAICP_15480	0.0163723	DNA repair protein RecN
TepidiUDEAICP_15490	0.00744405	NAD kinase
TepidiUDEAICP_15500	0.101485	heat-inducible transcription repressor HrcA
TepidiUDEAICP_15510	0.081374	ferrochelatase
TepidiUDEAICP_15520	-0.435438	hypothetical protein
TepidiUDEAICP_15530	0.0879977	RecBCD enzyme subunit RecD
TepidiUDEAICP_15540	0.0627272	RecBCD enzyme subunit RecB
TepidiUDEAICP_15550	0.174349	RecBCD enzyme subunit RecC
TepidiUDEAICP_15560	0.0598	hypothetical protein
TepidiUDEAICP_15570	0.0692344	oxidoreductase
TepidiUDEAICP_15580	0.0921336	ribosomal RNA large subunit methyltransferase M
TepidiUDEAICP_15590	0.033093	ATP-dependent RNA helicase RhlE
TepidiUDEAICP_15600	2.70209	transcriptional regulator
TepidiUDEAICP_15610	4.07021	DNA helicase
TepidiUDEAICP_15620	3.61464	site-specific DNA-methyltransferase
TepidiUDEAICP_15630	3.47189	type III restriction endonuclease subunit R
TepidiUDEAICP_15640	1.35605	VapC ribonuclease Y4jK
TepidiUDEAICP_15650	0.658112	hypothetical protein
TepidiUDEAICP_15660	-0.0160235	GMP synthase [glutamine-hydrolyzing]
TepidiUDEAICP_15670	-0.0449408	inosine-5'-monophosphate dehydrogenase
TepidiUDEAICP_15680	-0.469229	UPF0125 protein
TepidiUDEAICP_15690	-0.56813	ubiquinone-binding protein
TepidiUDEAICP_15700	-0.133927	SsrA-binding protein
TepidiUDEAICP_15710	0.0412221	enoyl-[acyl-carrier-protein] reductase [NADH] FabI
TepidiUDEAICP_15720	0.0652864	hypothetical protein
TepidiUDEAICP_15730	0.0940966	hypothetical protein
TepidiUDEAICP_15740	0.0408136	30S ribosomal protein S20
TepidiUDEAICP_15750	0.0680918	putative lipid II flippase MurJ
TepidiUDEAICP_15760	-0.134641	hypothetical protein
TepidiUDEAICP_15770	0.0560279	pyrophosphate--fructose 6-phosphate 1-phosphotransferase
TepidiUDEAICP_15780	-0.000573604	ADP-ribose pyrophosphatase
TepidiUDEAICP_15790	0.00650243	NADH-quinone oxidoreductase subunit N
TepidiUDEAICP_15800	-0.0591747	NADH dehydrogenase subunit M
TepidiUDEAICP_15810	-0.132832	NADH-quinone oxidoreductase subunit L
TepidiUDEAICP_15820	-0.392632	NADH-quinone oxidoreductase subunit K
TepidiUDEAICP_15830	-0.0422168	NADH dehydrogenase subunit J
TepidiUDEAICP_15840	-0.158648	NADH-quinone oxidoreductase subunit I
TepidiUDEAICP_15850	-0.00337904	NADH-quinone oxidoreductase subunit H
TepidiUDEAICP_15860	0.0421984	NADH-quinone oxidoreductase
TepidiUDEAICP_15870	-0.162346	NADH-quinone oxidoreductase subunit F
TepidiUDEAICP_15880	-0.0595654	NADH-quinone oxidoreductase subunit E
TepidiUDEAICP_15890	-0.0809431	NADH-quinone oxidoreductase subunit D
TepidiUDEAICP_15900	-0.142815	NADH-quinone oxidoreductase subunit C
TepidiUDEAICP_15910	-0.446553	NADH-quinone oxidoreductase subunit B 1
TepidiUDEAICP_15920	0.619975	NADH-quinone oxidoreductase subunit A
TepidiUDEAICP_15930	-0.22727	hypothetical protein
TepidiUDEAICP_15940	0.0104477	triosephosphate isomerase
TepidiUDEAICP_15950	0.0758841	phosphoglucosamine mutase
TepidiUDEAICP_15960	-0.0582346	dihydropteroate synthase
TepidiUDEAICP_15970	0.0508356	ATP-dependent zinc metalloprotease FtsH
TepidiUDEAICP_15980	0.174152	hypothetical protein
TepidiUDEAICP_15990	-0.28637	DNA-binding response regulator
TepidiUDEAICP_16000	0.128571	two-component sensor histidine kinase
TepidiUDEAICP_16010	-0.750108	hypothetical protein
TepidiUDEAICP_16020	0.0332903	sulfurtransferase
TepidiUDEAICP_16030	0.0395978	glutamate racemase
TepidiUDEAICP_16040	0.089677	epoxyqueuosine reductase
TepidiUDEAICP_16050	-0.296099	tRNA (adenosine(37)-N6)-threonylcarbamoyltransferase complex ATPase subunit type 1 TsaE
TepidiUDEAICP_16060	0.0698124	N-acetylmuramoyl-L-alanine amidase
TepidiUDEAICP_16070	0.0387413	riboflavin biosynthesis protein
TepidiUDEAICP_16080	-0.00528162	isoleucine--tRNA ligase
TepidiUDEAICP_16090	-0.157398	lipoprotein signal peptidase
TepidiUDEAICP_16100	-0.782403	peptidyl-prolyl cis-trans isomerase
TepidiUDEAICP_16110	-0.097503	4-hydroxy-3-methylbut-2-enyl diphosphate reductase 2
TepidiUDEAICP_16120	-0.896582	exodeoxyribonuclease 7 small subunit
TepidiUDEAICP_16130	-0.0199222	(2E,6E)-farnesyl diphosphate synthase
TepidiUDEAICP_16140	0.00916298	1-deoxy-D-xylulose-5-phosphate synthase
TepidiUDEAICP_16150	0.0176974	GTP cyclohydrolase FolE2
TepidiUDEAICP_16160	0.0694685	(R)-specific enoyl-CoA hydratase
TepidiUDEAICP_16170	0.0688039	hypothetical protein
TepidiUDEAICP_16180	-0.190859	hypothetical protein
TepidiUDEAICP_16190	0.0912984	NAD(P) transhydrogenase subunit beta
TepidiUDEAICP_16200	-0.488651	NAD(P)(+) transhydrogenase
TepidiUDEAICP_16210	0.0750161	NAD(P) transhydrogenase subunit alpha
TepidiUDEAICP_16220	-0.014062	serine--tRNA ligase
TepidiUDEAICP_16230	0.0115353	putrescine ABC transporter permease
TepidiUDEAICP_16240	-0.048293	polyamine transport protein
TepidiUDEAICP_16250	0.0184537	polyamine-transporting ATPase
TepidiUDEAICP_16260	0.0167624	putrescine-binding periplasmic protein
TepidiUDEAICP_16270	-0.121973	hypothetical protein
TepidiUDEAICP_16280	-0.0826024	hypothetical protein
TepidiUDEAICP_16290	-0.189891	outer-membrane lipoprotein carrier protein
TepidiUDEAICP_16300	0.0664666	DNA translocase FtsK
TepidiUDEAICP_16310	0.0480675	thioredoxin reductase
TepidiUDEAICP_16320	-0.0107645	hypothetical protein
TepidiUDEAICP_16330	-0.820232	nitrogen regulatory protein P-II
TepidiUDEAICP_16340	0.0438102	NAD+ synthase
TepidiUDEAICP_16350	-0.24931	inorganic pyrophosphatase
TepidiUDEAICP_16360	0.131945	membrane protein
TepidiUDEAICP_16370	0.0338789	coproporphyrinogen-III oxidase
TepidiUDEAICP_16380	0.012123	transcriptional regulator
TepidiUDEAICP_16390	0.0210222	class I poly(R)-hydroxyalkanoic acid synthase
TepidiUDEAICP_16400	0.0846489	MBL fold metallo-hydrolase
TepidiUDEAICP_16410	-0.0736764	universal stress protein UspA
TepidiUDEAICP_16420	-0.637785	hypothetical protein
TepidiUDEAICP_16430	-0.172399	hypothetical protein
TepidiUDEAICP_16440	0.0166436	ferredoxin
TepidiUDEAICP_16450	0.106471	hypothetical protein
TepidiUDEAICP_16460	-0.913518	hypothetical protein
TepidiUDEAICP_16470	-0.0282975	cytochrome-c oxidase, cbb3-type subunit II
TepidiUDEAICP_16480	-0.0490568	cytochrome c oxidase, cbb3-type subunit I
TepidiUDEAICP_16490	-0.0552938	hypothetical protein
TepidiUDEAICP_16500	0.224604	cation-transporting P-type ATPase
TepidiUDEAICP_16510	-0.0213531	3-hydroxyacyl-CoA dehydrogenase
TepidiUDEAICP_16520	-0.161408	putative iron-sulfur cluster insertion protein ErpA
TepidiUDEAICP_16530	-0.0393936	N-acetyl-gamma-glutamyl-phosphate reductase
TepidiUDEAICP_16540	-0.024268	30S ribosomal protein S9
TepidiUDEAICP_16550	0.0359796	50S ribosomal protein L13
TepidiUDEAICP_16560	0.171735	peroxiredoxin
TepidiUDEAICP_16570	0.0249131	2-nonaprenyl-3-methyl-6-methoxy-1,4-benzoquinol hydroxylase
TepidiUDEAICP_16580	0.061251	RNA pyrophosphohydrolase
TepidiUDEAICP_16590	0.0546656	UvrABC system protein A
TepidiUDEAICP_16600	-0.0748407	50S ribosomal protein L17
TepidiUDEAICP_16610	-0.178843	DNA-directed RNA polymerase subunit alpha
TepidiUDEAICP_16620	0.103602	30S ribosomal protein S4
TepidiUDEAICP_16630	-0.128205	30S ribosomal protein S11
TepidiUDEAICP_16640	-0.00150865	30S ribosomal protein S13
TepidiUDEAICP_16650	0.0518348	translation initiation factor IF-1
TepidiUDEAICP_16660	0.0578199	protein translocase subunit SecY
TepidiUDEAICP_16670	-0.0459763	50S ribosomal protein L15
TepidiUDEAICP_16680	-0.189447	50S ribosomal protein L30
TepidiUDEAICP_16690	-0.0424812	30S ribosomal protein S5
TepidiUDEAICP_16700	0.0540142	50S ribosomal protein L18
TepidiUDEAICP_16710	0.0584007	50S ribosomal protein L6
TepidiUDEAICP_16720	-0.0460161	30S ribosomal protein S8
TepidiUDEAICP_16730	-0.310435	30S ribosomal protein S14
TepidiUDEAICP_16740	-0.205742	50S ribosomal protein L5
TepidiUDEAICP_16750	0.00604409	50S ribosomal protein L24
TepidiUDEAICP_16760	-0.0432462	50S ribosomal protein L14
TepidiUDEAICP_16770	-0.165503	30S ribosomal protein S17
TepidiUDEAICP_16780	0.167638	50S ribosomal protein L29
TepidiUDEAICP_16790	-0.0957483	50S ribosomal protein L16
TepidiUDEAICP_16800	0.0670831	30S ribosomal protein S3
TepidiUDEAICP_16810	-0.152802	50S ribosomal protein L22
TepidiUDEAICP_16820	-0.359671	30S ribosomal protein S19
TepidiUDEAICP_16830	0.0820873	50S ribosomal protein L2
TepidiUDEAICP_16840	-0.336391	50S ribosomal protein L23
TepidiUDEAICP_16850	0.0113952	50S ribosomal protein L4
TepidiUDEAICP_16860	-0.0619219	50S ribosomal protein L3
TepidiUDEAICP_16870	-0.198015	30S ribosomal protein S10
TepidiUDEAICP_16880	0.342484	elongation factor Tu
TepidiUDEAICP_16890	-0.223765	elongation factor G 2
TepidiUDEAICP_16900	0.0691904	30S ribosomal protein S7
TepidiUDEAICP_16910	-0.0143224	30S ribosomal protein S12
TepidiUDEAICP_16920	-0.0642606	DNA-directed RNA polymerase subunit beta'
TepidiUDEAICP_16930	0.0045236	DNA-directed RNA polymerase subunit beta
TepidiUDEAICP_16940	-0.0331397	50S ribosomal protein L7/L12
TepidiUDEAICP_16950	0.0246064	50S ribosomal protein L10
TepidiUDEAICP_16960	0.127578	50S ribosomal protein L1
TepidiUDEAICP_16970	-0.386549	50S ribosomal protein L11
TepidiUDEAICP_16980	0.0190892	transcription termination/antitermination protein NusG
TepidiUDEAICP_16990	0.0692694	protein translocase subunit SecE
TepidiUDEAICP_17000	-0.451811	elongation factor Tu
TepidiUDEAICP_17010	0.0437897	hypothetical protein
TepidiUDEAICP_17020	-0.0108446	multidrug ABC transporter ATP-binding protein
TepidiUDEAICP_17030	-0.0559782	membrane protein
TepidiUDEAICP_17040	0.106897	gamma-glutamyltransferase
TepidiUDEAICP_17050	0.0317993	Maf-like protein
TepidiUDEAICP_17060	-0.124837	ribonuclease
TepidiUDEAICP_17070	0.0535095	1,4-dihydroxy-2-naphthoate octaprenyltransferase
TepidiUDEAICP_17080	0.0446466	Holliday junction ATP-dependent DNA helicase RuvA
TepidiUDEAICP_17090	0.192682	hypothetical protein
TepidiUDEAICP_17100	0.0630722	transketolase
TepidiUDEAICP_17110	-0.00927683	glyceraldehyde-3-phosphate dehydrogenase
TepidiUDEAICP_17120	0.0214815	phosphoglycerate kinase
TepidiUDEAICP_17130	0.18767	ferredoxin
TepidiUDEAICP_17140	-0.160186	endonuclease III
TepidiUDEAICP_17150	-0.367113	hypothetical protein
TepidiUDEAICP_17160	-0.00795757	CDP-abequose synthase
TepidiUDEAICP_17170	-0.0757252	hypothetical protein
TepidiUDEAICP_17180	0.0694668	flagellar biosynthetic protein FliP
TepidiUDEAICP_17190	-0.272034	flagellar export apparatus protein FliQ
TepidiUDEAICP_17200	0.0875342	flagellar biosynthetic protein FliR
TepidiUDEAICP_17210	-0.135031	octaprenyl diphosphate synthase
TepidiUDEAICP_17220	0.0315452	oxidoreductase
TepidiUDEAICP_17230	0.0501488	patatin
TepidiUDEAICP_17240	0.184035	flagellar motor protein MotA
TepidiUDEAICP_17250	0.161688	flagellar transcriptional regulator FlhC
TepidiUDEAICP_17260	0.223484	flagellar transcriptional regulator FlhD
TepidiUDEAICP_17270	0.094606	acyl-CoA synthetase
TepidiUDEAICP_17280	0.0679245	exopolyphosphatase
TepidiUDEAICP_17290	0.138739	polyphosphate kinase
TepidiUDEAICP_17300	0.0425785	GTP pyrophosphokinase
TepidiUDEAICP_17310	0.118019	transporter
TepidiUDEAICP_17320	0.208005	hypothetical protein
TepidiUDEAICP_17330	-0.0415324	hypothetical protein
TepidiUDEAICP_17340	0.0801834	RNA 2',3'-cyclic phosphodiesterase
TepidiUDEAICP_17350	-0.129601	2-C-methyl-D-erythritol 2,4-cyclodiphosphate synthase
TepidiUDEAICP_17360	0.181208	2-C-methyl-D-erythritol 4-phosphate cytidylyltransferase
TepidiUDEAICP_17370	0.0767396	MEMO1 family protein
TepidiUDEAICP_17380	-0.261081	hypothetical protein
TepidiUDEAICP_17390	-0.0537334	AmmeMemoRadiSam system radical SAM enzyme
TepidiUDEAICP_17400	0.221125	hypothetical protein
TepidiUDEAICP_17410	0.0274772	transcription-repair-coupling factor
TepidiUDEAICP_17420	0.0864785	phospho-2-dehydro-3-deoxyheptonate aldolase
TepidiUDEAICP_17430	0.101749	hypothetical protein
TepidiUDEAICP_17440	-0.675907	hypothetical protein
TepidiUDEAICP_17450	-0.223037	hypothetical protein
TepidiUDEAICP_17460	-0.21737	hypothetical protein
TepidiUDEAICP_17470	-0.204109	UPF0246 protein
TepidiUDEAICP_17480	-0.212729	RNA methyltransferase
TepidiUDEAICP_17490	-0.218686	ribonuclease HII
TepidiUDEAICP_17500	0.013613	lipid-A-disaccharide synthase
TepidiUDEAICP_17510	-0.158278	acyl-[acyl-carrier-protein]--UDP-N-acetylglucosam ine O-acyltransferase
TepidiUDEAICP_17520	-0.321197	3-hydroxyacyl-[acyl-carrier-protein] dehydratase FabZ
TepidiUDEAICP_17530	0.0777321	UDP-3-O-acylglucosamine N-acyltransferase
TepidiUDEAICP_17540	-0.234411	outer membrane protein chaperone
TepidiUDEAICP_17550	0.159644	outer membrane protein assembly factor BamA
TepidiUDEAICP_17560	0.11792	zinc metalloprotease
TepidiUDEAICP_17570	0.0758349	1-deoxy-D-xylulose 5-phosphate reductoisomerase
TepidiUDEAICP_17580	0.0528767	phosphatidate cytidylyltransferase
TepidiUDEAICP_17590	0.0234172	isoprenyl transferase
TepidiUDEAICP_17600	0.110761	ribosome-recycling factor
TepidiUDEAICP_17610	0.144433	uridylate kinase
TepidiUDEAICP_17620	0.120932	elongation factor Ts
TepidiUDEAICP_17630	0.14149	30S ribosomal protein S2
TepidiUDEAICP_17640	0.122963	aspartokinase
TepidiUDEAICP_17650	0.0311819	transcriptional regulator
TepidiUDEAICP_17660	0.0353715	6-carboxytetrahydropterin synthase QueD
TepidiUDEAICP_17670	0.0785999	hypothetical protein
TepidiUDEAICP_17680	0.0619654	ABC transporter ATP-binding protein
TepidiUDEAICP_17690	0.04193	ribosomal protein S12 methylthiotransferase RimO
TepidiUDEAICP_17700	-0.151339	polyhydroxyalkanoate synthesis repressor PhaR
TepidiUDEAICP_17710	0.0927958	beta-ketoacyl-ACP reductase
TepidiUDEAICP_17720	0.0607017	class I poly(R)-hydroxyalkanoic acid synthase
TepidiUDEAICP_17730	0.0908295	laccase domain protein
TepidiUDEAICP_17740	0.117621	pseudouridine synthase
TepidiUDEAICP_17750	0.138118	outer membrane protein assembly factor BamD
TepidiUDEAICP_17760	0.140179	branched chain amino acid aminotransferase
TepidiUDEAICP_17770	-0.350809	zinc-finger domain-containing protein
TepidiUDEAICP_17780	0.104835	phosphoglucomutase
TepidiUDEAICP_17790	-0.0232025	hypothetical protein
TepidiUDEAICP_17800	-0.436318	hypothetical protein
TepidiUDEAICP_17810	0.0783071	alanine--tRNA ligase
TepidiUDEAICP_17820	0.101775	cation acetate symporter
TepidiUDEAICP_17830	0.10306	DNA polymerase III subunit epsilon
TepidiUDEAICP_17840	-0.757231	response regulator
TepidiUDEAICP_17850	0.097467	hypothetical protein
TepidiUDEAICP_17860	0.0960938	NAD-dependent epimerase
TepidiUDEAICP_17870	0.0402584	leucyl/phenylalanyl-tRNA--protein transferase
TepidiUDEAICP_17880	0.143533	putative arginyl-tRNA--protein transferase
TepidiUDEAICP_17890	0.0601276	dihydroorotate dehydrogenase (quinone)
TepidiUDEAICP_17900	0.00151855	flagellar motor protein MotD
TepidiUDEAICP_17910	-0.0585803	flagellar motor protein
TepidiUDEAICP_17920	0.0423004	RNA polymerase sigma factor FliA
TepidiUDEAICP_17930	0.117743	hypothetical protein
TepidiUDEAICP_17940	0.0935521	hypothetical protein
TepidiUDEAICP_17950	0.081594	flagellar biosynthesis protein FlhA
TepidiUDEAICP_17960	0.0477685	flagellar biosynthesis protein FlhB
TepidiUDEAICP_17970	-0.00443795	chaperone protein ClpB
TepidiUDEAICP_17980	0.0226768	hypothetical protein
TepidiUDEAICP_17990	-0.127017	molybdenum cofactor biosynthesis protein MoaE
TepidiUDEAICP_18000	-0.61541	molybdopterin synthase sulfur carrier subunit
TepidiUDEAICP_18010	0.0573271	molybdopterin molybdenumtransferase MoeA
TepidiUDEAICP_18020	0.134843	helicase
TepidiUDEAICP_18030	0.0727276	cell division protein ZapE
TepidiUDEAICP_18040	-0.0353786	dihydrolipoyl dehydrogenase
TepidiUDEAICP_18050	0.039151	dihydrolipoyllysine-residue succinyltransferase component of 2-oxoglutarate dehydrogenase complex
TepidiUDEAICP_18060	0.114814	2-oxoglutarate dehydrogenase subunit E1
TepidiUDEAICP_18070	-0.0294861	citrate synthase
TepidiUDEAICP_18080	-0.344427	hypothetical protein
TepidiUDEAICP_18090	-0.263739	succinate dehydrogenase iron-sulfur subunit
TepidiUDEAICP_18100	0.0626399	succinate dehydrogenase flavoprotein subunit
TepidiUDEAICP_18110	-0.865411	succinate dehydrogenase, hydrophobic membrane anchor protein
TepidiUDEAICP_18120	-0.205938	succinate dehydrogenase, cytochrome b556 subunit
TepidiUDEAICP_18130	0.0856161	hypothetical protein
TepidiUDEAICP_18140	0.074002	malate dehydrogenase
TepidiUDEAICP_18150	0.0990031	aldolase
TepidiUDEAICP_18160	0.124193	peptidoglycan-binding protein
TepidiUDEAICP_18170	-0.303655	cold-shock protein
TepidiUDEAICP_18180	-0.383186	putative fluoride ion transporter CrcB
TepidiUDEAICP_18190	0.109228	ATP-dependent protease
TepidiUDEAICP_18200	-0.00525087	homoserine dehydrogenase
TepidiUDEAICP_18210	0.104242	aminotransferase
TepidiUDEAICP_18220	0.0153741	hypothetical protein
TepidiUDEAICP_18230	-0.154953	peroxiredoxin
TepidiUDEAICP_18240	-0.0732759	phosphate starvation protein PhoH
TepidiUDEAICP_18250	0.125218	pre-pilin like leader sequence
TepidiUDEAICP_18260	0.733597	type IV minor pilin protein PilE
TepidiUDEAICP_18270	1.3596	hypothetical protein
TepidiUDEAICP_18280	0.789515	pilus assembly protein PilX
TepidiUDEAICP_18290	1.23489	hypothetical protein
TepidiUDEAICP_18300	1.14529	hypothetical protein
TepidiUDEAICP_18310	-0.17479	disulfide bond formation protein B
TepidiUDEAICP_18320	0.827985	hypothetical protein
TepidiUDEAICP_18330	0.0670087	gamma carbonic anhydrase family protein
TepidiUDEAICP_18340	-0.863275	hypothetical protein
TepidiUDEAICP_18350	-0.0798769	enolase
TepidiUDEAICP_18360	-0.0501119	2-dehydro-3-deoxyphosphooctonate aldolase
TepidiUDEAICP_18370	-0.0221027	CTP synthase
TepidiUDEAICP_18380	0.0586181	hydrolase
TepidiUDEAICP_18390	0.0278096	acetoacetate-CoA ligase
TepidiUDEAICP_18400	-0.000378407	thioesterase
TepidiUDEAICP_18410	-0.0398894	electron transfer flavoprotein-ubiquinone oxidoreductase
TepidiUDEAICP_18420	0.135035	hypothetical protein
TepidiUDEAICP_18430	0.0405154	phosphatidylserine decarboxylase proenzyme
TepidiUDEAICP_18440	0.177624	CDP-diacylglycerol--serine O-phosphatidyltransferase
TepidiUDEAICP_18450	0.09606	2-isopropylmalate synthase
TepidiUDEAICP_18460	-0.00791204	hypothetical protein
TepidiUDEAICP_18470	0.142937	hypothetical protein
TepidiUDEAICP_18480	0.0186796	hypothetical protein
TepidiUDEAICP_18490	0.109898	hypothetical protein
TepidiUDEAICP_18500	0.0840376	thiol reductase thioredoxin
TepidiUDEAICP_18510	-0.139853	lactoylglutathione lyase
TepidiUDEAICP_18520	0.169839	damage-inducible protein
TepidiUDEAICP_18530	0.0254058	hypothetical protein
TepidiUDEAICP_18540	0.0583752	signal recognition particle protein
TepidiUDEAICP_18550	0.0639724	membrane protein
TepidiUDEAICP_18560	0.117427	hypothetical protein
TepidiUDEAICP_18570	0.0608348	type 4 fimbrial assembly protein PilB
TepidiUDEAICP_18580	0.0725361	type II secretion system protein F
TepidiUDEAICP_18590	0.0318978	type 4 prepilin-like proteins leader peptide-processing enzyme
TepidiUDEAICP_18600	-0.0795935	hypothetical protein
TepidiUDEAICP_18610	0.314153	membrane protein
TepidiUDEAICP_18620	-0.0854882	aspartate--tRNA(Asp/Asn) ligase
TepidiUDEAICP_18630	-0.0293129	acetylglutamate kinase
TepidiUDEAICP_18640	-0.715077	hypothetical protein
TepidiUDEAICP_18650	0.235134	acyl-CoA ligase (AMP-forming), exosortase A system-associated
TepidiUDEAICP_18660	0.026902	pyridoxal-dependent decarboxylase, exosortase A system-associated
TepidiUDEAICP_18670	0.139209	phosphoglycerate mutase
TepidiUDEAICP_18680	0.083848	serine hydroxymethyltransferase 1
TepidiUDEAICP_18690	0.0627732	transcriptional repressor NrdR
TepidiUDEAICP_18700	0.0382069	riboflavin biosynthesis protein RibD
TepidiUDEAICP_18710	0.0162824	adenylyltransferase
TepidiUDEAICP_18720	0.0769411	peptidase S41
TepidiUDEAICP_18730	0.035934	hypothetical protein
TepidiUDEAICP_18740	0.133804	2,3-bisphosphoglycerate-dependent phosphoglycerate mutase
TepidiUDEAICP_18750	-0.0134411	rhodanese-like domain-containing protein
TepidiUDEAICP_18760	-0.899172	glutaredoxin
TepidiUDEAICP_18770	-0.0655543	protein-export protein SecB
TepidiUDEAICP_18780	-0.00510106	hypothetical protein
TepidiUDEAICP_18790	0.162343	glycerol-3-phosphate dehydrogenase [NAD(P)+]
TepidiUDEAICP_18800	0.142356	tRNA (cytidine(34)-2'-O)-methyltransferase
TepidiUDEAICP_18810	0.191035	amidophosphoribosyltransferase
TepidiUDEAICP_18820	0.112056	malonyl-[acyl-carrier protein] O-methyltransferase
TepidiUDEAICP_18830	0.127549	delta-aminolevulinic acid dehydratase
TepidiUDEAICP_18840	-0.521187	hypothetical protein
TepidiUDEAICP_18850	0.0994827	transcriptional regulator
TepidiUDEAICP_18860	0.0534989	hypothetical protein
TepidiUDEAICP_18870	0.172276	putative GTP-binding protein EngB
TepidiUDEAICP_18880	0.138852	cytochrome c
TepidiUDEAICP_18890	0.0876687	ribose-5-phosphate isomerase A
TepidiUDEAICP_18900	-0.0127487	transporter
TepidiUDEAICP_18910	-0.883243	putative Fe(2+)-trafficking protein
TepidiUDEAICP_18920	0.0790071	amino-acid acetyltransferase
TepidiUDEAICP_18930	0.110511	polyphosphate:AMP phosphotransferase
TepidiUDEAICP_18940	0.0894275	ribosomal RNA small subunit methyltransferase E
TepidiUDEAICP_18950	0.116856	release factor glutamine methyltransferase
TepidiUDEAICP_18960	0.179233	peptide chain release factor 1
TepidiUDEAICP_18970	0.135426	glutamyl-tRNA reductase
TepidiUDEAICP_18980	0.109092	DNA-binding response regulator
TepidiUDEAICP_18990	0.123619	sensor histidine kinase
TepidiUDEAICP_19000	0.366443	hypothetical protein
TepidiUDEAICP_19010	5.42542	hypothetical protein
TepidiUDEAICP_19020	8.57907	hypothetical protein
TepidiUDEAICP_19030	5.65879	hypothetical protein
TepidiUDEAICP_19040	4.88571	hypothetical protein
TepidiUDEAICP_19050	5.51021	cadmium transporter ATPase
TepidiUDEAICP_19060	3.85109	hypothetical protein
TepidiUDEAICP_19070	3.57844	hypothetical protein
TepidiUDEAICP_19080	4.36134	hypothetical protein
TepidiUDEAICP_19090	6.30978	hypothetical protein
TepidiUDEAICP_19100	3.61273	hypothetical protein
TepidiUDEAICP_19110	0.103846	threonine synthase
TepidiUDEAICP_19120	0.37131	hypothetical protein
TepidiUDEAICP_19130	0.157221	nicotinate-nucleotide diphosphorylase (carboxylating)
TepidiUDEAICP_19140	-0.069973	zinc metalloprotease
TepidiUDEAICP_19150	0.100789	cell envelope biogenesis protein OmpA
TepidiUDEAICP_19160	0.099369	isocitrate dehydrogenase kinase/phosphatase
TepidiUDEAICP_19170	-0.0245399	isocitrate dehydrogenase [NADP]
TepidiUDEAICP_19180	-0.268696	hypothetical protein
TepidiUDEAICP_19190	0.0846154	hypothetical protein
TepidiUDEAICP_19200	0.0848528	malate synthase
TepidiUDEAICP_19210	0.164357	UPF0721 transmembrane protein
TepidiUDEAICP_19220	0.112101	hemerythrin
TepidiUDEAICP_19230	-0.102685	HIT family protein
TepidiUDEAICP_19240	0.0683345	hydroxypyruvate reductase
TepidiUDEAICP_19250	0.0758534	L-lactate permease
TepidiUDEAICP_19260	0.0120371	ABC transporter substrate-binding protein
TepidiUDEAICP_19270	0.085835	FAD-binding oxidase
TepidiUDEAICP_19280	0.0441852	C4-dicarboxylate ABC transporter substrate-binding protein
TepidiUDEAICP_19290	0.157044	C4-dicarboxylate ABC transporter
TepidiUDEAICP_19300	0.154856	transcriptional activator NhaR
TepidiUDEAICP_19310	-0.0542491	hypothetical protein
TepidiUDEAICP_19320	0.0953349	BAX inhibitor protein
TepidiUDEAICP_19330	-0.105827	acetyl-coenzyme A carboxylase carboxyl transferase subunit alpha
TepidiUDEAICP_19340	0.527926	hypothetical protein
TepidiUDEAICP_19350	-0.224584	ketol-acid reductoisomerase (NADP(+))
TepidiUDEAICP_19360	0.035402	acetolactate synthase small subunit
TepidiUDEAICP_19370	0.12168	acetolactate synthase
TepidiUDEAICP_19380	0.0986314	sodium/hydrogen antiporter
TepidiUDEAICP_19390	0.0989826	hypothetical protein
TepidiUDEAICP_19400	0.111591	endonuclease
TepidiUDEAICP_19410	0.216933	alpha/beta hydrolase
TepidiUDEAICP_19420	0.262083	transcription elongation factor GreB
TepidiUDEAICP_19430	3.43145	transposase
TepidiUDEAICP_19440	0.0672253	chaperone protein HtpG
TepidiUDEAICP_19450	-0.0110913	flagellar motor switch protein
TepidiUDEAICP_19460	0.116405	flagellar motor switch protein FliM
TepidiUDEAICP_19470	0.0530024	hypothetical protein
TepidiUDEAICP_19480	0.129166	hypothetical protein
TepidiUDEAICP_19490	-0.542457	flagellar FliJ protein
TepidiUDEAICP_19500	0.369291	flagellar protein export ATPase FliI
TepidiUDEAICP_19510	-0.23663	flagellar assembly protein FliH
TepidiUDEAICP_19520	-7.86984e-05	flagellar motor switch protein G
TepidiUDEAICP_19530	0.0367825	flagellar M-ring protein
TepidiUDEAICP_19540	0.0854903	sensor histidine kinase
TepidiUDEAICP_19550	-0.0660534	sigma-54-dependent Fis family transcriptional regulator
TepidiUDEAICP_19560	-0.71357	flagellar hook-basal body complex protein FliE
TepidiUDEAICP_19570	0.0223414	hypothetical protein
TepidiUDEAICP_19580	-0.513166	hypothetical protein
TepidiUDEAICP_19590	1.8653	flagellar brake protein YcgR
TepidiUDEAICP_19600	1.41516	hypothetical protein
TepidiUDEAICP_19610	1.89686	hypothetical protein
TepidiUDEAICP_19620	-0.553466	hypothetical protein
TepidiUDEAICP_19630	-0.785994	flagellar protein FliS
TepidiUDEAICP_19640	0.785316	flagellar hook-associated protein 2
TepidiUDEAICP_19650	-0.683834	hypothetical protein
TepidiUDEAICP_19660	0.191996	flagellin
TepidiUDEAICP_19670	0.117676	ATP:cob(I)alamin adenosyltransferase
TepidiUDEAICP_19680	-0.240071	hypothetical protein
TepidiUDEAICP_19690	0.0860233	inner membrane transport permease
TepidiUDEAICP_19700	0.129516	hydrolase
TepidiUDEAICP_19710	0.244297	hypothetical protein
TepidiUDEAICP_19720	0.0591552	deoxyribonuclease
TepidiUDEAICP_19730	-0.29491	type IV fimbriae assembly protein
TepidiUDEAICP_19740	0.118756	DNA polymerase III subunit delta'
TepidiUDEAICP_19750	0.174065	thymidylate kinase
TepidiUDEAICP_19760	0.125196	lipoprotein
TepidiUDEAICP_19770	0.120544	tRNA-modifying protein YgfZ
TepidiUDEAICP_19780	0.40742	hypothetical protein
TepidiUDEAICP_19790	-0.048769	L,D-transpeptidase
TepidiUDEAICP_19800	-0.0389406	tRNA-specific adenosine deaminase
TepidiUDEAICP_19810	0.134258	hypothetical protein
TepidiUDEAICP_19820	0.0678755	hypothetical protein
TepidiUDEAICP_19830	1410.19	hypothetical protein/AAA-like domain
TepidiUDEAICP_19840	1177.69	hypothetical protein
TepidiUDEAICP_19850	1155.47	hypothetical protein
TepidiUDEAICP_19860	519.26	hypothetical protein
TepidiUDEAICP_19870	2282.27	hypothetical protein
TepidiUDEAICP_19880	2669.38	hypothetical protein/Heat shock 70 kDa protein
TepidiUDEAICP_19890	-0.2704	hypothetical protein
TepidiUDEAICP_19900	5.83506	hypothetical protein
TepidiUDEAICP_19910	1.5625	hypothetical protein
TepidiUDEAICP_19920	3.2854	GTPase
TepidiUDEAICP_19930	3.62177	hypothetical protein
TepidiUDEAICP_19940	5.97425	transposase
TepidiUDEAICP_19950	16.0953	hypothetical protein
TepidiUDEAICP_19960	8.80432	hypothetical protein
TepidiUDEAICP_19970	66.6787	hypothetical protein
TepidiUDEAICP_19980	0.0444926	hypothetical protein
TepidiUDEAICP_19990	12.1115	MBL fold hydrolase
[truncated: 109 more rows]
